# Supplementary material for: Site-specific monoubiquitination downregulates Rab5 by disrupting effector binding and guanine nucleotide conversion
Source: eLife. 2017 Oct 2;6:e29154. doi: 10.7554/eLife.29154 (PMC5624781; doi:10.7554/eLife.29154)
Supplement: Figure 4—source data 1. [file elife-29154-fig4-data1.xlsx]

## Sheet: Rg
	Rg Pool fr	eq. Sel. freq.
19.07	0	0
19.19	2e-05	0
19.32	6e-05	0
19.44	0.00036	0
19.56	0.00092	0
19.69	0.00176	0
19.81	0.00314	0
19.93	0.00522	0
20.06	0.00826	0
20.18	0.01128	0
20.31	0.01508	0
20.43	0.0194	0
20.55	0.02428	0
20.68	0.029	0
20.8	0.0341	0
20.92	0.03782	0
21.05	0.04166	0
21.17	0.04468	0
21.29	0.04604	0
21.42	0.04708	0
21.54	0.04742	0
21.66	0.0476	0
21.79	0.04776	0
21.91	0.04738	0
22.03	0.04518	0
22.16	0.04426	0
22.28	0.04176	0
22.4	0.0382	0
22.53	0.03482	0
22.65	0.03204	0
22.77	0.02848	0
22.9	0.02554	0
23.02	0.02238	0
23.14	0.02018	0
23.27	0.01804	0
23.39	0.01646	0
23.51	0.01388	0
23.64	0.01224	0
23.76	0.01022	0
23.88	0.00866	0
24.01	0.00702	0
24.13	0.0059	0
24.25	0.00442	0
24.38	0.00322	0
24.5	0.00242	0
24.62	0.00152	0.0201342
24.75	0.00098	0.0232662
24.87	0.00072	0.118345
24.99	0.0005	0.118345
25.12	0.00028	0.2
25.24	0.00016	0.179866
25.36	0.00012	0.176734
25.49	4e-05	0.0816555
25.61	0	0

## Sheet: Dmax
Size	Pool freq.	Sel. freq.
60.1	0	0
60.53	0.00012	0
60.97	0.00024	0
61.41	0.0005	0
61.84	0.0008	0
62.28	0.00112	0
62.72	0.00166	0
63.15	0.00276	0
63.59	0.0042	0
64.03	0.00614	0
64.46	0.00836	0
64.9	0.01082	0
65.34	0.0131	0
65.78	0.01526	0
66.21	0.01736	0
66.65	0.02012	0
67.09	0.023	0
67.52	0.02584	0
67.96	0.0286	0
68.4	0.03114	0
68.83	0.03396	0
69.27	0.0357	0
69.71	0.03702	0
70.14	0.03976	0
70.58	0.04204	0
71.02	0.04252	0
71.45	0.04302	0
71.89	0.0442	0
72.33	0.04288	0
72.76	0.0422	0
73.2	0.04106	0
73.64	0.03964	0
74.07	0.03744	0
74.51	0.03578	0
74.95	0.03324	0
75.38	0.03088	0
75.82	0.02878	0
76.26	0.02604	0
76.7	0.02294	0
77.13	0.0196	0
77.57	0.01688	0
78.01	0.0137	0
78.44	0.01084	0.0201342
78.88	0.00842	0.0201342
79.32	0.00668	0.0659955
79.75	0.0046	0.0691275
80.19	0.00336	0.104251
80.63	0.00242	0.165772
81.06	0.0016	0.179866
81.5	0.0008	0.134004
81.94	0.00044	0.130872
82.37	0.0002	0.0957494
82.81	0.0001	0.014094
83.25	0	0

## Sheet: Fit
s	Iexpeiment	Imodel	log(Iexpeiment)	log(Iexpeiment)
0.01018	0.865247	0.703774	-0.0628599	-0.152567
0.01033	0.896953	0.703292	-0.0472303	-0.152864
0.01048	0.786313	0.70281	-0.104405	-0.153162
0.01063	0.673893	0.702329	-0.171409	-0.153459
0.01078	0.69187	0.701847	-0.159976	-0.153758
0.01093	0.704173	0.701365	-0.152321	-0.154056
0.01108	0.719903	0.700859	-0.142726	-0.154369
0.01123	0.739367	0.700333	-0.13114	-0.154695
0.01138	0.607153	0.699806	-0.216702	-0.155022
0.01153	0.767767	0.699279	-0.114771	-0.15535
0.01168	0.819963	0.698752	-0.0862057	-0.155677
0.01183	0.746087	0.698225	-0.127211	-0.156005
0.01198	0.685023	0.697699	-0.164295	-0.156332
0.01213	0.853757	0.697167	-0.0686657	-0.156663
0.01228	0.808133	0.696634	-0.0925172	-0.156995
0.01243	0.733203	0.696101	-0.134776	-0.157328
0.01258	0.717773	0.695569	-0.144013	-0.15766
0.01273	0.813783	0.695036	-0.0894914	-0.157993
0.01288	0.895453	0.694503	-0.0479572	-0.158326
0.01303	0.833923	0.693952	-0.078874	-0.158671
0.01318	0.731193	0.69331	-0.135968	-0.159073
0.01333	0.756513	0.69267	-0.121184	-0.159474
0.01348	0.7269	0.692029	-0.138525	-0.159876
0.01363	0.725073	0.691388	-0.139618	-0.160278
0.01377	0.76631	0.690746	-0.115596	-0.160682
0.01392	0.68482	0.690105	-0.164424	-0.161085
0.01407	0.693717	0.68942	-0.158818	-0.161516
0.01422	0.67849	0.688691	-0.168457	-0.161976
0.01437	0.706227	0.687961	-0.151056	-0.162436
0.01452	0.66144	0.687232	-0.17951	-0.162897
0.01467	0.67357	0.686503	-0.171617	-0.163358
0.01482	0.71851	0.685774	-0.143567	-0.163819
0.01497	0.751487	0.685044	-0.124079	-0.164282
0.01512	0.72535	0.684305	-0.139452	-0.16475
0.01527	0.702543	0.683564	-0.153327	-0.165221
0.01542	0.680003	0.682823	-0.167489	-0.165692
0.01557	0.659607	0.682082	-0.180715	-0.166163
0.01572	0.693373	0.681341	-0.159033	-0.166635
0.01587	0.75729	0.6806	-0.120738	-0.167108
0.01602	0.70592	0.679856	-0.151245	-0.167583
0.01617	0.701677	0.679095	-0.153863	-0.168069
0.01632	0.692377	0.678334	-0.159657	-0.168556
0.01647	0.714883	0.677574	-0.145765	-0.169043
0.01662	0.7061	0.676812	-0.151134	-0.169532
0.01677	0.675973	0.676051	-0.170071	-0.170021
0.01692	0.833313	0.67529	-0.0791918	-0.17051
0.01707	0.67993	0.674538	-0.167536	-0.170994
0.01722	0.6254	0.673795	-0.203842	-0.171472
0.01737	0.57759	0.673052	-0.23838	-0.171951
0.01752	0.62918	0.67231	-0.201225	-0.17243
0.01767	0.68481	0.671567	-0.16443	-0.172911
0.01782	0.67788	0.670824	-0.168847	-0.173391
0.01797	0.749013	0.670082	-0.125511	-0.173872
0.01812	0.704503	0.669328	-0.152117	-0.174361
0.01827	0.632423	0.668571	-0.198992	-0.174852
0.01842	0.611177	0.667813	-0.213833	-0.175345
0.01857	0.73774	0.667056	-0.132097	-0.175838
0.01872	0.786663	0.666299	-0.104211	-0.176331
0.01887	0.688547	0.665542	-0.162066	-0.176825
0.01902	0.747347	0.664774	-0.126478	-0.177326
0.01917	0.68681	0.66392	-0.163163	-0.177884
0.01931	0.955283	0.663066	-0.019868	-0.178443
0.01946	0.78149	0.662211	-0.107077	-0.179004
0.01961	0.701343	0.661356	-0.15407	-0.179565
0.01976	0.666773	0.660502	-0.176022	-0.180126
0.01991	0.73648	0.659647	-0.132839	-0.180688
0.02006	0.690767	0.658723	-0.160668	-0.181297
0.02021	0.650907	0.657704	-0.186481	-0.18197
0.02036	0.661857	0.656685	-0.179236	-0.182643
0.02051	0.678393	0.655666	-0.168519	-0.183317
0.02066	0.722637	0.654646	-0.14108	-0.183993
0.02081	0.695797	0.653628	-0.157517	-0.184669
0.02096	0.68988	0.652609	-0.161226	-0.185347
0.02111	0.665667	0.651664	-0.176743	-0.185976
0.02126	0.638923	0.650745	-0.194551	-0.186589
0.02141	0.644687	0.649826	-0.190651	-0.187203
0.02156	0.624913	0.648907	-0.20418	-0.187818
0.02171	0.586997	0.647988	-0.231364	-0.188433
0.02186	0.652207	0.647068	-0.185615	-0.18905
0.02201	0.6613	0.646146	-0.179601	-0.189669
0.02216	0.599747	0.64518	-0.222032	-0.190319
0.02231	0.586417	0.644213	-0.231793	-0.190971
0.02246	0.664503	0.643245	-0.177503	-0.191624
0.02261	0.69038	0.642279	-0.160912	-0.192276
0.02276	0.642517	0.641312	-0.192115	-0.192931
0.02291	0.678703	0.640345	-0.16832	-0.193586
0.02306	0.6841	0.639375	-0.16488	-0.194244
0.02321	0.572463	0.638401	-0.242253	-0.194906
0.02336	0.58997	0.637427	-0.22917	-0.19557
0.02351	0.681047	0.636453	-0.166823	-0.196234
0.02366	0.61842	0.635479	-0.208716	-0.196899
0.02381	0.59909	0.634506	-0.222508	-0.197564
0.02396	0.564887	0.633532	-0.248038	-0.198231
0.02411	0.58248	0.632535	-0.234719	-0.198915
0.02426	0.62116	0.63153	-0.206797	-0.199606
0.02441	0.58772	0.630525	-0.23083	-0.200298
0.02456	0.569323	0.62952	-0.244641	-0.20099
0.0247	0.607263	0.628514	-0.216623	-0.201685
0.02485	0.511927	0.627509	-0.290792	-0.20238
0.025	0.497283	0.626502	-0.303396	-0.203078
0.02515	0.575833	0.625414	-0.239703	-0.203832
0.0253	0.600117	0.624327	-0.221764	-0.204588
0.02545	0.603867	0.623238	-0.219059	-0.205346
0.0256	0.618937	0.622151	-0.208354	-0.206104
0.02575	0.614173	0.621063	-0.211709	-0.206864
0.0259	0.59369	0.619976	-0.22644	-0.207625
0.02605	0.66015	0.618897	-0.180357	-0.208382
0.0262	0.663717	0.617837	-0.178017	-0.209126
0.02635	0.62471	0.616776	-0.204322	-0.209873
0.0265	0.580793	0.615716	-0.235979	-0.21062
0.02665	0.61881	0.614655	-0.208443	-0.211369
0.0268	0.650477	0.613594	-0.186768	-0.212119
0.02695	0.63389	0.612534	-0.197986	-0.21287
0.0271	0.626967	0.611435	-0.202755	-0.21365
0.02725	0.6078	0.610318	-0.216239	-0.214444
0.0274	0.59165	0.609201	-0.227935	-0.215239
0.02755	0.62572	0.608085	-0.20362	-0.216036
0.0277	0.60513	0.606967	-0.218151	-0.216835
0.02785	0.584497	0.60585	-0.233218	-0.217635
0.028	0.585377	0.604734	-0.232564	-0.218436
0.02815	0.59377	0.603596	-0.226382	-0.219254
0.0283	0.57675	0.602458	-0.239012	-0.220073
0.02845	0.57374	0.601321	-0.241285	-0.220894
0.0286	0.639947	0.600183	-0.193856	-0.221716
0.02875	0.67619	0.599046	-0.169931	-0.22254
0.0289	0.578507	0.597909	-0.237691	-0.223365
0.02905	1.12623	0.596758	0.0516271	-0.224202
0.0292	0.75833	0.59558	-0.120142	-0.22506
0.02935	0.60212	0.594403	-0.220317	-0.225919
0.0295	0.535983	0.593225	-0.270849	-0.226781
0.02965	0.635327	0.592047	-0.197003	-0.227644
0.0298	0.625277	0.59087	-0.203928	-0.228508
0.02995	0.609137	0.589692	-0.215285	-0.229375
0.03009	0.525253	0.588499	-0.279631	-0.230254
0.03024	0.537807	0.587296	-0.269374	-0.231143
0.03039	0.56904	0.586094	-0.244857	-0.232033
0.03054	0.567003	0.584892	-0.246415	-0.232924
0.03069	0.56176	0.583689	-0.250449	-0.233818
0.03084	0.59057	0.582487	-0.228729	-0.234714
0.03099	0.575927	0.581285	-0.239633	-0.235611
0.03114	0.598177	0.580096	-0.22317	-0.2365
0.03129	0.593603	0.578907	-0.226504	-0.237391
0.03144	0.552377	0.577718	-0.257764	-0.238284
0.03159	0.577333	0.57653	-0.238574	-0.239178
0.03174	0.56227	0.575342	-0.250055	-0.240074
0.03189	0.519623	0.574153	-0.284312	-0.240972
0.03204	0.561927	0.57296	-0.25032	-0.241876
0.03219	0.599237	0.571754	-0.222401	-0.242791
0.03234	0.552883	0.570549	-0.257367	-0.243707
0.03249	0.681577	0.569344	-0.166485	-0.244625
0.03264	0.561107	0.568138	-0.250954	-0.245546
0.03279	0.578663	0.566932	-0.237574	-0.246469
0.03294	0.506787	0.565727	-0.295175	-0.247393
0.03309	0.604657	0.564514	-0.218491	-0.248325
0.03324	0.595503	0.563294	-0.225116	-0.249265
0.03339	0.58196	0.562076	-0.235107	-0.250205
0.03354	0.557147	0.560857	-0.25403	-0.251148
0.03369	0.556217	0.559639	-0.254756	-0.252092
0.03384	0.573953	0.558419	-0.241124	-0.25304
0.03399	0.565917	0.5572	-0.247247	-0.253989
0.03414	0.58866	0.555913	-0.230135	-0.254993
0.03429	0.603777	0.55462	-0.219123	-0.256004
0.03444	0.599433	0.553326	-0.222259	-0.257019
0.03459	0.501683	0.552033	-0.299571	-0.258035
0.03474	0.48579	0.55074	-0.313551	-0.259053
0.03489	0.512017	0.549447	-0.290716	-0.260074
0.03504	0.531623	0.548163	-0.274396	-0.26109
0.03519	0.60055	0.546913	-0.221451	-0.262082
0.03534	0.580703	0.545662	-0.236046	-0.263076
0.03549	0.555653	0.544411	-0.255196	-0.264073
0.03563	0.55046	0.543161	-0.259274	-0.265071
0.03578	0.556147	0.541909	-0.25481	-0.266074
0.03593	0.530613	0.540658	-0.275222	-0.267077
0.03608	0.522903	0.539386	-0.281579	-0.2681
0.03623	0.548827	0.538097	-0.260565	-0.269139
0.03638	0.578703	0.536806	-0.237544	-0.270183
0.03653	0.555633	0.535517	-0.255212	-0.271227
0.03668	0.571977	0.534227	-0.242621	-0.272274
0.03683	0.519527	0.532938	-0.284392	-0.273323
0.03698	0.500523	0.531648	-0.300576	-0.274376
0.03713	0.495327	0.530394	-0.305108	-0.275401
0.03728	0.500527	0.529146	-0.300572	-0.276424
0.03743	0.518733	0.527898	-0.285056	-0.27745
0.03758	0.524443	0.526648	-0.280302	-0.27848
0.03773	0.51609	0.5254	-0.287275	-0.27951
0.03788	0.508853	0.524151	-0.293408	-0.280544
0.03803	0.49671	0.522885	-0.303897	-0.281594
0.03818	0.586377	0.521547	-0.231823	-0.282707
0.03833	0.4985	0.520208	-0.302335	-0.283823
0.03848	0.477373	0.518869	-0.321142	-0.284942
0.03863	0.475437	0.517531	-0.322907	-0.286064
0.03878	0.473407	0.516193	-0.324765	-0.287188
0.03893	0.49552	0.514854	-0.304939	-0.288316
0.03908	0.527347	0.513526	-0.277904	-0.289438
0.03923	0.470263	0.512205	-0.327659	-0.290556
0.03938	0.499087	0.510885	-0.301824	-0.291677
0.03953	0.516707	0.509565	-0.286756	-0.2928
0.03968	0.47706	0.508245	-0.321427	-0.293927
0.03983	0.520993	0.506924	-0.283168	-0.295057
0.03998	0.49981	0.505604	-0.301195	-0.296189
0.04013	0.449503	0.504277	-0.347267	-0.297331
0.04028	0.48686	0.502948	-0.312596	-0.298477
0.04043	0.502933	0.50162	-0.29849	-0.299625
0.04058	0.511073	0.500292	-0.291517	-0.300776
0.04073	0.488713	0.498963	-0.310946	-0.301932
0.04088	0.487037	0.497634	-0.312438	-0.30309
0.04102	0.48663	0.496307	-0.312801	-0.30425
0.04117	0.538213	0.494985	-0.269046	-0.305408
0.04132	0.548347	0.493662	-0.260945	-0.30657
0.04147	0.493733	0.492339	-0.306508	-0.307736
0.04162	0.464343	0.491017	-0.333161	-0.308903
0.04177	0.480643	0.489695	-0.318177	-0.310074
0.04192	0.501393	0.488372	-0.299822	-0.311249
0.04207	0.47779	0.487044	-0.320763	-0.312432
0.04222	0.481297	0.48571	-0.317587	-0.313623
0.04237	0.501333	0.484376	-0.299874	-0.314817
0.04252	0.516403	0.483042	-0.287011	-0.316015
0.04267	0.45884	0.481708	-0.338339	-0.317216
0.04282	0.464643	0.480374	-0.332881	-0.318421
0.04297	0.4881	0.47904	-0.311491	-0.319628
0.04312	0.474657	0.477746	-0.32362	-0.320803
0.04327	0.493977	0.476461	-0.306293	-0.321973
0.04342	0.50102	0.475175	-0.300145	-0.323146
0.04357	0.440023	0.47389	-0.356525	-0.324322
0.04372	0.410303	0.472606	-0.386895	-0.325501
0.04387	0.484163	0.471321	-0.315008	-0.326683
0.04402	0.50981	0.470026	-0.292592	-0.327878
0.04417	0.527507	0.468661	-0.277772	-0.329141
0.04432	0.499607	0.467296	-0.301371	-0.330408
0.04447	0.491023	0.465932	-0.308898	-0.331677
0.04462	0.45426	0.464567	-0.342696	-0.332952
0.04477	0.438493	0.463203	-0.358037	-0.334229
0.04492	0.468197	0.461838	-0.329571	-0.33551
0.04507	0.493837	0.460481	-0.306416	-0.336788
0.04522	0.474513	0.459133	-0.323752	-0.338061
0.04537	0.456237	0.457786	-0.340809	-0.339337
0.04552	0.472533	0.456438	-0.325568	-0.340618
0.04567	0.500853	0.45509	-0.30029	-0.341903
0.04582	0.460933	0.453743	-0.336362	-0.34319
0.04597	0.401937	0.452395	-0.395842	-0.344482
0.04612	0.429883	0.451035	-0.36665	-0.34579
0.04627	0.459707	0.449669	-0.337519	-0.347107
0.04641	0.439063	0.448305	-0.357473	-0.348426
0.04656	0.418243	0.446941	-0.378571	-0.34975
0.04671	0.498217	0.445576	-0.302581	-0.351078
0.04686	0.47726	0.444212	-0.321245	-0.35241
0.04701	0.471057	0.442851	-0.326927	-0.353742
0.04716	0.435177	0.441532	-0.361334	-0.355038
0.04731	0.49185	0.440213	-0.308167	-0.356337
0.04746	0.488697	0.438894	-0.31096	-0.35764
0.04761	0.488327	0.437574	-0.311289	-0.358948
0.04776	0.473773	0.436255	-0.32443	-0.36026
0.04791	0.451127	0.434936	-0.345701	-0.361575
0.04806	0.495183	0.433621	-0.305234	-0.36289
0.04821	0.471393	0.432311	-0.326617	-0.364204
0.04836	0.48061	0.431001	-0.318207	-0.365522
0.04851	0.474977	0.429692	-0.323327	-0.366843
0.04866	0.403333	0.428383	-0.394336	-0.368168
0.04881	0.421073	0.427074	-0.375643	-0.369497
0.04896	0.436333	0.425765	-0.360182	-0.37083
0.04911	0.417293	0.424463	-0.379559	-0.37216
0.04926	0.455947	0.423165	-0.341086	-0.37349
0.04941	0.45844	0.421868	-0.338717	-0.374823
0.04956	0.44454	0.42057	-0.352089	-0.376162
0.04971	0.459347	0.419272	-0.337859	-0.377504
0.04986	0.39657	0.417974	-0.40168	-0.378851
0.05001	0.385737	0.416674	-0.413709	-0.380204
0.05016	0.417313	0.415341	-0.379538	-0.381595
0.05031	0.41368	0.414008	-0.383335	-0.382991
0.05046	0.390173	0.412676	-0.408743	-0.384391
0.05061	0.424753	0.411342	-0.371864	-0.385797
0.05076	0.43252	0.410009	-0.363994	-0.387207
0.05091	0.469703	0.408677	-0.328177	-0.38862
0.05106	0.421547	0.40736	-0.375154	-0.390022
0.05121	0.417453	0.406068	-0.379392	-0.391401
0.05136	0.43119	0.404776	-0.365331	-0.392785
0.05151	0.388127	0.403485	-0.411026	-0.394173
0.05165	0.375067	0.402194	-0.425891	-0.395564
0.0518	0.408733	0.400903	-0.38856	-0.396961
0.05195	0.460307	0.399611	-0.336952	-0.398363
0.0521	0.461067	0.398307	-0.336236	-0.399782
0.05225	0.451603	0.396997	-0.345243	-0.401213
0.0524	0.418897	0.395688	-0.377893	-0.402647
0.05255	0.38	0.394378	-0.420216	-0.404087
0.0527	0.375483	0.393067	-0.42541	-0.405533
0.05285	0.4023	0.391757	-0.39545	-0.406983
0.053	0.375043	0.390448	-0.425919	-0.408437
0.05315	0.37668	0.389144	-0.424027	-0.40989
0.0533	0.386313	0.387841	-0.413061	-0.411346
0.05345	0.391033	0.386536	-0.407787	-0.41281
0.0536	0.39655	0.385233	-0.401702	-0.414277
0.05375	0.375067	0.383929	-0.425891	-0.415749
0.0539	0.411613	0.382626	-0.385511	-0.417226
0.05405	0.376707	0.381329	-0.423996	-0.4187
0.0542	0.4517	0.380045	-0.34515	-0.420165
0.05435	0.475097	0.378762	-0.323218	-0.421634
0.0545	0.393683	0.37748	-0.404853	-0.423106
0.05465	0.434003	0.376197	-0.362507	-0.424585
0.0548	0.444677	0.374914	-0.351955	-0.426068
0.05495	0.398457	0.37363	-0.399619	-0.427558
0.0551	0.36835	0.372346	-0.433739	-0.429053
0.05525	0.39028	0.371062	-0.408624	-0.430554
0.0554	0.350363	0.369778	-0.455482	-0.432059
0.05555	0.344197	0.368494	-0.463193	-0.43357
0.0557	0.361967	0.367209	-0.441331	-0.435087
0.05585	0.368	0.365925	-0.434152	-0.436608
0.056	0.258233	0.364641	-0.587988	-0.438135
0.05615	0.363443	0.363427	-0.439564	-0.439583
0.0563	0.366523	0.362214	-0.435899	-0.441035
0.05645	0.395103	0.361002	-0.40329	-0.44249
0.0566	0.38259	0.359788	-0.417266	-0.443953
0.05675	0.336823	0.358576	-0.472598	-0.445419
0.0569	0.27891	0.357363	-0.554536	-0.44689
0.05704	0.329153	0.356141	-0.482602	-0.448378
0.05719	0.376853	0.354897	-0.423828	-0.449898
0.05734	0.365073	0.353652	-0.43762	-0.451424
0.05749	0.33157	0.352409	-0.479425	-0.452953
0.05764	0.35843	0.351165	-0.445596	-0.454489
0.05779	0.379857	0.349921	-0.42038	-0.45603
0.05794	0.381667	0.348677	-0.418315	-0.457577
0.05809	0.371613	0.347443	-0.429909	-0.459116
0.05824	0.368527	0.346216	-0.433531	-0.460653
0.05839	0.32798	0.34499	-0.484153	-0.462193
0.05854	0.3096	0.343763	-0.509199	-0.463741
0.05869	0.33356	0.342536	-0.476826	-0.465294
0.05884	0.343233	0.34131	-0.464411	-0.466851
0.05899	0.297197	0.340082	-0.526956	-0.468416
0.05914	0.32046	0.338856	-0.494226	-0.469985
0.05929	0.32629	0.337629	-0.486396	-0.47156
0.05944	0.30778	0.336403	-0.51176	-0.47314
0.05959	0.29927	0.335177	-0.523937	-0.474726
0.05974	0.32664	0.333949	-0.485931	-0.47632
0.05989	0.332583	0.332723	-0.4781	-0.477917
0.06004	0.354827	0.331506	-0.449983	-0.479509
0.06019	0.32074	0.330313	-0.493847	-0.481074
0.06034	0.333337	0.329121	-0.477116	-0.482644
0.06049	0.304227	0.327929	-0.516802	-0.48422
0.06064	0.32609	0.326736	-0.486663	-0.485803
0.06079	0.318203	0.325544	-0.497296	-0.48739
0.06094	0.3493	0.324352	-0.456801	-0.488983
0.06109	0.34326	0.323161	-0.464377	-0.490581
0.06124	0.336277	0.321971	-0.473303	-0.492183
0.06139	0.321923	0.32078	-0.492248	-0.493793
0.06154	0.335363	0.319589	-0.474485	-0.495408
0.06169	0.291793	0.318399	-0.534925	-0.497028
0.06184	0.29042	0.317209	-0.536973	-0.498654
0.06199	0.3323	0.316018	-0.47847	-0.500288
0.06214	0.334973	0.314868	-0.47499	-0.501871
0.06229	0.302077	0.313722	-0.519882	-0.503455
0.06243	0.30782	0.312576	-0.511703	-0.505044
0.06258	0.311293	0.311431	-0.506831	-0.506638
0.06273	0.307073	0.310285	-0.512758	-0.508239
0.06288	0.28237	0.309139	-0.549181	-0.509846
0.06303	0.253523	0.307991	-0.595983	-0.511462
0.06318	0.2854	0.306832	-0.544546	-0.513099
0.06333	0.31245	0.305674	-0.505219	-0.514741
0.06348	0.35608	0.304516	-0.448452	-0.51639
0.06363	0.415897	0.303358	-0.381014	-0.518045
0.06378	0.419433	0.3022	-0.377337	-0.519706
0.06393	0.348383	0.301041	-0.457943	-0.521374
0.06408	0.3038	0.299916	-0.517412	-0.523
0.06423	0.328847	0.298819	-0.483006	-0.524592
0.06438	0.275957	0.297721	-0.559159	-0.526191
0.06453	0.258653	0.296624	-0.587282	-0.527794
0.06468	0.269	0.295526	-0.570248	-0.529404
0.06483	0.284253	0.294428	-0.546295	-0.531021
0.06498	0.23904	0.293331	-0.621529	-0.532642
0.06513	0.250377	0.292226	-0.601406	-0.534281
0.06528	0.309213	0.29112	-0.509742	-0.535928
0.06543	0.264227	0.290014	-0.578023	-0.537581
0.06558	0.27361	0.288908	-0.562868	-0.53924
0.06573	0.291903	0.287802	-0.534761	-0.540906
0.06588	0.2647	0.286695	-0.577246	-0.54258
0.06603	0.283067	0.285589	-0.548111	-0.544259
0.06618	0.262883	0.284483	-0.580237	-0.545944
0.06633	0.282393	0.283377	-0.549146	-0.547635
0.06648	0.310797	0.282271	-0.507523	-0.549334
0.06663	0.30602	0.281164	-0.51425	-0.55104
0.06678	0.265963	0.280058	-0.575179	-0.552752
0.06693	0.271223	0.278952	-0.566673	-0.554471
0.06708	0.28773	0.277869	-0.541015	-0.55616
0.06723	0.26667	0.276809	-0.574026	-0.55782
0.06738	0.275203	0.275749	-0.560347	-0.559486
0.06753	0.266457	0.274689	-0.574373	-0.561159
0.06767	0.263343	0.273628	-0.579478	-0.562839
0.06782	0.284323	0.272568	-0.546188	-0.564525
0.06797	0.268163	0.271508	-0.571601	-0.566217
0.06812	0.273087	0.270455	-0.563699	-0.567905
0.06827	0.2801	0.269404	-0.552687	-0.569596
0.06842	0.249707	0.268354	-0.602569	-0.571292
0.06857	0.240477	0.267303	-0.618926	-0.572996
0.06872	0.247633	0.266251	-0.606191	-0.574709
0.06887	0.27485	0.265201	-0.560904	-0.576425
0.06902	0.280967	0.264158	-0.551345	-0.578136
0.06917	0.241137	0.263162	-0.617736	-0.579777
0.06932	0.23546	0.262166	-0.628083	-0.581424
0.06947	0.239957	0.261171	-0.619867	-0.583075
0.06962	0.263977	0.260174	-0.578434	-0.584736
0.06977	0.243203	0.259178	-0.614031	-0.586402
0.06992	0.264557	0.258182	-0.577481	-0.588074
0.07007	0.259967	0.257174	-0.585082	-0.589773
0.07022	0.24617	0.256151	-0.608765	-0.591504
0.07037	0.226597	0.255128	-0.644746	-0.593242
0.07052	0.28081	0.254105	-0.551587	-0.594987
0.07067	0.263807	0.253081	-0.578714	-0.59674
0.07082	0.272353	0.252058	-0.564868	-0.5985
0.07097	0.273157	0.251036	-0.563588	-0.600264
0.07112	0.258377	0.250045	-0.587746	-0.601982
0.07127	0.199647	0.249063	-0.699737	-0.603691
0.07142	0.199413	0.248082	-0.700247	-0.605405
0.07157	0.277027	0.2471	-0.557478	-0.607127
0.07172	0.289853	0.246118	-0.537822	-0.608857
0.07187	0.271973	0.245136	-0.565474	-0.610593
0.07202	0.25743	0.244158	-0.589341	-0.612329
0.07217	0.26065	0.243206	-0.583942	-0.614026
0.07232	0.244343	0.242255	-0.612	-0.615727
0.07247	0.230203	0.241304	-0.637889	-0.617435
0.07262	0.23429	0.240353	-0.630246	-0.61915
0.07277	0.223957	0.239402	-0.649835	-0.620872
0.07291	0.228053	0.238451	-0.641964	-0.622601
0.07306	0.223483	0.237503	-0.650756	-0.624331
0.07321	0.237477	0.236559	-0.624378	-0.626061
0.07336	0.23018	0.235615	-0.637932	-0.627797
0.07351	0.208777	0.234671	-0.680317	-0.629541
0.07366	0.2223	0.233728	-0.653061	-0.631289
0.07381	0.253167	0.232783	-0.596593	-0.633049
0.07396	0.294083	0.231839	-0.53153	-0.634814
0.07411	0.312997	0.230922	-0.50446	-0.636535
0.07426	0.26903	0.230012	-0.570199	-0.63825
0.07441	0.239677	0.229103	-0.620374	-0.639969
0.07456	0.229003	0.228194	-0.640159	-0.641696
0.07471	0.233077	0.227285	-0.632501	-0.643429
0.07486	0.231857	0.226376	-0.63478	-0.64517
0.07501	0.21639	0.225467	-0.664763	-0.646917
0.07516	0.195737	0.224571	-0.708327	-0.648646
0.07531	0.250367	0.223674	-0.601423	-0.650384
0.07546	0.248137	0.222778	-0.605308	-0.652128
0.07561	0.255467	0.221881	-0.592665	-0.65388
0.07576	0.2203	0.220985	-0.656986	-0.655637
0.07591	0.19633	0.220088	-0.707013	-0.657404
0.07606	0.16734	0.219201	-0.7764	-0.659157
0.07621	0.22267	0.21833	-0.652338	-0.660887
0.07636	0.226703	0.217459	-0.644543	-0.662623
0.07651	0.211803	0.216588	-0.674068	-0.664366
0.07666	0.228093	0.215716	-0.641888	-0.666118
0.07681	0.21318	0.214845	-0.671254	-0.667875
0.07696	0.212823	0.213974	-0.671981	-0.669639
0.07711	0.229773	0.213116	-0.638701	-0.671384
0.07726	0.228127	0.212264	-0.641823	-0.673124
0.07741	0.187887	0.211412	-0.726103	-0.67487
0.07756	0.193433	0.210559	-0.713469	-0.676626
0.07771	0.19797	0.209707	-0.703401	-0.678387
0.07786	0.188717	0.208855	-0.724189	-0.680155
0.07801	0.22982	0.208004	-0.638612	-0.681928
0.07815	0.2441	0.207181	-0.612432	-0.68365
0.0783	0.25179	0.206358	-0.598962	-0.685379
0.07845	0.199167	0.205534	-0.700783	-0.687116
0.0786	0.15986	0.204711	-0.79626	-0.688859
0.07875	0.19604	0.203888	-0.707655	-0.690608
0.0789	0.194127	0.203065	-0.711914	-0.692365
0.07905	0.174843	0.202249	-0.757352	-0.694114
0.0792	0.193277	0.201443	-0.71382	-0.695848
0.07935	0.179187	0.200637	-0.746694	-0.697589
0.0795	0.194057	0.199832	-0.712071	-0.699335
0.07965	0.22905	0.199026	-0.64007	-0.70109
0.0798	0.204007	0.19822	-0.690355	-0.702853
0.07995	0.19751	0.197415	-0.704411	-0.70462
0.0801	0.23197	0.196622	-0.634568	-0.706368
0.08025	0.196377	0.195836	-0.706909	-0.708107
0.0804	0.195953	0.19505	-0.707848	-0.709854
0.08055	0.21494	0.194263	-0.667683	-0.71161
0.0807	0.212263	0.193477	-0.673126	-0.713371
0.08085	0.158283	0.192691	-0.800566	-0.715139
0.081	0.186173	0.191905	-0.730083	-0.716914
0.08115	0.194587	0.191154	-0.710886	-0.718617
0.0813	0.191447	0.190403	-0.717951	-0.720326
0.08145	0.216403	0.189653	-0.664737	-0.72204
0.0816	0.23082	0.188903	-0.636727	-0.723761
0.08175	0.21484	0.188152	-0.667885	-0.725491
0.0819	0.213587	0.187402	-0.670425	-0.727226
0.08205	0.23434	0.186656	-0.630154	-0.728958
0.0822	0.221517	0.185918	-0.654593	-0.730679
0.08235	0.178167	0.18518	-0.749173	-0.732406
0.0825	0.174607	0.184442	-0.757938	-0.73414
0.08265	0.167267	0.183704	-0.77659	-0.735881
0.0828	0.19537	0.182966	-0.709142	-0.73763
0.08295	0.177043	0.182228	-0.751921	-0.739385
0.0831	0.218047	0.181498	-0.66145	-0.741128
0.08324	0.214607	0.180771	-0.668356	-0.742871
0.08339	0.23246	0.180044	-0.633652	-0.744621
0.08354	0.228147	0.179318	-0.641785	-0.746376
0.08369	0.21699	0.178591	-0.66356	-0.74814
0.08384	0.206717	0.177864	-0.684624	-0.749912
0.08399	0.191	0.177138	-0.718967	-0.751688
0.08414	0.175843	0.176436	-0.754875	-0.753413
0.08429	0.159163	0.175736	-0.798158	-0.755139
0.08444	0.180763	0.175036	-0.74289	-0.756873
0.08459	0.1965	0.174336	-0.706637	-0.758613
0.08474	0.194003	0.173636	-0.712192	-0.76036
0.08489	0.198903	0.172935	-0.701359	-0.762117
0.08504	0.17095	0.172244	-0.767131	-0.763856
0.08519	0.193073	0.171575	-0.714278	-0.765546
0.08534	0.172853	0.170905	-0.762323	-0.767245
0.08549	0.194667	0.170236	-0.710708	-0.768949
0.08564	0.2206	0.169566	-0.656394	-0.770661
0.08579	0.17835	0.168897	-0.748727	-0.772378
0.08594	0.18218	0.168227	-0.739499	-0.774104
0.08609	0.15328	0.167568	-0.814515	-0.775809
0.08624	0.148703	0.166915	-0.82768	-0.777505
0.08639	0.179703	0.166262	-0.745445	-0.779207
0.08654	0.178957	0.165609	-0.747251	-0.780916
0.08669	0.192097	0.164956	-0.716479	-0.782632
0.08684	0.16775	0.164303	-0.775337	-0.784355
0.08699	0.17536	0.16365	-0.756069	-0.786084
0.08714	0.134617	0.163012	-0.8709	-0.78778
0.08729	0.17775	0.162376	-0.75019	-0.789478
0.08744	0.1671	0.16174	-0.777024	-0.791183
0.08759	0.19335	0.161103	-0.713656	-0.792896
0.08774	0.185743	0.160467	-0.731088	-0.794614
0.08789	0.197473	0.159831	-0.704492	-0.796339
0.08804	0.158947	0.159201	-0.798748	-0.798054
0.08819	0.15614	0.158589	-0.806486	-0.799727
0.08834	0.16112	0.157976	-0.792851	-0.801409
0.08848	0.15283	0.157364	-0.815791	-0.803095
0.08863	0.132423	0.156751	-0.878037	-0.80479
0.08878	0.152713	0.156139	-0.816124	-0.806489
0.08893	0.149093	0.155526	-0.826543	-0.808197
0.08908	0.13731	0.154915	-0.862298	-0.809907
0.08923	0.153233	0.154303	-0.814648	-0.811626
0.08938	0.157027	0.153692	-0.804026	-0.813349
0.08953	0.148447	0.15308	-0.828429	-0.815082
0.08968	0.167397	0.152469	-0.776252	-0.816818
0.08983	0.161683	0.151858	-0.791336	-0.818562
0.08998	0.177177	0.151247	-0.751593	-0.820313
0.09013	0.177743	0.150673	-0.750207	-0.821965
0.09028	0.142917	0.150104	-0.844916	-0.823608
0.09043	0.1503	0.149535	-0.823041	-0.825257
0.09058	0.119057	0.148967	-0.924245	-0.82691
0.09073	0.15658	0.148398	-0.805264	-0.828572
0.09088	0.164277	0.147829	-0.784423	-0.83024
0.09103	0.153997	0.147263	-0.812488	-0.831906
0.09118	0.160803	0.146708	-0.793706	-0.833546
0.09133	0.145153	0.146152	-0.838174	-0.835195
0.09148	0.118817	0.145597	-0.925121	-0.836848
0.09163	0.14166	0.145042	-0.848753	-0.838506
0.09178	0.128827	0.144487	-0.889993	-0.840171
0.09193	0.14322	0.143931	-0.843996	-0.841846
0.09208	0.154127	0.14338	-0.812121	-0.843511
0.09223	0.132953	0.142833	-0.876302	-0.845171
0.09238	0.151693	0.142285	-0.819034	-0.846841
0.09253	0.122043	0.141738	-0.913487	-0.848514
0.09268	0.112937	0.14119	-0.947164	-0.850196
0.09283	0.147217	0.140643	-0.832042	-0.851882
0.09298	0.1872	0.140096	-0.727694	-0.853574
0.09313	0.14066	0.139566	-0.851829	-0.85522
0.09328	0.136513	0.139039	-0.864826	-0.856863
0.09343	0.125957	0.138513	-0.899778	-0.858509
0.09357	0.110147	0.137986	-0.958027	-0.860165
0.09372	0.104917	0.13746	-0.979154	-0.861824
0.09387	0.142287	0.136933	-0.846835	-0.863492
0.09402	0.131403	0.13641	-0.881395	-0.865154
0.09417	0.10491	0.135904	-0.979183	-0.866768
0.09432	0.145643	0.135399	-0.83671	-0.868385
0.09447	0.171183	0.134894	-0.766539	-0.870007
0.09462	0.11579	0.134388	-0.936329	-0.87164
0.09477	0.126563	0.133883	-0.897693	-0.873275
0.09492	0.157503	0.133378	-0.802711	-0.874916
0.09507	0.128537	0.132881	-0.890972	-0.876537
0.09522	0.13112	0.132392	-0.882331	-0.878138
0.09537	0.145003	0.131904	-0.838623	-0.879742
0.09552	0.103983	0.131416	-0.983038	-0.881352
0.09567	0.094957	0.130928	-1.02247	-0.882967
0.09582	0.11269	0.130439	-0.948115	-0.884593
0.09597	0.14299	0.129951	-0.844694	-0.88622
0.09612	0.165013	0.12947	-0.782482	-0.887831
0.09627	0.156733	0.12899	-0.80484	-0.889444
0.09642	0.162013	0.128511	-0.79045	-0.89106
0.09657	0.152433	0.128031	-0.816921	-0.892685
0.09672	0.173887	0.127552	-0.759733	-0.894313
0.09687	0.170737	0.127072	-0.767672	-0.89595
0.09702	0.153107	0.126597	-0.815005	-0.897577
0.09717	0.116923	0.126154	-0.9321	-0.899099
0.09732	0.10543	0.125711	-0.977036	-0.900627
0.09747	0.07784	0.125268	-1.1088	-0.90216
0.09762	0.053247	0.124825	-1.2737	-0.903698
0.09777	0.03814	0.124383	-1.41862	-0.905239
0.09792	0.105447	0.12394	-0.976966	-0.906789
0.09807	0.115927	0.12349	-0.935815	-0.908368
0.09822	0.149007	0.12303	-0.826793	-0.909989
0.09837	0.167413	0.122571	-0.776211	-0.911612
0.09852	0.13639	0.122111	-0.865217	-0.913245
0.09866	0.10935	0.121651	-0.961181	-0.914884
0.09881	0.04577	0.121192	-1.33942	-0.916526
0.09896	0.12402	0.120732	-0.906508	-0.918178
0.09911	0.122153	0.120294	-0.913096	-0.919756
0.09926	0.141143	0.119863	-0.850341	-0.921315
0.09941	0.119343	0.119431	-0.923203	-0.922883
0.09956	0.111563	0.119	-0.95248	-0.924453
0.09971	0.107583	0.118569	-0.968256	-0.926029
0.09986	0.08335	0.118137	-1.07909	-0.927614
0.10001	0.11033	0.117708	-0.957306	-0.929194
0.10016	0.130983	0.117296	-0.882785	-0.930717
0.10031	0.115587	0.116887	-0.937091	-0.932234
0.10046	0.091143	0.116475	-1.04028	-0.933767
0.10061	0.10963	0.116063	-0.960071	-0.935306
0.10076	0.109047	0.115651	-0.962386	-0.936851
0.10091	0.10092	0.115241	-0.996023	-0.938393
0.10106	0.092937	0.11483	-1.03181	-0.939945
0.10121	0.10284	0.114418	-0.987838	-0.941506
0.10136	0.101463	0.114009	-0.993692	-0.943061
0.10151	0.123857	0.113598	-0.907079	-0.944629
0.10166	0.105753	0.113186	-0.975707	-0.946207
0.10181	0.076013	0.112777	-1.11911	-0.947779
0.10196	0.102057	0.112366	-0.991157	-0.949365
0.10211	0.08973	0.111978	-1.04706	-0.950867
0.10226	0.10814	0.1116	-0.966014	-0.952336
0.10241	0.085593	0.111225	-1.06756	-0.953798
0.10256	0.095	0.110846	-1.02228	-0.95528
0.10271	0.114277	0.110468	-0.942041	-0.956764
0.10286	0.11805	0.110093	-0.927934	-0.95824
0.10301	0.121053	0.109715	-0.917024	-0.959734
0.10316	0.14398	0.109336	-0.841698	-0.961237
0.10331	0.130573	0.108958	-0.884147	-0.962741
0.10346	0.1544	0.108582	-0.811353	-0.964242
0.10361	0.157233	0.108203	-0.803456	-0.965761
0.10376	0.119893	0.107825	-0.921206	-0.967281
0.1039	0.10049	0.107449	-0.997877	-0.968798
0.10405	0.106877	0.107075	-0.971116	-0.970312
0.1042	0.09299	0.106708	-1.03156	-0.971803
0.10435	0.067377	0.106341	-1.17149	-0.973299
0.1045	0.08806	0.105977	-1.05522	-0.974788
0.10465	0.12918	0.105611	-0.888805	-0.976291
0.1048	0.11641	0.105244	-0.93401	-0.977803
0.10495	0.098773	0.10488	-1.00536	-0.979307
0.1051	0.129657	0.104515	-0.887204	-0.980821
0.10525	0.13483	0.104151	-0.870213	-0.982337
0.1054	0.088873	0.103789	-1.05123	-0.983849
0.10555	0.071547	0.103425	-1.14541	-0.985374
0.1057	0.090727	0.103062	-1.04226	-0.986901
0.10585	0.091497	0.102698	-1.03859	-0.988438
0.106	0.091237	0.102336	-1.03983	-0.989972
0.10615	0.10848	0.102005	-0.96465	-0.991379
0.1063	0.08198	0.101673	-1.08629	-0.992794
0.10645	0.071787	0.101344	-1.14395	-0.994202
0.1066	0.106427	0.101013	-0.972948	-0.995623
0.10675	0.083117	0.100682	-1.08031	-0.997048
0.1069	0.10595	0.100353	-0.974899	-0.99847
0.10705	0.10618	0.100021	-0.973957	-0.999909
0.1072	0.108673	0.099687	-0.963878	-1.00136
0.10735	0.08972	0.099355	-1.04711	-1.00281
0.1075	0.098397	0.099021	-1.00702	-1.00427
0.10765	0.114743	0.098687	-0.940274	-1.00574
0.1078	0.11289	0.098353	-0.947345	-1.00721
0.10795	0.106797	0.098021	-0.971441	-1.00868
0.1081	0.125027	0.097694	-0.902996	-1.01013
0.10825	0.084173	0.09737	-1.07483	-1.01157
0.1084	0.087253	0.097047	-1.05922	-1.01302
0.10855	0.134807	0.096723	-0.870288	-1.01447
0.10869	0.11336	0.096399	-0.94554	-1.01593
0.10884	0.10366	0.096077	-0.984389	-1.01738
0.10899	0.088557	0.095753	-1.05278	-1.01885
0.10914	0.09165	0.095439	-1.03787	-1.02027
0.10929	0.030647	0.095125	-1.51361	-1.02171
0.10944	0.110763	0.094813	-0.955605	-1.02313
0.10959	0.08247	0.094499	-1.0837	-1.02457
0.10974	0.065383	0.094185	-1.18454	-1.02602
0.10989	0.09105	0.093874	-1.04072	-1.02745
0.11004	0.12495	0.093565	-0.903264	-1.02889
0.11019	0.1241	0.093268	-0.906228	-1.03027
0.11034	0.087827	0.092973	-1.05637	-1.03164
0.11049	0.109403	0.092676	-0.960971	-1.03303
0.11064	0.132897	0.092379	-0.876485	-1.03443
0.11079	0.094213	0.092083	-1.02589	-1.03582
0.11094	0.107203	0.091788	-0.969793	-1.03721
0.11109	0.108863	0.091492	-0.96312	-1.03862
0.11124	0.10351	0.091197	-0.985018	-1.04002
0.11139	0.087063	0.090905	-1.06017	-1.04141
0.11154	0.06457	0.09061	-1.18997	-1.04282
0.11169	0.057267	0.090315	-1.2421	-1.04424
0.11184	0.04335	0.090022	-1.36301	-1.04565
0.11199	0.061203	0.089728	-1.21323	-1.04707
0.11214	0.026613	0.089433	-1.57491	-1.0485
0.11229	0.077017	0.08914	-1.11341	-1.04993
0.11244	0.095103	0.088846	-1.02181	-1.05136
0.11259	0.081773	0.088551	-1.08739	-1.05281
0.11274	0.089937	0.088257	-1.04606	-1.05425
0.11289	0.093453	0.087964	-1.02941	-1.0557
0.11304	0.101263	0.087674	-0.994549	-1.05713
0.11319	0.069867	0.0874	-1.15573	-1.05849
0.11334	0.043783	0.087127	-1.35869	-1.05985
0.11349	0.064973	0.086853	-1.18727	-1.06122
0.11363	0.063267	0.086579	-1.19882	-1.06259
0.11378	0.067823	0.086306	-1.16862	-1.06396
0.11393	0.101187	0.086032	-0.994875	-1.06534
0.11408	0.108407	0.085755	-0.964943	-1.06674
0.11423	0.09086	0.085476	-1.04163	-1.06816
0.11438	0.0956	0.085199	-1.01954	-1.06957
0.11453	0.12464	0.08492	-0.904343	-1.07099
0.11468	0.12825	0.084641	-0.891943	-1.07242
0.11483	0.139927	0.084364	-0.854098	-1.07384
0.11498	0.136613	0.084085	-0.864508	-1.07528
0.11513	0.094423	0.083818	-1.02492	-1.07666
0.11528	0.058577	0.083555	-1.23227	-1.07803
0.11543	0.079887	0.083289	-1.09752	-1.07941
0.11558	0.063577	0.083024	-1.1967	-1.0808
0.11573	0.09464	0.082758	-1.02393	-1.08219
0.11588	0.08862	0.082495	-1.05247	-1.08357
0.11603	0.07873	0.082229	-1.10386	-1.08497
0.11618	0.083367	0.081963	-1.07901	-1.08638
0.11633	0.070903	0.081699	-1.14934	-1.08778
0.11648	0.071133	0.081433	-1.14793	-1.0892
0.11663	0.056023	0.081167	-1.25163	-1.09062
0.11678	0.061217	0.080903	-1.21313	-1.09204
0.11693	0.077703	0.080637	-1.10956	-1.09347
0.11708	0.085857	0.080385	-1.06622	-1.09482
0.11723	0.079717	0.080147	-1.09845	-1.09611
0.11738	0.09259	0.079908	-1.03344	-1.09741
0.11753	0.089293	0.079669	-1.04918	-1.09871
0.11768	0.079497	0.07943	-1.09965	-1.10002
0.11783	0.079767	0.079193	-1.09818	-1.10131
0.11798	0.069503	0.078954	-1.158	-1.10263
0.11812	0.078443	0.078697	-1.10545	-1.10404
0.11828	0.076077	0.078435	-1.11875	-1.10549
0.11843	0.084717	0.078173	-1.07203	-1.10694
0.11857	0.090747	0.077911	-1.04217	-1.1084
0.11872	0.087547	0.077651	-1.05776	-1.10985
0.11887	0.094003	0.077389	-1.02686	-1.11132
0.11902	0.080827	0.077132	-1.09244	-1.11277
0.11917	0.129053	0.076902	-0.889232	-1.11406
0.11932	0.095017	0.076671	-1.0222	-1.11537
0.11947	0.07307	0.07644	-1.13626	-1.11668
0.11962	0.07276	0.076209	-1.13811	-1.11799
0.11977	0.036573	0.07598	-1.43684	-1.1193
0.11992	0.03891	0.075749	-1.40994	-1.12062
0.12007	0.05878	0.075514	-1.23077	-1.12197
0.12022	0.073927	0.075274	-1.1312	-1.12336
0.12037	0.082297	0.075033	-1.08462	-1.12475
0.12052	0.078537	0.074792	-1.10493	-1.12614
0.12067	0.071547	0.074553	-1.14541	-1.12753
0.12082	0.074957	0.074312	-1.12519	-1.12894
0.12097	0.079503	0.074072	-1.09962	-1.13035
0.12112	0.05362	0.073834	-1.27067	-1.13174
0.12127	0.07885	0.073596	-1.1032	-1.13315
0.12142	0.07594	0.073358	-1.11953	-1.13455
0.12157	0.07572	0.073121	-1.12079	-1.13596
0.12172	0.07091	0.072883	-1.14929	-1.13737
0.12187	0.07203	0.072645	-1.14249	-1.13879
0.12202	0.0448	0.072408	-1.34872	-1.14021
0.12217	0.05234	0.072183	-1.28117	-1.14157
0.12232	0.081937	0.071956	-1.08652	-1.14293
0.12247	0.0878	0.071729	-1.05651	-1.14431
0.12262	0.0917	0.071503	-1.03763	-1.14568
0.12277	0.057623	0.071276	-1.2394	-1.14706
0.12292	0.064337	0.071049	-1.19154	-1.14844
0.12306	0.07085	0.070826	-1.14966	-1.14981
0.12322	0.049743	0.070603	-1.30327	-1.15118
0.12337	0.06757	0.07038	-1.17025	-1.15255
0.12351	0.089217	0.070158	-1.04955	-1.15392
0.12366	0.07729	0.069936	-1.11188	-1.1553
0.12381	0.09597	0.069713	-1.01786	-1.15669
0.12396	0.082527	0.06949	-1.0834	-1.15808
0.12411	0.068163	0.069274	-1.16645	-1.15943
0.12426	0.062677	0.069059	-1.20289	-1.16078
0.12441	0.057707	0.068844	-1.23877	-1.16213
0.12456	0.07243	0.068631	-1.14008	-1.16348
0.12471	0.059403	0.068416	-1.22619	-1.16484
0.12486	0.101083	0.068201	-0.995322	-1.16621
0.12501	0.090377	0.067987	-1.04394	-1.16757
0.12516	0.095757	0.067764	-1.01883	-1.169
0.12531	0.105797	0.06754	-0.975527	-1.17044
0.12546	0.09716	0.067318	-1.01251	-1.17187
0.12561	0.098853	0.067095	-1.00501	-1.17331
0.12576	0.106903	0.066871	-0.97101	-1.17476
0.12591	0.081547	0.066648	-1.08859	-1.17621
0.12606	0.073303	0.066431	-1.13488	-1.17763
0.12621	0.06115	0.066223	-1.2136	-1.17899
0.12636	0.047847	0.066014	-1.32015	-1.18036
0.12651	0.05879	0.065807	-1.2307	-1.18173
0.12666	0.050543	0.065599	-1.29634	-1.1831
0.12681	0.063613	0.06539	-1.19645	-1.18449
0.12696	0.067097	0.065183	-1.1733	-1.18587
0.12711	0.06355	0.064972	-1.19688	-1.18727
0.12726	0.09005	0.06476	-1.04552	-1.18869
0.12741	0.06599	0.06455	-1.18052	-1.1901
0.12756	0.09279	0.064338	-1.0325	-1.19153
0.12771	0.082703	0.064126	-1.08248	-1.19297
0.12785	0.0761	0.063916	-1.11862	-1.19439
0.12801	0.070153	0.063704	-1.15395	-1.19583
0.12815	0.07492	0.063498	-1.1254	-1.19724
0.1283	0.05116	0.063294	-1.29107	-1.19864
0.12845	0.06611	0.063088	-1.17973	-1.20005
0.1286	0.088897	0.062882	-1.05111	-1.20147
0.12875	0.071203	0.062678	-1.1475	-1.20288
0.1289	0.04908	0.062472	-1.3091	-1.20431
0.12905	0.05284	0.062268	-1.27704	-1.20574
0.1292	0.061317	0.062066	-1.21242	-1.20715
0.12935	0.069053	0.061866	-1.16082	-1.20855
0.1295	0.073863	0.061664	-1.13157	-1.20997
0.12965	0.051327	0.061462	-1.28965	-1.21139
0.1298	0.0656	0.061262	-1.1831	-1.21281
0.12995	0.050743	0.06106	-1.29462	-1.21424
0.1301	0.042103	0.060853	-1.37569	-1.21572
0.13025	0.071007	0.060646	-1.1487	-1.2172
0.1304	0.142807	0.060437	-0.845251	-1.2187
0.13055	0.038623	0.060228	-1.41315	-1.2202
0.1307	0.072007	0.06002	-1.14263	-1.2217
0.13085	0.063827	0.059811	-1.195	-1.22322
0.131	0.066427	0.059602	-1.17766	-1.22474
0.13115	0.057017	0.0594	-1.244	-1.22621
0.1313	0.082127	0.059198	-1.08551	-1.22769
0.13145	0.077283	0.058996	-1.11192	-1.22918
0.1316	0.08464	0.058793	-1.07242	-1.23067
0.13175	0.091447	0.058592	-1.03883	-1.23216
0.1319	0.09745	0.05839	-1.01122	-1.23366
0.13205	0.050987	0.058188	-1.29254	-1.23517
0.1322	0.077337	0.057989	-1.11161	-1.23665
0.13235	0.04939	0.05779	-1.30636	-1.23815
0.1325	0.042983	0.05759	-1.3667	-1.23965
0.13265	0.046413	0.057391	-1.33336	-1.24116
0.13279	0.072667	0.057191	-1.13866	-1.24267
0.13295	0.05817	0.056991	-1.2353	-1.24419
0.13309	0.024743	0.056798	-1.60655	-1.24567
0.13324	0.052193	0.056608	-1.28239	-1.24712
0.13339	0.081917	0.056418	-1.08663	-1.24858
0.13354	0.075117	0.056228	-1.12426	-1.25005
0.13369	0.034867	0.056038	-1.45759	-1.25152
0.13384	0.025083	0.055848	-1.60062	-1.25299
0.13399	0.047707	0.055658	-1.32142	-1.25447
0.13414	0.083863	0.055458	-1.07643	-1.25604
0.13429	0.03591	0.055256	-1.44478	-1.25762
0.13444	0.060337	0.055056	-1.21942	-1.2592
0.13459	0.067703	0.054855	-1.16939	-1.26078
0.13474	0.06002	0.054654	-1.2217	-1.26238
0.13489	0.104597	0.054452	-0.980481	-1.26399
0.13504	0.10754	0.054256	-0.96843	-1.26555
0.13519	0.110167	0.054068	-0.957948	-1.26706
0.13534	0.061407	0.053879	-1.21178	-1.26858
0.13549	0.07917	0.053692	-1.10144	-1.27009
0.13564	0.067343	0.053504	-1.17171	-1.27161
0.13579	0.051233	0.053316	-1.29045	-1.27314
0.13594	0.028737	0.053129	-1.54156	-1.27467
0.13609	0.046063	0.052941	-1.33665	-1.27621
0.13624	0.088893	0.052753	-1.05113	-1.27775
0.13639	0.077307	0.052567	-1.11178	-1.27929
0.13654	0.067077	0.052379	-1.17343	-1.28084
0.13669	0.060443	0.052192	-1.21865	-1.2824
0.13684	0.076547	0.052005	-1.11607	-1.28395
0.13699	0.07743	0.051818	-1.11109	-1.28552
0.13714	0.05681	0.05163	-1.24558	-1.2871
0.13729	0.075597	0.051441	-1.1215	-1.28869
0.13744	0.07482	0.051254	-1.12598	-1.29027
0.13759	0.04267	0.051066	-1.36988	-1.29187
0.13773	0.047333	0.050878	-1.32484	-1.29347
0.13788	0.01636	0.050691	-1.78622	-1.29507
0.13803	0.051573	0.050503	-1.28758	-1.29668
0.13818	0.06494	0.050313	-1.18749	-1.29832
0.13833	0.065793	0.050125	-1.18182	-1.29995
0.13848	0.04926	0.049935	-1.30751	-1.30159
0.13863	0.046383	0.049746	-1.33364	-1.30324
0.13878	0.05028	0.049558	-1.2986	-1.30489
0.13893	0.058953	0.049368	-1.22949	-1.30655
0.13908	0.060143	0.049184	-1.22081	-1.30818
0.13923	0.02982	0.049006	-1.52549	-1.30975
0.13938	0.06377	0.048827	-1.19538	-1.31134
0.13953	0.044087	0.048648	-1.35569	-1.31294
0.13968	0.03839	0.048471	-1.41578	-1.31452
0.13983	0.07788	0.048292	-1.10857	-1.31612
0.13998	0.04867	0.048112	-1.31274	-1.31775
0.14013	0.07	0.04793	-1.1549	-1.31939
0.14028	0.050543	0.047745	-1.29634	-1.32107
0.14043	0.003973	0.04756	-2.40088	-1.32276
0.14058	0.028587	0.047377	-1.54383	-1.32443
0.14073	0.032573	0.047192	-1.48714	-1.32613
0.14088	0.068997	0.047008	-1.16117	-1.32783
0.14103	0.041057	0.046824	-1.38661	-1.32953
0.14118	0.026867	0.046647	-1.57078	-1.33118
0.14133	0.01931	0.046468	-1.71422	-1.33285
0.14148	0.04535	0.04629	-1.34342	-1.33451
0.14163	0.017887	0.046112	-1.74746	-1.33619
0.14178	0.039237	0.045934	-1.4063	-1.33787
0.14193	0.050583	0.045755	-1.296	-1.33956
0.14208	0.064363	0.045577	-1.19136	-1.34125
0.14222	0.05877	0.045398	-1.23084	-1.34296
0.14238	0.04865	0.045218	-1.31292	-1.34469
0.14252	0.063813	0.04504	-1.19509	-1.3464
0.14267	0.041513	0.044861	-1.38182	-1.34813
0.14282	0.058767	0.044681	-1.23087	-1.34988
0.14297	0.026267	0.044503	-1.58059	-1.35161
0.14312	0.026057	0.044324	-1.58408	-1.35336
0.14327	0.05321	0.044145	-1.27401	-1.35512
0.14342	0.04547	0.043968	-1.34228	-1.35686
0.14357	0.025123	0.043789	-1.59993	-1.35863
0.14372	0.01462	0.04361	-1.83505	-1.36041
0.14387	0.017233	0.043433	-1.76364	-1.36218
0.14402	0.039637	0.043255	-1.4019	-1.36396
0.14417	0.018513	0.043083	-1.73252	-1.36569
0.14432	0.04075	0.042913	-1.38987	-1.36741
0.14447	0.04502	0.042741	-1.34659	-1.36916
0.14462	0.06715	0.042569	-1.17295	-1.37091
0.14477	0.059407	0.042399	-1.22616	-1.37264
0.14492	0.04381	0.042227	-1.35843	-1.37441
0.14507	0.027917	0.042054	-1.55413	-1.37619
0.14522	0.027937	0.04188	-1.55382	-1.37799
0.14537	0.037037	0.041705	-1.43136	-1.37981
0.14552	0.027383	0.04153	-1.56252	-1.38164
0.14567	0.05567	0.041355	-1.25438	-1.38347
0.14582	0.024523	0.041181	-1.61043	-1.3853
0.14597	0.01906	0.041006	-1.71988	-1.38715
0.14612	0.031417	0.040829	-1.50284	-1.38903
0.14627	0.026873	0.040652	-1.57068	-1.39092
0.14642	0.01541	0.040474	-1.8122	-1.39282
0.14657	0.02722	0.040297	-1.56511	-1.39473
0.14672	0.02173	0.040119	-1.66294	-1.39665
0.14686	0.03796	0.03994	-1.42067	-1.39859
0.14701	0.032177	0.039765	-1.49245	-1.4005
0.14716	0.04494	0.0396	-1.34737	-1.4023
0.14731	0.04819	0.039436	-1.31704	-1.40411
0.14746	0.01383	0.039273	-1.85918	-1.40591
0.14761	0.023017	0.039108	-1.63795	-1.40773
0.14776	0.032787	0.038944	-1.4843	-1.40956
0.14791	0.034337	0.038779	-1.46424	-1.4114
0.14806	0.043497	0.038615	-1.36154	-1.41324
0.14821	0.010467	0.038447	-1.98018	-1.41514
0.14836	0.024573	0.03828	-1.60954	-1.41703
0.14851	0.055987	0.038113	-1.25191	-1.41893
0.14866	0.043047	0.037946	-1.36606	-1.42083
