# Supplementary material for: Site-specific monoubiquitination downregulates Rab5 by disrupting effector binding and guanine nucleotide conversion
Source: eLife. 2017 Oct 2;6:e29154. doi: 10.7554/eLife.29154 (PMC5624781; doi:10.7554/eLife.29154)
Supplement: Figure 4—source data 2. [file elife-29154-fig4-data2.xlsx]

## Sheet: Rg
	Rg Pool fr	eq. Sel. freq.
18.43	0	0
18.62	6e-05	0
18.81	0.0001	0
18.99	0.00042	0
19.18	0.00082	0
19.36	0.00162	0
19.55	0.00254	0
19.73	0.00414	0
19.92	0.00586	0
20.1	0.0084	0
20.29	0.0104	0
20.47	0.01302	0
20.66	0.01522	0
20.84	0.01832	0
21.03	0.0214	0
21.22	0.02494	0.000220022
21.4	0.0295	0.000220022
21.59	0.03388	0.000220022
21.77	0.03616	0.00132013
21.96	0.03898	0.00264026
22.14	0.04204	0.00814081
22.33	0.04304	0.0143014
22.51	0.04396	0.0312431
22.7	0.04594	0.0508251
22.88	0.04614	0.0693069
23.07	0.04518	0.0792079
23.26	0.04452	0.079648
23.44	0.04324	0.069967
23.63	0.04136	0.0528053
23.81	0.03888	0.0369637
24	0.0373	0.0253025
24.18	0.03476	0.019802
24.37	0.03222	0.0136414
24.55	0.02932	0.010341
24.74	0.02714	0.00726073
24.92	0.02358	0.00330033
25.11	0.0211	0.00264026
25.29	0.01844	0.00176018
25.48	0.01578	0.00286029
25.67	0.01316	0.0019802
25.85	0.01138	0.00858086
26.04	0.00918	0.0107811
26.22	0.00732	0.019582
26.41	0.006	0.0363036
26.59	0.00468	0.0525853
26.78	0.00334	0.0528053
26.96	0.0022	0.059626
27.15	0.00146	0.0589659
27.33	0.00082	0.0409241
27.52	0.0004	0.0292629
27.71	0.0002	0.0224422
27.89	8e-05	0.0129813
28.08	2e-05	0.00462046
28.26	0	0

## Sheet: Dmax
Size	Pool freq.	Sel. freq.
58.22	0	0
58.9	8e-05	0
59.58	0.00012	0
60.26	0.00024	0
60.94	0.00044	0
61.62	0.00068	0
62.31	0.00108	0
62.99	0.00156	0
63.67	0.00228	0
64.35	0.00308	0
65.03	0.004	0
65.71	0.00506	0
66.39	0.00652	0
67.07	0.00808	0
67.75	0.00966	0
68.44	0.01174	0.000660066
69.12	0.01398	0.00176018
69.8	0.01698	0.00660066
70.48	0.01982	0.00946095
71.16	0.02338	0.0123212
71.84	0.02666	0.0209021
72.52	0.03014	0.0308031
73.2	0.03272	0.039824
73.89	0.03542	0.0426843
74.57	0.03846	0.0490649
75.25	0.04094	0.0475248
75.93	0.04258	0.0424642
76.61	0.04388	0.0360836
77.29	0.04474	0.0363036
77.97	0.04432	0.029923
78.65	0.0434	0.0286029
79.33	0.04284	0.0275028
80.02	0.0423	0.0248625
80.7	0.0414	0.020242
81.38	0.03986	0.020242
82.06	0.03826	0.0158416
82.74	0.0356	0.0118812
83.42	0.03298	0.00770077
84.1	0.03028	0.00638064
84.78	0.02666	0.00352035
85.46	0.02394	0.00286029
86.15	0.02142	0.00242024
86.83	0.01776	0.00220022
87.51	0.01442	0.00418042
88.19	0.01222	0.00462046
88.87	0.00916	0.0107811
89.55	0.00662	0.0338834
90.23	0.00502	0.0585259
90.91	0.00328	0.0748075
91.59	0.00192	0.080308
92.28	0.00118	0.0728273
92.96	0.0006	0.0492849
93.64	0.00016	0.0242024
94.32	0	0

## Sheet: Fit
s	Iexpeiment	Imodel	log(Iexpeiment)	log(Iexpeiment)
0.01872	4.70307	4.05722	0.672381	0.608228
0.01887	4.67264	4.05301	0.669562	0.607778
0.01902	4.19514	4.04878	0.622746	0.607324
0.01917	4.11667	4.04432	0.614546	0.606846
0.01931	3.97026	4.03987	0.598819	0.606367
0.01946	3.67761	4.03541	0.565566	0.605888
0.01961	3.88352	4.03095	0.589226	0.605408
0.01976	4.18523	4.0265	0.621719	0.604927
0.01991	4.24185	4.02204	0.627555	0.604447
0.02006	4.00839	4.01729	0.60297	0.603933
0.02021	3.84389	4.01214	0.584771	0.603376
0.02036	4.42176	4.00699	0.645595	0.602818
0.02051	5.02556	4.00184	0.701184	0.602259
0.02066	4.94018	3.99668	0.693743	0.6017
0.02081	4.82331	3.99153	0.683345	0.60114
0.02096	5.42736	3.98638	0.734589	0.600579
0.02111	5.22479	3.98142	0.718069	0.600038
0.02126	4.89081	3.97652	0.689381	0.599503
0.02141	4.5876	3.97162	0.661586	0.598968
0.02156	4.42026	3.96673	0.645448	0.598432
0.02171	4.49177	3.96183	0.652418	0.597896
0.02186	4.48921	3.95693	0.65217	0.597358
0.02201	4.31636	3.95202	0.635118	0.596819
0.02216	4.08845	3.94687	0.611559	0.596253
0.02231	3.86015	3.94172	0.586604	0.595686
0.02246	3.67313	3.93657	0.565036	0.595118
0.02261	3.80312	3.93142	0.58014	0.594549
0.02276	3.9996	3.92627	0.602017	0.59398
0.02291	4.30833	3.92112	0.634309	0.59341
0.02306	4.30268	3.91587	0.633739	0.592828
0.02321	4.30996	3.91046	0.634473	0.592228
0.02336	4.27665	3.90505	0.631104	0.591626
0.02351	4.16279	3.89963	0.619385	0.591024
0.02366	3.84895	3.89423	0.585342	0.590421
0.02381	3.75646	3.88882	0.574779	0.589818
0.02396	4.10181	3.88341	0.612976	0.589213
0.02411	3.96023	3.87781	0.59772	0.588586
0.02426	3.9973	3.87213	0.601767	0.58795
0.02441	3.90024	3.86646	0.591091	0.587313
0.02456	3.65311	3.86078	0.562663	0.586676
0.0247	3.90248	3.85511	0.591341	0.586036
0.02485	4.13653	3.84943	0.616636	0.585397
0.025	3.94294	3.84376	0.59582	0.584756
0.02515	3.95994	3.83816	0.597689	0.584123
0.0253	3.77808	3.83256	0.577271	0.583489
0.02545	3.76172	3.82695	0.575386	0.582853
0.0256	3.9477	3.82135	0.596344	0.582217
0.02575	3.9455	3.81575	0.596102	0.58158
0.0259	3.814	3.81015	0.581381	0.580942
0.02605	3.6226	3.80446	0.55902	0.580293
0.0262	3.41295	3.7986	0.53313	0.579623
0.02635	3.37233	3.79274	0.52793	0.578953
0.0265	3.64764	3.78688	0.562012	0.578282
0.02665	3.57421	3.78102	0.55318	0.577609
0.0268	3.79202	3.77516	0.578871	0.576935
0.02695	3.77747	3.7693	0.577201	0.576261
0.0271	3.54906	3.7631	0.550113	0.575546
0.02725	3.81087	3.75674	0.581024	0.574811
0.0274	4.04702	3.75038	0.607135	0.574075
0.02755	3.66192	3.74402	0.563709	0.573338
0.0277	3.42389	3.73765	0.53452	0.572599
0.02785	3.44732	3.73129	0.537482	0.571859
0.028	3.26931	3.72493	0.514456	0.571118
0.02815	3.25014	3.71899	0.511902	0.570425
0.0283	3.30601	3.71306	0.519304	0.569731
0.02845	3.35647	3.70712	0.525883	0.569037
0.0286	3.42821	3.70119	0.535067	0.568341
0.02875	3.33797	3.69525	0.523482	0.567644
0.0289	3.51831	3.68932	0.546334	0.566946
0.02905	3.51078	3.68329	0.545404	0.566236
0.0292	3.83842	3.67705	0.584152	0.565499
0.02935	3.97823	3.67081	0.59969	0.564762
0.0295	3.5991	3.66457	0.556194	0.564023
0.02965	3.42807	3.65833	0.53505	0.563283
0.0298	3.44925	3.65209	0.537725	0.562541
0.02995	3.47759	3.64585	0.541278	0.561799
0.03009	3.60524	3.63938	0.556934	0.561027
0.03024	3.75235	3.63277	0.574303	0.560238
0.03039	4.04193	3.62616	0.606589	0.559447
0.03054	4.11352	3.61956	0.614214	0.558655
0.03069	3.81684	3.61295	0.581704	0.557861
0.03084	3.63583	3.60634	0.560604	0.557067
0.03099	3.54093	3.59973	0.549117	0.556271
0.03114	3.15987	3.59312	0.499669	0.555472
0.03129	3.12803	3.5865	0.495271	0.554671
0.03144	3.61543	3.57989	0.55816	0.55387
0.03159	3.70997	3.57328	0.56937	0.553067
0.03174	3.72309	3.56666	0.570904	0.552262
0.03189	3.85353	3.56005	0.585859	0.551456
0.03204	3.78247	3.55349	0.577775	0.550655
0.03219	3.79108	3.54709	0.578763	0.549873
0.03234	3.72547	3.54069	0.571181	0.549088
0.03249	3.76379	3.5343	0.575625	0.548303
0.03264	3.67729	3.52789	0.565528	0.547515
0.03279	3.66248	3.52149	0.563775	0.546727
0.03294	3.63484	3.51509	0.560485	0.545937
0.03309	3.4827	3.50852	0.541916	0.545123
0.03324	3.53594	3.50181	0.548505	0.544293
0.03339	3.43293	3.49511	0.535665	0.543461
0.03354	3.6344	3.48841	0.560433	0.542628
0.03369	3.45937	3.48171	0.538997	0.541793
0.03384	3.41195	3.47501	0.533003	0.540956
0.03399	3.4045	3.46831	0.532053	0.540118
0.03414	3.21657	3.46129	0.507393	0.539237
0.03429	3.18645	3.45423	0.503307	0.538351
0.03444	3.22615	3.44717	0.508685	0.537463
0.03459	3.39756	3.44011	0.531167	0.536573
0.03474	3.76863	3.43306	0.576184	0.535681
0.03489	3.84106	3.426	0.584451	0.534788
0.03504	3.85206	3.41893	0.585693	0.53389
0.03519	3.5556	3.41179	0.550913	0.532983
0.03534	3.51837	3.40466	0.546342	0.532074
0.03549	3.59507	3.39753	0.555707	0.531163
0.03563	3.49578	3.39039	0.543544	0.53025
0.03578	3.63063	3.38326	0.559982	0.529335
0.03593	3.45998	3.37613	0.539074	0.528419
0.03608	3.19688	3.36924	0.504726	0.527532
0.03623	3.34715	3.36255	0.524675	0.526669
0.03638	3.09073	3.35586	0.490061	0.525804
0.03653	3.28035	3.34917	0.51592	0.524937
0.03668	3.22284	3.34248	0.508239	0.524069
0.03683	3.25794	3.33579	0.512943	0.523199
0.03698	3.01719	3.3291	0.479603	0.522326
0.03713	3.34654	3.32218	0.524596	0.521423
0.03728	3.37129	3.31522	0.527796	0.520513
0.03743	3.13096	3.30827	0.495678	0.519601
0.03758	3.18056	3.30131	0.502504	0.518687
0.03773	3.14245	3.29436	0.497268	0.517771
0.03788	2.85648	3.28741	0.455831	0.516853
0.03803	3.21726	3.28044	0.507486	0.515932
0.03818	3.24747	3.27342	0.511545	0.515001
0.03833	3.21409	3.2664	0.507058	0.514069
0.03848	3.07877	3.25938	0.488377	0.513136
0.03863	3.10628	3.25237	0.492241	0.5122
0.03878	3.20169	3.24535	0.505379	0.511261
0.03893	3.3386	3.23833	0.523564	0.510321
0.03908	3.25441	3.23115	0.512472	0.509357
0.03923	3.55138	3.22382	0.550397	0.508371
0.03938	3.52854	3.21649	0.547595	0.507383
0.03953	3.34928	3.20916	0.524951	0.506392
0.03968	3.33585	3.20183	0.523207	0.505399
0.03983	3.43372	3.19451	0.535765	0.504404
0.03998	3.17536	3.18718	0.501793	0.503406
0.04013	3.48928	3.17983	0.542736	0.502404
0.04028	3.49933	3.17248	0.543985	0.501399
0.04043	3.19108	3.16514	0.503938	0.500393
0.04058	3.36139	3.15779	0.526519	0.499383
0.04073	3.29978	3.15044	0.518485	0.498372
0.04088	3.13908	3.14309	0.496802	0.497357
0.04102	3.0099	3.13575	0.478552	0.496341
0.04117	2.86772	3.12843	0.457537	0.495326
0.04132	3.06398	3.12111	0.486286	0.494309
0.04147	2.93429	3.11378	0.467503	0.493288
0.04162	2.684	3.10646	0.428783	0.492266
0.04177	3.28765	3.09914	0.516886	0.491241
0.04192	3.39937	3.09182	0.531398	0.490214
0.04207	3.2194	3.08462	0.507775	0.489202
0.04222	3.26136	3.07756	0.513399	0.488207
0.04237	3.17381	3.0705	0.501581	0.48721
0.04252	3.17273	3.06345	0.501433	0.48621
0.04267	3.26783	3.05639	0.514259	0.485208
0.04282	3.2478	3.04933	0.511589	0.484204
0.04297	3.07694	3.04227	0.488119	0.483197
0.04312	3.10708	3.03496	0.492352	0.482153
0.04327	3.08283	3.02759	0.48895	0.481097
0.04342	2.93533	3.02022	0.467657	0.480038
0.04357	3.0288	3.01285	0.481271	0.478977
0.04372	3.0741	3.00548	0.487718	0.477914
0.04387	3.14164	2.99811	0.497156	0.476847
0.04402	3.25504	2.99075	0.512556	0.47578
0.04417	2.98422	2.98347	0.474831	0.474721
0.04432	2.91595	2.97619	0.46478	0.473661
0.04447	2.95078	2.96891	0.469937	0.472597
0.04462	3.1458	2.96163	0.497731	0.471531
0.04477	3.16346	2.95435	0.500162	0.470462
0.04492	3.24177	2.94707	0.510782	0.46939
0.04507	2.83632	2.93977	0.452755	0.468313
0.04522	2.83484	2.93244	0.452529	0.467229
0.04537	2.69642	2.92511	0.430788	0.466142
0.04552	2.64006	2.91778	0.421614	0.465053
0.04567	2.80642	2.91045	0.448153	0.463961
0.04582	2.93305	2.90313	0.467319	0.462866
0.04597	2.76531	2.8958	0.441744	0.461768
0.04612	2.75289	2.88857	0.439789	0.460683
0.04627	2.74214	2.88136	0.43809	0.459598
0.04641	2.6091	2.87416	0.416491	0.458511
0.04656	2.59049	2.86695	0.413382	0.457421
0.04671	2.48368	2.85975	0.395096	0.456329
0.04686	2.38977	2.85255	0.378356	0.455233
0.04701	2.24601	2.84533	0.351412	0.454133
0.04716	2.28804	2.83803	0.359464	0.453017
0.04731	2.57927	2.83072	0.411497	0.451897
0.04746	2.71184	2.82342	0.433264	0.450775
0.04761	2.77212	2.81611	0.442812	0.449649
0.04776	2.72437	2.8088	0.435266	0.448521
0.04791	2.66041	2.8015	0.424949	0.44739
0.04791	2.63717	2.8015	0.421138	0.44739
0.04806	2.67245	2.79423	0.42691	0.446262
0.04821	2.7784	2.78702	0.443795	0.44514
0.04823	2.7792	2.78606	0.44392	0.44499
0.04836	2.70648	2.77981	0.432405	0.444014
0.04851	2.69359	2.7726	0.430331	0.442887
0.04855	2.71902	2.77067	0.434412	0.442585
0.04866	2.75642	2.76539	0.440345	0.441756
0.04881	2.72483	2.75818	0.435339	0.440622
0.04887	2.71167	2.75529	0.433237	0.440167
0.04896	2.73434	2.75096	0.436853	0.439485
0.04911	2.7919	2.74373	0.4459	0.438341
0.04919	2.82332	2.73986	0.45076	0.437729
0.04926	2.84437	2.73649	0.453986	0.437193
0.04941	2.83894	2.72924	0.453156	0.436042
0.04951	2.84393	2.72441	0.453919	0.435272
0.04956	2.82625	2.722	0.451211	0.434888
0.04971	2.72172	2.71475	0.434843	0.43373
0.04983	2.75135	2.70896	0.439546	0.432802
0.04986	2.76479	2.70751	0.441662	0.43257
0.05001	2.69657	2.70027	0.430812	0.431408
0.05015	2.67798	2.69362	0.427807	0.430337
0.05016	2.66212	2.69315	0.425228	0.430261
0.05031	2.60189	2.68603	0.415289	0.42911
0.05046	2.54182	2.6789	0.405145	0.427956
0.05047	2.56645	2.67842	0.409333	0.427879
0.05061	2.67798	2.67177	0.427807	0.4268
0.05076	2.6972	2.66465	0.430913	0.42564
0.05079	2.67833	2.66322	0.427864	0.425407
0.05091	2.65093	2.65753	0.423398	0.424478
0.05106	2.65489	2.65038	0.424047	0.423308
0.05111	2.68132	2.64798	0.428349	0.422914
0.05121	2.76552	2.64318	0.441777	0.422128
0.05136	2.82921	2.636	0.451665	0.420945
0.05143	2.71412	2.63264	0.433629	0.420391
0.05151	2.47176	2.62881	0.393006	0.419759
0.05165	2.41148	2.62162	0.382284	0.41857
0.05174	2.50705	2.6173	0.399163	0.417854
0.0518	2.62993	2.61443	0.419944	0.417377
0.05195	2.60985	2.60724	0.416616	0.416181
0.05206	2.56217	2.60194	0.408608	0.415298
0.0521	2.5083	2.60001	0.399379	0.414976
0.05225	2.47194	2.59278	0.393038	0.413765
0.05238	2.59123	2.5865	0.413506	0.412713
0.0524	2.64638	2.58554	0.422652	0.412551
0.05255	2.55997	2.5783	0.408235	0.411334
0.0527	2.50893	2.57106	0.399489	0.410112
0.05285	2.46469	2.56382	0.391762	0.408888
0.053	2.44755	2.55659	0.388732	0.407661
0.05302	2.45396	2.55563	0.389867	0.407498
0.05315	2.55111	2.54944	0.406729	0.406444
0.0533	2.68855	2.54229	0.429518	0.405224
0.05334	2.71412	2.54037	0.433629	0.404898
0.05345	2.68584	2.53513	0.42908	0.404
0.0536	2.59886	2.52798	0.414783	0.402773
0.05366	2.63901	2.52512	0.421441	0.402281
0.05375	2.67357	2.52083	0.427092	0.401543
0.0539	2.54534	2.51368	0.405746	0.400309
0.05398	2.53652	2.50986	0.404238	0.399649
0.05405	2.54334	2.50652	0.405404	0.399071
0.0542	2.52839	2.49935	0.402844	0.397827
0.0543	2.52675	2.49457	0.402562	0.396996
0.05435	2.50867	2.49219	0.399444	0.39658
0.0545	2.43273	2.48502	0.386094	0.39533
0.05462	2.35873	2.47929	0.372678	0.394327
0.05465	2.35861	2.47786	0.372656	0.394076
0.0548	2.51923	2.47069	0.401268	0.392819
0.05494	2.52703	2.464	0.40261	0.391641
0.05495	2.5156	2.46352	0.400642	0.391556
0.0551	2.49783	2.45646	0.397563	0.39031
0.05525	2.45428	2.44945	0.389924	0.389069
0.05526	2.46465	2.44898	0.391755	0.388986
0.0554	2.49765	2.44245	0.397532	0.387825
0.05555	2.43755	2.43544	0.386954	0.386577
0.05558	2.41834	2.43403	0.383517	0.386327
0.0557	2.43411	2.42843	0.38634	0.385325
0.05585	2.45892	2.42142	0.390744	0.38407
0.0559	2.46459	2.41908	0.391745	0.383651
0.056	2.45905	2.41441	0.390767	0.382811
0.05615	2.39091	2.40748	0.378563	0.381562
0.05622	2.3466	2.40424	0.370439	0.380978
0.0563	2.28289	2.40055	0.358485	0.38031
0.05645	2.33213	2.39361	0.367753	0.379054
0.05654	2.32698	2.38945	0.366793	0.378298
0.0566	2.32042	2.38668	0.365567	0.377794
0.05675	2.3606	2.37975	0.373022	0.376531
0.05686	2.34406	2.37466	0.369969	0.375602
0.0569	2.32235	2.37281	0.365928	0.375264
0.05704	2.27495	2.36587	0.356972	0.373991
0.05717	2.24881	2.35983	0.351953	0.372882
0.05719	2.25765	2.35891	0.353657	0.372711
0.05734	2.33063	2.35194	0.367473	0.371427
0.05749	2.28449	2.34498	0.358789	0.370139
0.05749	2.28365	2.34498	0.35863	0.370139
0.05764	2.34887	2.33801	0.370859	0.368847
0.05779	2.36984	2.33105	0.374719	0.367552
0.05781	2.35479	2.33012	0.371952	0.367379
0.05794	2.26825	2.32409	0.355691	0.366253
0.05809	2.22408	2.31721	0.34715	0.364965
0.05813	2.21118	2.31539	0.344624	0.364624
0.05824	2.20673	2.31038	0.343749	0.363684
0.05839	2.15836	2.30356	0.334124	0.3624
0.05845	2.17039	2.30083	0.336538	0.361885
0.05854	2.18977	2.29674	0.340399	0.361111
0.05869	2.2375	2.28992	0.349763	0.359819
0.05877	2.26481	2.28627	0.355032	0.359128
0.05884	2.35297	2.28309	0.371616	0.358523
0.05899	2.49399	2.27626	0.396895	0.357223
0.05909	2.42665	2.27173	0.385007	0.356357
0.05914	2.35363	2.26946	0.371738	0.355923
0.05929	2.40024	2.26266	0.380255	0.35462
0.05941	2.49432	2.25722	0.396952	0.353574
0.05944	2.52223	2.25586	0.401785	0.353312
0.05959	2.37515	2.24906	0.375691	0.352001
0.05973	2.31895	2.24271	0.365291	0.350773
0.05974	2.30713	2.24226	0.363072	0.350685
0.05989	2.31007	2.23546	0.363625	0.349366
0.06004	2.23798	2.22874	0.349856	0.348059
0.06005	2.19563	2.2283	0.341559	0.347974
0.06019	2.17029	2.22225	0.336518	0.346792
0.06034	2.20178	2.21575	0.342774	0.345521
0.06037	2.23358	2.21445	0.349002	0.345266
0.06049	2.27612	2.20926	0.357195	0.344247
0.06064	2.23044	2.20277	0.348391	0.342968
0.06069	2.26739	2.2006	0.355526	0.342542
0.06079	2.28818	2.19627	0.35949	0.341687
0.06094	2.04775	2.18978	0.311277	0.340401
0.06101	2.0586	2.18674	0.313572	0.339797
0.06109	2.2018	2.18315	0.342778	0.339084
0.06124	2.33748	2.17641	0.368748	0.337742
0.06133	2.34621	2.17237	0.370367	0.336934
0.06139	2.33836	2.16968	0.368911	0.336395
0.06154	2.34813	2.16294	0.370722	0.335045
0.06165	2.36913	2.158	0.374589	0.334052
0.06169	2.35484	2.15621	0.371961	0.333691
0.06184	2.26742	2.14947	0.355532	0.332332
0.06197	2.15644	2.14363	0.333737	0.331151
0.06199	2.07403	2.14274	0.316815	0.330969
0.06214	1.97637	2.13625	0.295868	0.329651
0.06229	1.88424	2.12977	0.275136	0.328333
0.06229	1.95003	2.12977	0.290041	0.328333
0.06243	2.1941	2.12331	0.341256	0.327012
0.06258	2.21397	2.11684	0.345172	0.325687
0.0626	2.20996	2.11597	0.344384	0.32551
0.06273	2.19673	2.11037	0.341777	0.324358
0.06288	2.20112	2.1039	0.342644	0.323025
0.06292	2.19902	2.10217	0.342229	0.322668
0.06303	2.17864	2.09745	0.338185	0.321691
0.06318	2.11567	2.09104	0.325448	0.320361
0.06324	2.16025	2.08847	0.334504	0.319828
0.06333	2.28366	2.08463	0.358631	0.319028
0.06348	2.34376	2.07822	0.369913	0.317692
0.06356	2.37712	2.0748	0.376051	0.316976
0.06363	2.36234	2.07181	0.373342	0.316351
0.06378	2.27039	2.06541	0.3561	0.315005
0.06388	2.19789	2.06113	0.342006	0.314106
0.06393	2.11566	2.05899	0.325446	0.313655
0.06408	2.01736	2.05254	0.304783	0.312292
0.0642	1.97963	2.04735	0.296584	0.311193
0.06423	1.9545	2.04606	0.291036	0.310918
0.06438	1.88876	2.03957	0.276177	0.309538
0.06452	1.8134	2.03351	0.258494	0.308247
0.06453	1.81874	2.03308	0.259771	0.308155
0.06468	1.94967	2.02659	0.289961	0.306767
0.06483	2.02524	2.0201	0.306476	0.305374
0.06484	2.03693	2.01967	0.308976	0.30528
0.06498	1.98904	2.01362	0.298644	0.303977
0.06513	1.96434	2.00742	0.293217	0.302638
0.06516	1.9556	2.00618	0.29128	0.302371
0.06528	1.9622	2.00126	0.292743	0.301304
0.06543	1.97196	1.99511	0.294898	0.299967
0.06548	1.96619	1.99306	0.293625	0.299519
0.06558	1.96994	1.98896	0.294453	0.298625
0.06573	1.98479	1.9828	0.297715	0.29728
0.0658	2.01094	1.97992	0.303399	0.296649
0.06588	2.01311	1.97664	0.303868	0.295929
0.06603	1.96446	1.9705	0.293243	0.294576
0.06612	1.91597	1.96682	0.282389	0.293764
0.06644	1.86011	1.95374	0.269539	0.290867
0.06676	1.9119	1.94067	0.281465	0.287951
0.06708	1.87433	1.92759	0.272846	0.285015
0.0674	1.95062	1.91452	0.290173	0.282059
0.06771	1.9826	1.90144	0.297235	0.279084
0.06803	1.9704	1.88845	0.294554	0.276105
0.06835	1.98691	1.87608	0.298178	0.27325
0.06867	1.9993	1.86371	0.300878	0.270377
0.06899	1.74838	1.85134	0.242636	0.267486
0.06931	1.5851	1.83887	0.200057	0.264551
0.06963	1.46831	1.8264	0.166818	0.261595
0.06995	1.61901	1.81393	0.20925	0.258619
0.07027	1.67433	1.80162	0.223841	0.255664
0.07059	1.73706	1.78935	0.239815	0.252696
0.07091	1.8501	1.77708	0.267195	0.249707
0.07123	1.82812	1.76507	0.262005	0.246761
0.07155	1.58761	1.75316	0.200744	0.243821
0.07187	1.65084	1.74125	0.217705	0.24086
0.07219	1.66058	1.72935	0.22026	0.237884
0.07251	1.66672	1.71748	0.221863	0.23489
0.07283	1.68526	1.7056	0.226667	0.231876
0.07314	1.63688	1.69394	0.214017	0.228898
0.07346	1.53903	1.68254	0.187247	0.225966
0.07378	1.58458	1.67115	0.199914	0.223015
0.0741	1.67805	1.65976	0.224805	0.220044
0.07442	1.67944	1.64837	0.225164	0.217055
0.07474	1.53518	1.63699	0.186159	0.214045
0.07506	1.47873	1.62562	0.169889	0.211018
0.07538	1.6719	1.61432	0.22321	0.20799
0.0757	1.68761	1.60303	0.227272	0.204941
0.07602	1.66854	1.59176	0.222337	0.201878
0.07634	1.80235	1.58091	0.255839	0.198908
0.07666	1.79485	1.57007	0.254028	0.195918
0.07698	1.74425	1.55922	0.241609	0.192907
0.0773	1.62915	1.54872	0.211961	0.189972
0.07762	1.58733	1.53824	0.200667	0.187025
0.07794	1.54663	1.52777	0.189386	0.184058
0.07825	1.5474	1.51737	0.189603	0.18109
0.07857	1.47318	1.50698	0.168256	0.178107
0.07889	1.45112	1.49659	0.161703	0.175103
0.07921	1.57143	1.48644	0.196295	0.172147
0.07953	1.61801	1.4764	0.208981	0.169204
0.07985	1.58857	1.46636	0.201006	0.166241
0.08017	1.51816	1.45631	0.181318	0.163255
0.08049	1.39482	1.44626	0.144518	0.160245
0.08081	1.28729	1.4362	0.109676	0.157214
0.08113	1.26348	1.42629	0.101568	0.154208
0.08145	1.30157	1.4166	0.114468	0.151248
0.08177	1.38127	1.40691	0.140279	0.148267
0.08209	1.46853	1.39733	0.166883	0.1453
0.08241	1.46724	1.38805	0.166501	0.142406
0.08273	1.38847	1.37877	0.142537	0.139492
0.08305	1.43744	1.36949	0.15759	0.136559
0.08336	1.50573	1.36021	0.177747	0.133607
0.08368	1.50658	1.35093	0.177992	0.130634
0.084	1.37862	1.34166	0.139445	0.127641
0.08432	1.18692	1.33251	0.0744214	0.12467
0.08464	1.34047	1.32336	0.127257	0.121678
0.08496	1.52752	1.31421	0.183987	0.118666
0.08528	1.35436	1.3052	0.131734	0.115676
0.0856	1.34823	1.29619	0.129764	0.11267
0.08592	1.40975	1.28719	0.149142	0.109644
0.08624	1.31521	1.27849	0.118995	0.106698
0.08656	1.27197	1.26989	0.104477	0.103766
0.08688	1.27847	1.26129	0.106691	0.100816
0.0872	1.23236	1.25286	0.0907376	0.0979015
0.08752	1.19671	1.24452	0.0779889	0.0950033
0.08784	1.2337	1.23619	0.0912096	0.0920852
0.08816	1.27787	1.22789	0.106487	0.0891612
0.08847	1.17818	1.21964	0.0712116	0.0862324
0.08879	1.19109	1.21139	0.0759446	0.0832829
0.08911	1.27184	1.20333	0.104432	0.0803844
0.08943	1.49096	1.19563	0.173466	0.0775964
0.08975	1.52082	1.18793	0.182078	0.0747916
0.09007	1.44759	1.18022	0.160646	0.0719641
0.09039	1.29877	1.17248	0.113532	0.0691066
0.09071	1.19268	1.16474	0.0765239	0.0662305
0.09103	1.10554	1.15701	0.0435745	0.0633367
0.09135	1.05226	1.14932	0.0221231	0.0604429
0.09167	1.06915	1.14164	0.0290386	0.0575288
0.09199	1.05209	1.13395	0.0220529	0.0545951
0.09231	1.10985	1.12652	0.0452643	0.0517404
0.09263	1.20714	1.11911	0.0817576	0.048872
0.09295	1.19499	1.11169	0.0773643	0.0459833
0.09327	1.09486	1.10454	0.0393586	0.0431814
0.09359	1.08305	1.09745	0.0346485	0.0403832
0.0939	1.07668	1.09035	0.0320866	0.0375679
0.09422	1.18198	1.08333	0.0726101	0.0347624
0.09454	1.12317	1.07634	0.0504455	0.0319511
0.09486	0.922328	1.06936	-0.0351146	0.0291219
0.09518	1.05639	1.0626	0.0238243	0.026369
0.0955	1.13075	1.05601	0.0533666	0.0236697
0.09582	1.05068	1.04943	0.0214705	0.0209535
0.09614	1.08249	1.04278	0.0344239	0.0181944
0.09646	1.12052	1.03606	0.0494196	0.0153853
0.09678	1.10529	1.02934	0.0434762	0.0125572
0.0971	0.96886	1.02269	-0.013739	0.00974401
0.09742	0.945468	1.01622	-0.0243532	0.00698987
0.09774	1.07125	1.00976	0.0298908	0.0042173
0.09806	1.03742	1.00334	0.0159546	0.00144856
0.09838	1.0139	0.997159	0.00599512	-0.00123559
0.0987	1.05742	0.990975	0.0242475	-0.0039373
0.09901	0.962242	0.984789	-0.0167157	-0.00665681
0.09933	0.999412	0.978545	-0.00025544	-0.0094192
0.09965	0.948629	0.972303	-0.0229036	-0.0121984
0.09997	0.965887	0.96606	-0.0150737	-0.0149959
0.10029	1.05827	0.959978	0.0245965	-0.0177387
0.10061	1.00246	0.953922	0.00106705	-0.0204871
0.10093	0.755626	0.947846	-0.121693	-0.0232622
0.10125	0.600106	0.942134	-0.221772	-0.0258873
0.10157	0.765721	0.936516	-0.115929	-0.0284848
0.10189	0.794982	0.93088	-0.0996427	-0.0311063
0.10221	0.895544	0.925098	-0.0479131	-0.0338123
0.10253	0.88739	0.919227	-0.0518855	-0.0365772
0.10285	0.882873	0.913339	-0.0541018	-0.039368
0.10317	0.781071	0.907736	-0.107309	-0.0420404
0.10348	0.898696	0.90238	-0.0463872	-0.0446105
0.1038	1.0095	0.897008	0.00410632	-0.0472037
0.10412	0.967778	0.891542	-0.0142243	-0.0498582
0.10444	1.08102	0.885884	0.0338337	-0.0526231
0.10476	1.08682	0.880243	0.0361576	-0.0553974
0.10508	0.913694	0.87472	-0.0391992	-0.0581309
0.1054	0.872305	0.869517	-0.0593316	-0.0607219
0.10572	0.796791	0.864331	-0.0986556	-0.0633199
0.10604	0.836071	0.859177	-0.0777568	-0.0659174
0.10636	0.775172	0.854228	-0.110602	-0.0684262
0.10668	0.787025	0.849294	-0.104011	-0.0709419
0.107	0.708302	0.84436	-0.149782	-0.0734723
0.10732	0.58977	0.839156	-0.229317	-0.0761573
0.10764	0.641629	0.833966	-0.192716	-0.0788517
0.10796	0.801762	0.82876	-0.0959545	-0.0815712
0.10828	0.875221	0.823955	-0.0578823	-0.0840965
0.10859	0.797212	0.819211	-0.0984262	-0.0866042
0.10891	0.717861	0.814452	-0.14396	-0.0891345
0.10923	0.677228	0.809724	-0.169265	-0.091663
0.10955	0.69552	0.805001	-0.15769	-0.0942036
0.10987	0.679459	0.800264	-0.167837	-0.0967667
0.11019	0.728547	0.795558	-0.137542	-0.0993282
0.11051	0.758493	0.790864	-0.120048	-0.101898
0.11083	0.790631	0.786155	-0.102026	-0.104492
0.11115	0.673431	0.781497	-0.171707	-0.107073
0.11147	0.62923	0.776879	-0.201191	-0.109647
0.11179	0.738859	0.772246	-0.131438	-0.112244
0.11211	0.699582	0.767662	-0.155161	-0.11483
0.11243	0.669244	0.763131	-0.174416	-0.117401
0.11275	0.731679	0.758614	-0.135679	-0.119979
0.11307	0.719813	0.754144	-0.14278	-0.122546
0.11339	0.823817	0.749844	-0.0841693	-0.125029
0.11371	0.845776	0.745557	-0.0727446	-0.127519
0.11402	0.738095	0.741267	-0.131888	-0.130025
0.11434	0.736224	0.736917	-0.13299	-0.132581
0.11466	0.718982	0.732581	-0.143282	-0.135144
0.11498	0.707464	0.728245	-0.150296	-0.137722
0.1153	0.823154	0.724067	-0.0845189	-0.140221
0.11562	0.794175	0.719913	-0.100084	-0.14272
0.11594	0.681262	0.715746	-0.166686	-0.145241
0.11626	0.656345	0.711699	-0.182868	-0.147704
0.11658	0.771033	0.707675	-0.112927	-0.150166
0.1169	0.823386	0.703639	-0.0843965	-0.15265
0.11722	0.683374	0.699609	-0.165342	-0.155145
0.11754	0.634815	0.695576	-0.197353	-0.157655
0.11786	0.742053	0.69153	-0.129565	-0.160189
0.11818	0.745979	0.687488	-0.127273	-0.162735
0.1185	0.721577	0.683438	-0.141717	-0.165301
0.11882	0.690395	0.679375	-0.160902	-0.16789
0.11913	0.722548	0.675404	-0.141133	-0.170436
0.11945	0.755609	0.671541	-0.121703	-0.172927
0.11977	0.694721	0.667666	-0.15819	-0.175441
0.12009	0.715804	0.663838	-0.145206	-0.177938
0.12041	0.809183	0.660096	-0.0919532	-0.180393
0.12073	0.83203	0.656342	-0.079861	-0.18287
0.12105	0.788749	0.652585	-0.103061	-0.185363
0.12137	0.639945	0.648749	-0.193857	-0.187923
0.12169	0.686442	0.644902	-0.163396	-0.190506
0.12201	0.736522	0.64107	-0.132814	-0.193095
0.12233	0.723127	0.637377	-0.140785	-0.195604
0.12265	0.675724	0.633694	-0.170231	-0.19812
0.12297	0.770709	0.630012	-0.11311	-0.200651
0.12329	0.62127	0.626456	-0.20672	-0.203109
0.12361	0.486042	0.622927	-0.313326	-0.205563
0.12392	0.620072	0.619398	-0.207558	-0.20803
0.12424	0.755785	0.615831	-0.121602	-0.210538
0.12456	0.708287	0.612266	-0.149791	-0.21306
0.12488	0.612802	0.608702	-0.21268	-0.215595
0.1252	0.544432	0.60508	-0.264056	-0.218187
0.12552	0.534156	0.601411	-0.272332	-0.220829
0.12584	0.552372	0.597755	-0.257768	-0.223477
0.12616	0.589023	0.594218	-0.229868	-0.226054
0.12648	0.658649	0.590823	-0.181346	-0.228543
0.1268	0.580272	0.587428	-0.236368	-0.231045
0.12712	0.558652	0.584025	-0.252859	-0.233569
0.12744	0.441243	0.580636	-0.355322	-0.236096
0.12776	0.45478	0.577246	-0.342199	-0.238639
0.12808	0.482832	0.573859	-0.316204	-0.241195
0.1284	0.537064	0.570525	-0.269974	-0.243725
0.12871	0.473953	0.567192	-0.324265	-0.24627
0.12903	0.438242	0.56385	-0.358286	-0.248836
0.12935	0.462711	0.56054	-0.33469	-0.251393
0.12967	0.53482	0.55723	-0.271792	-0.253966
0.12999	0.568559	0.553909	-0.245224	-0.256562
0.13031	0.661873	0.550652	-0.179225	-0.259123
0.13063	0.656654	0.547397	-0.182663	-0.261698
0.13095	0.537248	0.544131	-0.269825	-0.264297
0.13127	0.48643	0.540962	-0.31298	-0.266833
0.13159	0.468173	0.537809	-0.329594	-0.269372
0.13191	0.516917	0.534647	-0.286579	-0.271933
0.13223	0.501507	0.53152	-0.299723	-0.27448
0.13255	0.553297	0.528404	-0.257042	-0.277034
0.13287	0.579661	0.525279	-0.236826	-0.27961
0.13318	0.552429	0.522146	-0.257724	-0.282208
0.1335	0.4987	0.519	-0.302161	-0.284833
0.13382	0.575503	0.515844	-0.239952	-0.287482
0.13414	0.597621	0.512704	-0.223574	-0.290133
0.13446	0.544038	0.509571	-0.264371	-0.292795
0.13478	0.399986	0.506428	-0.397955	-0.295482
0.1351	0.371038	0.503312	-0.430582	-0.298163
0.13542	0.515664	0.500235	-0.287633	-0.300826
0.13574	0.511433	0.497149	-0.291211	-0.303513
0.13606	0.423859	0.494076	-0.372779	-0.306206
0.13638	0.432786	0.491021	-0.363727	-0.3089
0.1367	0.438879	0.487966	-0.357655	-0.31161
0.13702	0.440564	0.484913	-0.355991	-0.314336
0.13734	0.430521	0.482054	-0.366006	-0.316904
0.13765	0.50395	0.479195	-0.297613	-0.319488
0.13797	0.548489	0.476328	-0.260832	-0.322094
0.13829	0.480392	0.473225	-0.318404	-0.324932
0.13861	0.317151	0.470091	-0.498734	-0.327818
0.13893	0.37524	0.466967	-0.425691	-0.330714
0.13925	0.531815	0.464085	-0.274239	-0.333402
0.13957	0.511642	0.461266	-0.291034	-0.336049
0.13989	0.427582	0.458438	-0.368981	-0.338719
0.14021	0.348844	0.455547	-0.457369	-0.341467
0.14053	0.323647	0.452618	-0.489928	-0.344268
0.14085	0.350977	0.44968	-0.454721	-0.347096
0.14117	0.409431	0.446801	-0.387819	-0.349886
0.14149	0.448741	0.443967	-0.348004	-0.352649
0.14181	0.469656	0.441124	-0.32822	-0.355439
0.14213	0.413196	0.438264	-0.383844	-0.358264
0.14244	0.395995	0.435365	-0.40231	-0.361146
0.14277	0.360285	0.432456	-0.443354	-0.364058
0.14308	0.396786	0.429588	-0.401444	-0.366948
0.1434	0.395137	0.426805	-0.403252	-0.369771
0.14372	0.382975	0.424014	-0.41683	-0.37262
0.14404	0.362707	0.421243	-0.440444	-0.375467
0.14436	0.454257	0.41855	-0.342698	-0.378253
0.14468	0.531821	0.415858	-0.274235	-0.381055
0.145	0.506685	0.413156	-0.295262	-0.383886
0.14532	0.513638	0.410412	-0.289343	-0.38678
0.14564	0.472106	0.407659	-0.32596	-0.389703
0.14596	0.441365	0.404915	-0.355202	-0.392636
0.14628	0.411695	0.402188	-0.385424	-0.395571
0.1466	0.445024	0.399465	-0.351617	-0.398521
0.14692	0.486152	0.396732	-0.313228	-0.401503
0.14724	0.382627	0.394012	-0.417224	-0.404491
0.14755	0.42309	0.391293	-0.373567	-0.407498
0.14787	0.533328	0.388566	-0.273006	-0.410535
0.14819	0.520003	0.385893	-0.283994	-0.413533
0.14851	0.466746	0.383251	-0.330919	-0.416517
0.14883	0.390565	0.380601	-0.408307	-0.41953
0.14915	0.435796	0.377992	-0.360717	-0.422517
0.14947	0.494184	0.37542	-0.306111	-0.425483
0.14979	0.258543	0.372847	-0.587467	-0.428469
0.15011	0.25731	0.370234	-0.589543	-0.431524
0.15043	0.285288	0.367564	-0.544716	-0.434667
0.15075	0.45656	0.364894	-0.340502	-0.437833
0.15107	0.363376	0.362261	-0.439644	-0.440978
0.15139	0.303664	0.359807	-0.517607	-0.44393
0.15171	0.417172	0.357353	-0.379685	-0.446903
0.15202	0.471896	0.354885	-0.326154	-0.449912
0.15234	0.411573	0.352351	-0.385553	-0.453024
0.15266	0.412323	0.349816	-0.384762	-0.45616
0.15298	0.378088	0.347274	-0.422407	-0.459328
0.1533	0.450995	0.344816	-0.345828	-0.462413
0.15362	0.486278	0.342362	-0.313115	-0.465514
0.15394	0.412247	0.3399	-0.384842	-0.468649
0.15426	0.326873	0.337451	-0.485621	-0.471789
0.15458	0.35769	0.335003	-0.446493	-0.474951
0.1549	0.505226	0.332555	-0.296514	-0.478137
0.15522	0.494186	0.330104	-0.30611	-0.481349
0.15554	0.321957	0.327663	-0.492202	-0.484573
0.15586	0.246045	0.325222	-0.608985	-0.48782
0.15618	0.344577	0.322818	-0.462714	-0.491042
0.15649	0.391026	0.320457	-0.407794	-0.49423
0.15681	0.35259	0.318097	-0.45273	-0.49744
0.15713	0.369526	0.315698	-0.432355	-0.500728
0.15745	0.399779	0.313262	-0.39818	-0.504092
0.15777	0.42472	0.310827	-0.371897	-0.507481
0.15809	0.37514	0.30842	-0.425807	-0.510857
0.15841	0.305783	0.306076	-0.514587	-0.514171
0.15873	0.360464	0.303739	-0.443138	-0.517499
0.15905	0.336792	0.301402	-0.472638	-0.520854
0.15937	0.325225	0.299069	-0.487816	-0.524229
0.15969	0.44403	0.296728	-0.352588	-0.527641
0.16001	0.244775	0.294398	-0.611233	-0.531065
0.16033	0.200053	0.292172	-0.698855	-0.534361
0.16065	0.212049	0.289939	-0.673564	-0.537693
0.16096	0.192112	0.287714	-0.716446	-0.541039
0.16128	0.190203	0.285489	-0.720783	-0.544411
0.1616	0.187281	0.283258	-0.727506	-0.547818
0.16192	0.301917	0.281033	-0.520112	-0.551243
0.16224	0.304757	0.278784	-0.516046	-0.554732
0.16256	0.290323	0.276527	-0.537119	-0.558262
0.16288	0.229947	0.274263	-0.638372	-0.561833
0.1632	0.158759	0.272052	-0.799262	-0.565348
0.16352	0.211422	0.269869	-0.67485	-0.568847
0.16384	0.233917	0.267679	-0.630938	-0.572386
0.16416	0.205783	0.265545	-0.686591	-0.575862
0.16448	0.262946	0.263459	-0.580133	-0.579287
