# Supplementary material for: Site-specific monoubiquitination downregulates Rab5 by disrupting effector binding and guanine nucleotide conversion
Source: eLife. 2017 Oct 2;6:e29154. doi: 10.7554/eLife.29154 (PMC5624781; doi:10.7554/eLife.29154)
Supplement: Figure 4—source data 3. [file elife-29154-fig4-data3.xlsx]

## Sheet: Rg
	Rg Pool fr	eq. Sel. freq.
18.42	0	0
18.55	6e-05	0
18.69	0.00018	0
18.82	0.00054	0
18.96	0.00094	0
19.1	0.00228	0
19.23	0.00332	0
19.37	0.00512	0
19.51	0.00772	0
19.64	0.0105	0
19.78	0.01298	0
19.91	0.0171	0
20.05	0.02098	0
20.19	0.02488	0
20.32	0.02924	0
20.46	0.03306	0
20.59	0.03614	0
20.73	0.03878	0
20.87	0.04108	0
21	0.0425	0
21.14	0.0441	0
21.28	0.0453	0
21.41	0.04578	0
21.55	0.04498	0
21.68	0.04438	0
21.82	0.04318	0
21.96	0.04042	0
22.09	0.03812	0
22.23	0.03666	0
22.36	0.0347	0
22.5	0.03204	0
22.64	0.03058	0
22.77	0.02828	0
22.91	0.02572	0
23.04	0.02286	0
23.18	0.02036	0
23.32	0.01776	0
23.45	0.01534	0
23.59	0.01302	0
23.73	0.01094	0
23.86	0.00924	0
24	0.00758	0
24.13	0.00624	0
24.27	0.0046	0
24.41	0.00344	0
24.54	0.00238	0
24.68	0.00158	0.0033543
24.81	0.00112	0.0410901
24.95	0.00078	0.143187
25.09	0.0005	0.2
25.22	0.00036	0.2
25.36	0.00016	0.196646
25.5	6e-05	0.15891
25.63	0	0
25.63 0.0000000000 0.0000000000	0	0

## Sheet: Dmax
Size	Pool freq.	Sel. freq.
56.38	0	0
56.88	0.00014	0
57.37	0.00028	0
57.87	0.00056	0
58.36	0.00098	0
58.86	0.00152	0
59.36	0.00234	0
59.85	0.00314	0
60.35	0.0045	0
60.84	0.00582	0
61.34	0.00752	0
61.83	0.00936	0
62.33	0.01186	0
62.82	0.01486	0
63.32	0.01768	0
63.81	0.02128	0
64.31	0.02454	0
64.8	0.0275	0
65.3	0.0295	0
65.79	0.03166	0
66.29	0.03378	0
66.78	0.03584	0
67.28	0.03754	0
67.77	0.03948	0
68.27	0.04112	0
68.76	0.04176	0
69.26	0.04256	0
69.76	0.04354	0
70.25	0.04216	0
70.75	0.04102	0
71.24	0.03936	0
71.74	0.0378	0
72.23	0.03512	0
72.73	0.03398	0
73.22	0.03258	0
73.72	0.03016	0
74.21	0.0275	0
74.71	0.02528	0
75.2	0.02316	0
75.7	0.02034	0
76.19	0.01786	0
76.69	0.01488	0
77.18	0.01242	0
77.68	0.0098	0.00251572
78.17	0.0075	0.027673
78.67	0.00598	0.121593
79.16	0.00458	0.2
79.66	0.00318	0.2
80.16	0.00192	0.197484
80.65	0.0013	0.172327
81.15	0.00074	0.0784067
81.64	0.00046	0
82.14	0.00014	0
82.63	0	0
82.63 0.0000000000 0.0000000000

## Sheet: Fit
s	Iexpeiment	Imodel	log(Iexpeiment)	log(Iexpeiment)
0.01916	9.7633	9.49162	0.989597	0.97734
0.01938	9.8569	9.47281	0.99374	0.976479
0.01959	9.94184	9.45399	0.997467	0.975615
0.0198	9.87187	9.43518	0.994399	0.97475
0.02001	9.59518	9.41636	0.982053	0.973883
0.02022	9.69844	9.39759	0.986702	0.973016
0.02043	9.68822	9.37881	0.986244	0.972148
0.02064	9.42469	9.36004	0.974267	0.971278
0.02085	9.8245	9.34127	0.99231	0.970406
0.02106	10.1716	9.32261	1.00739	0.969537
0.02127	9.79776	9.30424	0.991127	0.968681
0.02148	9.59834	9.28587	0.982196	0.967822
0.02169	9.26159	9.2675	0.966686	0.966962
0.0219	9.10562	9.24912	0.95931	0.966101
0.02211	9.30186	9.23015	0.96857	0.965209
0.02232	9.70565	9.21065	0.987025	0.96429
0.02253	9.52053	9.19117	0.978661	0.963371
0.02275	9.27101	9.17167	0.967127	0.962449
0.02296	10.0957	9.15218	1.00414	0.961525
0.02317	9.48903	9.1326	0.977222	0.960594
0.02338	9.17254	9.11299	0.96249	0.959661
0.02359	9.24035	9.09338	0.965688	0.958725
0.0238	9.22784	9.07377	0.9651	0.957788
0.02401	9.07023	9.05408	0.957618	0.956844
0.02422	9.13285	9.03242	0.960606	0.955804
0.02443	9.14508	9.01076	0.961187	0.954762
0.02464	8.99379	8.98911	0.953943	0.953717
0.02485	9.1479	8.96745	0.961321	0.952669
0.02506	9.4154	8.946	0.973839	0.951629
0.02527	8.9644	8.92504	0.952521	0.95061
0.02548	9.11351	8.90409	0.959686	0.949589
0.02569	9.25625	8.88313	0.966435	0.948566
0.0259	8.96262	8.86217	0.952435	0.94754
0.02611	8.91081	8.84033	0.949917	0.946468
0.02633	9.21107	8.81774	0.96431	0.945357
0.02654	9.23061	8.79516	0.96523	0.944244
0.02675	9.71288	8.77257	0.987348	0.943127
0.02696	9.57039	8.74999	0.98093	0.942007
0.02717	9.22048	8.72726	0.964754	0.940878
0.02738	9.4529	8.7045	0.975565	0.939744
0.02759	8.92778	8.68174	0.950743	0.938607
0.0278	8.79879	8.65897	0.944423	0.937466
0.02801	9.07561	8.63625	0.957876	0.936325
0.02822	9.27376	8.61418	0.967256	0.935214
0.02843	8.29948	8.59211	0.919051	0.9341
0.02864	8.41616	8.57004	0.925114	0.932983
0.02885	8.31012	8.54797	0.919607	0.931863
0.02906	8.61408	8.52538	0.935209	0.930714
0.02927	8.68799	8.50159	0.938919	0.9295
0.02948	9.04406	8.47781	0.956363	0.928284
0.0297	8.3867	8.45402	0.923591	0.927063
0.02991	8.03696	8.43024	0.905092	0.92584
0.03012	8.59255	8.40607	0.934122	0.924593
0.03033	8.58894	8.38161	0.93394	0.923327
0.03054	8.65657	8.35713	0.937346	0.922057
0.03075	8.47562	8.33267	0.928171	0.920784
0.03096	8.4338	8.30819	0.926023	0.919507
0.03117	8.61502	8.28411	0.935256	0.918246
0.03138	9.08251	8.26009	0.958206	0.916985
0.03159	8.56195	8.23608	0.932573	0.915721
0.0318	8.18703	8.21207	0.913126	0.914453
0.03201	7.85017	8.18799	0.894879	0.913177
0.03222	8.23428	8.16262	0.915626	0.911829
0.03243	8.48566	8.13724	0.928686	0.910477
0.03264	8.18903	8.11187	0.913232	0.909121
0.03285	7.91888	8.08649	0.898664	0.90776
0.03306	7.79414	8.06131	0.891768	0.906406
0.03328	8.08153	8.03656	0.907494	0.90507
0.03349	7.88707	8.01181	0.896916	0.903731
0.0337	7.78177	7.98706	0.891078	0.902387
0.03391	7.74194	7.96231	0.88885	0.901039
0.03412	7.88718	7.93704	0.896922	0.899658
0.03433	8.13686	7.91136	0.910457	0.898251
0.03454	7.69478	7.88568	0.886196	0.896839
0.03475	7.38102	7.86	0.868116	0.895422
0.03496	7.54057	7.83432	0.877404	0.894001
0.03517	7.94984	7.80857	0.900358	0.892571
0.03538	7.63774	7.78281	0.882965	0.891136
0.03559	7.36518	7.75704	0.867183	0.889696
0.0358	7.79611	7.73128	0.891878	0.888251
0.03601	7.7749	7.70548	0.890695	0.8868
0.03622	7.59785	7.67919	0.880691	0.885315
0.03643	7.66983	7.65289	0.884786	0.883826
0.03664	7.52295	7.6266	0.876388	0.882331
0.03686	7.44486	7.6003	0.871857	0.880831
0.03707	7.31061	7.57399	0.863954	0.879325
0.03728	7.18571	7.54764	0.85647	0.877811
0.03749	7.11976	7.5213	0.852465	0.876293
0.0377	7.36804	7.49495	0.867352	0.874769
0.03791	7.59278	7.46861	0.880401	0.87324
0.03812	7.33795	7.44252	0.865575	0.87172
0.03833	7.51654	7.41663	0.876018	0.870207
0.03854	7.52465	7.39074	0.876486	0.868688
0.03875	7.79361	7.36485	0.891739	0.867164
0.03896	7.35323	7.33896	0.866478	0.865635
0.03917	7.0765	7.31203	0.849819	0.864038
0.03938	6.79263	7.28486	0.832038	0.862421
0.03959	6.94387	7.25769	0.841602	0.860798
0.0398	7.11458	7.23051	0.852149	0.859169
0.04001	7.28356	7.20333	0.862344	0.857533
0.04023	6.94396	7.17592	0.841607	0.855877
0.04044	7.17074	7.14851	0.855564	0.854215
0.04065	7.42073	7.1211	0.870447	0.852547
0.04086	7.19968	7.09369	0.857313	0.850872
0.04107	7.18189	7.06652	0.856239	0.849205
0.04128	7.24141	7.03985	0.859823	0.847563
0.04149	7.24963	7.01318	0.860316	0.845915
0.0417	7.23295	6.98651	0.859315	0.84426
0.04191	7.1507	6.95984	0.854349	0.8426
0.04212	6.88709	6.93294	0.838036	0.840917
0.04233	6.78072	6.90585	0.831276	0.839217
0.04254	6.92121	6.87876	0.840182	0.83751
0.04275	7.18598	6.85167	0.856486	0.835797
0.04296	6.92059	6.82459	0.840143	0.834076
0.04317	6.81341	6.79819	0.833365	0.832393
0.04338	7.06432	6.77195	0.84907	0.830714
0.04359	6.91038	6.7457	0.839502	0.829027
0.04381	6.81866	6.71946	0.833699	0.827334
0.04402	6.50881	6.69316	0.813502	0.825631
0.04423	6.22757	6.66617	0.794319	0.823877
0.04444	6.22959	6.63919	0.794459	0.822115
0.04465	6.2694	6.6122	0.797226	0.820346
0.04486	6.29933	6.58522	0.799294	0.81857
0.04507	6.26009	6.55805	0.796581	0.816774
0.04528	6.57526	6.53048	0.817913	0.814945
0.04549	6.34886	6.50291	0.802696	0.813108
0.0457	6.43449	6.47536	0.808514	0.811264
0.04591	6.50298	6.44779	0.813112	0.809411
0.04612	6.22508	6.42026	0.794145	0.807553
0.04633	6.13868	6.39277	0.788075	0.805689
0.04654	6.38376	6.3653	0.805077	0.803819
0.04675	6.64692	6.33782	0.82262	0.80194
0.04696	6.13747	6.31033	0.787989	0.800052
0.04717	6.18152	6.28312	0.791095	0.798175
0.04739	6.44979	6.25596	0.809546	0.796294
0.0476	6.61854	6.2288	0.820762	0.794404
0.04781	6.43595	6.20164	0.808613	0.792506
0.04802	6.10103	6.17453	0.785403	0.790604
0.04823	6.04225	6.14804	0.781199	0.788737
0.04844	6.18304	6.12156	0.791202	0.786862
0.04865	6.27614	6.09507	0.797693	0.784979
0.04886	6.06536	6.06858	0.782857	0.783087
0.04907	6.00949	6.04196	0.778838	0.781178
0.04928	5.91441	6.01506	0.771911	0.77924
0.04949	5.94324	5.98817	0.774023	0.777294
0.0497	6.07427	5.96128	0.783494	0.775339
0.04991	5.73134	5.93438	0.758256	0.773376
0.05012	5.66742	5.90742	0.753385	0.771398
0.05033	5.99807	5.88042	0.778012	0.769408
0.05054	5.80006	5.85342	0.763432	0.76741
0.05076	6.02814	5.82641	0.780183	0.765401
0.05097	6.06847	5.79941	0.783079	0.763384
0.05118	5.7705	5.77294	0.761213	0.761397
0.05139	5.68736	5.74658	0.754911	0.75941
0.0516	5.6523	5.72022	0.752225	0.757413
0.05181	5.65978	5.69386	0.7528	0.755406
0.05202	5.39322	5.66748	0.731848	0.75339
0.05223	5.55163	5.64099	0.744421	0.751355
0.05244	5.63753	5.61449	0.751089	0.74931
0.05265	5.52135	5.58799	0.742045	0.747256
0.05286	5.66662	5.56151	0.753324	0.745193
0.05307	5.47397	5.53506	0.738302	0.743123
0.05328	5.49166	5.50871	0.739704	0.74105
0.05349	5.68712	5.48237	0.754892	0.738968
0.0537	5.26182	5.45602	0.721136	0.736876
0.05391	5.16649	5.42967	0.713196	0.734773
0.05412	5.21756	5.40374	0.717467	0.732695
0.05434	5.29102	5.37811	0.723539	0.73063
0.05455	4.8903	5.35248	0.689335	0.728555
0.05476	5.14889	5.32685	0.711714	0.726471
0.05497	5.0129	5.30122	0.700089	0.724376
0.05518	5.09032	5.27586	0.706745	0.722293
0.05539	5.18659	5.25055	0.714882	0.720205
0.0556	5.58584	5.22524	0.747089	0.718106
0.05581	5.43185	5.19993	0.734948	0.715998
0.05602	5.11572	5.17461	0.708907	0.713878
0.05623	5.0247	5.14918	0.70111	0.711738
0.05644	4.75748	5.12374	0.677377	0.709587
0.05665	4.74385	5.09831	0.676131	0.707426
0.05686	4.95619	5.07289	0.695148	0.705256
0.05707	4.89047	5.0477	0.689351	0.703094
0.05728	4.87406	5.02297	0.687891	0.700961
0.05749	4.66042	4.99824	0.668425	0.698817
0.0577	4.79096	4.97351	0.680423	0.696663
0.05792	4.91379	4.94878	0.691417	0.694498
0.05813	4.98359	4.92335	0.697542	0.692261
0.05834	4.8376	4.89745	0.68463	0.68997
0.05855	4.79759	4.87154	0.681023	0.687666
0.05876	4.88165	4.84564	0.688567	0.685351
0.05897	4.96962	4.81973	0.696323	0.683023
0.05918	4.85795	4.79508	0.686453	0.680796
0.05939	4.64679	4.77065	0.667153	0.678578
0.0596	4.50428	4.74622	0.653625	0.676348
0.05981	4.64417	4.72179	0.666908	0.674107
0.06002	4.56114	4.69743	0.659073	0.67186
0.06023	4.71698	4.67364	0.673664	0.669655
0.06044	4.88072	4.64985	0.688484	0.667439
0.06065	4.80565	4.62608	0.681752	0.665213
0.06086	4.68343	4.60229	0.670564	0.662974
0.06107	4.36352	4.57855	0.639837	0.660728
0.06128	4.45108	4.55487	0.648465	0.658476
0.0615	4.51539	4.53119	0.654695	0.656213
0.06171	4.31232	4.50752	0.634711	0.653938
0.06192	4.31479	4.48384	0.63496	0.651651
0.06213	4.51099	4.45998	0.654272	0.649333
0.06234	4.69853	4.43599	0.671962	0.646991
0.06255	4.28735	4.412	0.632189	0.644636
0.06276	3.9188	4.38801	0.593153	0.642268
0.06297	4.10422	4.36403	0.613231	0.639887
0.06318	4.2016	4.34045	0.623415	0.637535
0.06339	4.17208	4.31696	0.620353	0.635178
0.0636	4.12217	4.29346	0.615126	0.632808
0.06381	4.34829	4.26996	0.638318	0.630424
0.06402	4.3221	4.24655	0.635695	0.628036
0.06423	4.21103	4.22388	0.624388	0.625711
0.06444	4.28685	4.2012	0.632138	0.623374
0.06465	3.93035	4.17853	0.594431	0.621024
0.06486	4.33997	4.15586	0.637487	0.618661
0.06508	4.33506	4.13329	0.636995	0.616296
0.06529	3.97358	4.11092	0.599182	0.613939
0.0655	3.99916	4.08855	0.601969	0.611569
0.06571	3.9658	4.06619	0.598331	0.609188
0.06592	4.0771	4.04382	0.610351	0.606791
0.06613	4.11897	4.02196	0.614789	0.604438
0.06634	3.97456	4.00044	0.599289	0.602108
0.06655	3.98378	3.97892	0.600295	0.599765
0.06676	3.95492	3.9574	0.597138	0.59741
0.06697	3.58215	3.93587	0.554144	0.595041
0.06718	3.50227	3.91368	0.54435	0.592586
0.06739	3.83725	3.89139	0.58402	0.590105
0.0676	3.85353	3.86909	0.585859	0.587609
0.06781	3.57156	3.8468	0.552858	0.585099
0.06802	3.50002	3.82466	0.544071	0.582592
0.06823	3.59839	3.80364	0.556108	0.580199
0.06844	3.77004	3.78263	0.576346	0.577793
0.06866	3.76173	3.76161	0.575388	0.575374
0.06887	3.58623	3.7406	0.554638	0.572941
0.06908	3.65699	3.71973	0.563124	0.570511
0.06929	3.63494	3.69912	0.560497	0.568099
0.0695	3.37499	3.67851	0.528272	0.565672
0.06971	3.34698	3.65791	0.524653	0.563232
0.06992	3.52237	3.63731	0.546835	0.56078
0.07013	3.40919	3.61696	0.532651	0.558343
0.07034	3.71929	3.59677	0.57046	0.555912
0.07055	3.68168	3.57658	0.566046	0.553468
0.07076	3.53254	3.55639	0.548087	0.551009
0.07097	3.3945	3.5362	0.530776	0.548536
0.07118	3.51349	3.51674	0.545739	0.546141
0.07139	3.52011	3.4974	0.546556	0.543746
0.0716	3.55261	3.47807	0.550548	0.541338
0.07181	3.26474	3.45873	0.513849	0.538917
0.07202	3.19966	3.43935	0.505104	0.536476
0.07224	3.14399	3.41967	0.497481	0.533984
0.07245	3.38432	3.39999	0.529471	0.531478
0.07266	3.50205	3.38031	0.544322	0.528957
0.07287	3.39109	3.36063	0.530339	0.526421
0.07308	3.32256	3.34121	0.521473	0.523904
0.07329	3.06595	3.32223	0.486565	0.52143
0.0735	3.34302	3.30327	0.524139	0.518944
0.07371	3.2933	3.28429	0.517631	0.516442
0.07392	3.17412	3.26531	0.501623	0.513925
0.07413	2.97323	3.2466	0.473228	0.511429
0.07434	3.18953	3.22805	0.503727	0.50894
0.07455	2.87167	3.2095	0.458135	0.506437
0.07476	2.81305	3.19095	0.449177	0.50392
0.07497	3.10067	3.17239	0.491456	0.501387
0.07518	3.10044	3.15421	0.491423	0.498891
0.07539	3.26986	3.13608	0.514529	0.496387
0.0756	3.21784	3.11794	0.507564	0.493868
0.07582	3.01057	3.0998	0.478649	0.491334
0.07603	2.80087	3.08176	0.447293	0.488799
0.07624	3.13963	3.06442	0.496878	0.486348
0.07645	3.08092	3.04708	0.48868	0.483883
0.07666	2.92228	3.02973	0.465722	0.481404
0.07687	3.08369	3.01238	0.489071	0.47891
0.07708	3.32673	2.99518	0.522018	0.476423
0.07729	2.95277	2.97822	0.47023	0.473957
0.0775	2.78271	2.96127	0.444468	0.471478
0.07771	2.53183	2.94431	0.403435	0.468984
0.07792	2.70425	2.92735	0.432047	0.466475
0.07813	2.61677	2.91046	0.417766	0.463962
0.07834	2.76667	2.89359	0.441957	0.461437
0.07855	2.73324	2.87672	0.436678	0.458898
0.07876	2.8895	2.85985	0.460823	0.456344
0.07897	2.73666	2.84298	0.437221	0.453774
0.07918	2.91272	2.82701	0.464299	0.451327
0.0794	3.0172	2.81116	0.479604	0.448885
0.07961	3.21574	2.79531	0.507281	0.44643
0.07982	2.99293	2.77946	0.476097	0.44396
0.08003	2.78876	2.76354	0.445411	0.441466
0.08024	2.67674	2.7472	0.427606	0.43889
0.08045	2.44729	2.73085	0.388685	0.436298
0.08066	2.56315	2.71451	0.408774	0.433692
0.08087	2.811	2.69816	0.448861	0.431068
0.08108	2.91454	2.68241	0.46457	0.428526
0.08129	2.47305	2.66764	0.393233	0.426127
0.0815	2.69345	2.65286	0.430309	0.423714
0.08171	2.71788	2.63808	0.43423	0.421288
0.08192	2.67767	2.62331	0.427757	0.418849
0.08213	2.64635	2.60836	0.422647	0.416368
0.08234	2.59937	2.59332	0.414868	0.413857
0.08255	2.5503	2.57828	0.406591	0.411331
0.08276	2.75361	2.56324	0.439902	0.40879
0.08298	2.62211	2.5482	0.418651	0.406234
0.08319	2.27974	2.53371	0.357885	0.403756
0.0834	2.3009	2.51927	0.361898	0.401275
0.08361	2.47608	2.50484	0.393765	0.39878
0.08382	2.58967	2.49041	0.413244	0.39627
0.08403	2.27786	2.47603	0.357527	0.393756
0.08424	2.20541	2.46203	0.343489	0.391293
0.08445	2.47487	2.44803	0.393552	0.388818
0.08466	2.35666	2.43403	0.372297	0.386327
0.08487	2.59048	2.42003	0.41338	0.383821
0.08508	2.43773	2.40623	0.386986	0.381338
0.08529	2.38752	2.39276	0.377947	0.378898
0.0855	2.03958	2.37928	0.309541	0.376445
0.08571	1.90223	2.36581	0.279263	0.37398
0.08592	1.845	2.35233	0.265996	0.371499
0.08613	1.91088	2.33904	0.281233	0.369037
0.08634	1.82636	2.32585	0.261586	0.366582
0.08656	2.01231	2.31266	0.303695	0.364112
0.08677	2.27791	2.29948	0.357537	0.361629
0.08698	2.33618	2.28629	0.368506	0.359131
0.08719	2.31672	2.27341	0.364874	0.356677
0.0874	2.25007	2.26057	0.352196	0.354217
0.08761	2.13263	2.24773	0.328916	0.351745
0.08782	2.11198	2.23489	0.32469	0.349257
0.08803	2.28275	2.22209	0.358458	0.346761
0.08824	2.25466	2.2095	0.353081	0.344294
0.08845	2.23497	2.19691	0.349272	0.341813
0.08866	2.28554	2.18433	0.358989	0.339318
0.08887	2.00384	2.17175	0.301863	0.336809
0.08908	2.08063	2.15945	0.318195	0.334342
0.08929	2.30061	2.14759	0.361843	0.331951
0.0895	2.0649	2.13573	0.314899	0.329546
0.08971	1.98098	2.12387	0.29688	0.327128
0.08992	1.94574	2.11202	0.289085	0.324698
0.09014	1.87969	2.10036	0.274086	0.322294
0.09035	2.02477	2.08882	0.306376	0.319901
0.09056	1.98065	2.07727	0.296808	0.317494
0.09077	1.89441	2.06574	0.277474	0.315075
0.09098	1.99074	2.05419	0.299015	0.312641
0.09119	2.09737	2.04298	0.321675	0.310265
0.0914	2.06544	2.03181	0.315013	0.307884
0.09161	1.893	2.02064	0.277151	0.30549
0.09182	1.99954	2.00948	0.30093	0.303084
0.09203	2.07013	1.99838	0.315998	0.300678
0.09224	2.10208	1.9877	0.322649	0.29835
0.09245	1.94309	1.97701	0.288493	0.296009
0.09266	1.79823	1.96633	0.254845	0.293657
0.09287	1.99543	1.95565	0.300036	0.291291
0.09308	2.19494	1.94493	0.341423	0.288904
0.09329	2.26244	1.93417	0.354577	0.286494
0.0935	2.06682	1.92341	0.315303	0.284071
0.09371	1.95831	1.91264	0.291881	0.281633
0.09393	1.95507	1.90187	0.291162	0.279182
0.09414	2.02782	1.89165	0.307029	0.276841
0.09435	2.23348	1.88172	0.348982	0.274555
0.09456	1.93761	1.8718	0.287266	0.272259
0.09477	1.88573	1.86187	0.27548	0.26995
0.09498	2.02888	1.85194	0.307256	0.267628
0.09519	1.6702	1.84227	0.222768	0.265354
0.0954	1.72112	1.83263	0.235811	0.263074
0.09561	1.6257	1.82298	0.21104	0.260782
0.09582	1.77854	1.81333	0.250064	0.258477
0.09603	1.74534	1.80371	0.24188	0.256166
0.09624	1.80234	1.79421	0.255837	0.253873
0.09645	1.7484	1.78471	0.242641	0.251567
0.09666	2.08247	1.77521	0.318579	0.249249
0.09687	1.92816	1.76571	0.285143	0.246919
0.09708	1.62738	1.75645	0.211489	0.244635
0.09729	1.6951	1.74754	0.229195	0.242427
0.09751	1.81009	1.73863	0.2577	0.240207
0.09772	2.01815	1.72972	0.304953	0.237976
0.09793	1.97125	1.72082	0.294742	0.235735
0.09814	1.88023	1.71182	0.274211	0.233459
0.09835	1.7524	1.70279	0.243633	0.231161
0.09856	1.73904	1.69376	0.24031	0.228851
0.09877	1.79835	1.68472	0.254874	0.226527
0.09898	1.66165	1.67568	0.22054	0.224191
0.09919	1.65754	1.66716	0.219464	0.221977
0.0994	1.65344	1.65869	0.218388	0.219766
0.09961	1.64378	1.65023	0.215844	0.217544
0.09982	1.68816	1.64176	0.227414	0.215309
0.10003	1.81474	1.6333	0.258814	0.213067
0.10024	1.77885	1.62484	0.250139	0.210811
0.10045	1.68231	1.61642	0.225906	0.208555
0.10066	1.61054	1.60796	0.206972	0.206276
0.10087	1.50617	1.59954	0.177874	0.203996
0.10108	1.47044	1.59127	0.167447	0.201744
0.1013	1.54493	1.58327	0.188909	0.199555
0.10151	1.66119	1.57531	0.220419	0.197365
0.10172	1.62914	1.56731	0.211958	0.195154
0.10193	1.39379	1.55935	0.144197	0.192942
0.10214	1.53132	1.5516	0.185066	0.190781
0.10235	1.64196	1.54404	0.215363	0.188657
0.10256	1.61841	1.53643	0.209089	0.186513
0.10277	1.62033	1.52883	0.209603	0.184358
0.10298	1.57714	1.52126	0.19787	0.182203
0.10319	1.47594	1.5138	0.169069	0.180067
0.1034	1.23165	1.50638	0.0904873	0.177935
0.10361	1.4369	1.49893	0.157427	0.175782
0.10382	1.5257	1.49152	0.183469	0.173629
0.10403	1.27096	1.48411	0.104132	0.171467
0.10424	1.46694	1.47694	0.166412	0.169362
0.10445	2.00908	1.46979	0.302997	0.167256
0.10467	2.00854	1.46262	0.30288	0.165131
0.10487	1.71122	1.45547	0.233306	0.163005
0.10509	1.53718	1.44836	0.186725	0.160875
0.1053	1.49236	1.44135	0.173874	0.15877
0.10551	1.4756	1.43432	0.168969	0.156645
0.10572	1.65399	1.42728	0.218533	0.15451
0.10593	1.58426	1.42028	0.199826	0.152374
0.10614	1.7179	1.41353	0.234998	0.150305
0.10635	1.47733	1.40696	0.169478	0.148281
0.10656	1.42117	1.40035	0.152646	0.146238
0.10677	1.41943	1.39378	0.152114	0.144195
0.10698	1.56739	1.38718	0.195177	0.142133
0.10719	1.39347	1.38067	0.144098	0.140091
0.1074	1.3363	1.37421	0.125904	0.138053
0.10761	1.376	1.36771	0.138618	0.135995
0.10782	1.24686	1.36125	0.0958177	0.133937
0.10803	1.08095	1.35478	0.0338056	0.131869
0.10824	1.36473	1.3485	0.135047	0.129851
0.10846	1.35909	1.34219	0.133248	0.127814
0.10867	1.09252	1.33588	0.0384294	0.125768
0.10888	1.3509	1.3296	0.130623	0.123721
0.10909	1.34926	1.32339	0.130096	0.121688
0.1093	1.34633	1.31735	0.129152	0.119703
0.10951	1.26784	1.31129	0.103064	0.117698
0.10972	1.29589	1.30525	0.112568	0.115695
0.10993	1.29755	1.29919	0.113124	0.113672
0.11014	1.24592	1.29315	0.0954901	0.111649
0.11035	1.26008	1.28709	0.100398	0.109608
0.11056	1.36782	1.28102	0.136029	0.107557
0.11077	1.3482	1.27499	0.129754	0.105506
0.11098	1.28676	1.26893	0.109498	0.103436
0.11119	1.24453	1.26327	0.0950054	0.101498
0.1114	1.23291	1.25763	0.0909314	0.0995538
0.11161	1.29229	1.25202	0.11136	0.0976105
0.11182	1.33898	1.24638	0.126774	0.0956491
0.11203	1.31913	1.24072	0.120288	0.0936741
0.11225	1.31704	1.23502	0.119599	0.0916757
0.11246	1.23451	1.2293	0.0914946	0.0896585
0.11267	1.12749	1.22361	0.0521127	0.0876415
0.11288	1.12934	1.21788	0.0528247	0.0856054
0.11309	1.19939	1.21236	0.0789604	0.0836323
0.1133	1.25547	1.20706	0.0988064	0.0817305
0.11351	1.22348	1.20179	0.0875969	0.0798294
0.11372	1.20156	1.19649	0.0797455	0.0779108
0.11393	1.07058	1.1912	0.0296191	0.0759837
0.11414	1.01661	1.186	0.00715439	0.0740829
0.11435	1.20053	1.1808	0.079373	0.0721775
0.11456	1.25939	1.17564	0.10016	0.0702728
0.11477	1.14603	1.17044	0.059196	0.0683506
0.11498	1.19038	1.16528	0.0756856	0.066429
0.11519	1.12745	1.16013	0.0520973	0.0645081
0.1154	1.22589	1.155	0.0884515	0.0625804
0.11561	1.25037	1.14988	0.0970386	0.0606533
0.11582	1.30114	1.14474	0.114324	0.0587084
0.11603	1.21319	1.13962	0.0839288	0.0567606
0.11625	0.87113	1.13443	-0.059917	0.0547777
0.11646	0.9422	1.12926	-0.0258569	0.0527952
0.11667	1.18083	1.12407	0.0721874	0.0507941
0.11688	1.07624	1.11891	0.0319091	0.0487933
0.11709	1.15897	1.11393	0.0640722	0.0468564
0.1173	1.03485	1.10924	0.0148774	0.045027
0.11751	1.29203	1.10458	0.111273	0.0431986
0.11772	1.27162	1.0999	0.104357	0.0413537
0.11793	0.93394	1.09524	-0.029681	0.0395098
0.11814	0.94473	1.0904	-0.0246923	0.0375856
0.11835	1.05418	1.0855	0.0229148	0.0356305
0.11856	0.99262	1.08058	-0.00321698	0.0336572
0.11877	1.01003	1.07566	0.00433429	0.0316749
0.11898	0.99744	1.07076	-0.00111323	0.029693
0.11919	1.10179	1.06608	0.0420988	0.0277915
0.1194	1.12539	1.06145	0.0513031	0.0258995
0.11962	1.03807	1.05679	0.0162266	0.0239901
0.11982	1.1659	1.05216	0.0666613	0.0220814
0.12004	1.12481	1.04751	0.0510792	0.0201593
0.12025	1.03128	1.04294	0.0133766	0.0182581
0.12046	0.79368	1.03834	-0.100355	0.0163395
0.12067	0.99429	1.03374	-0.00248693	0.0144123
0.12088	0.86134	1.02917	-0.0648254	0.0124858
0.12109	0.83589	1.02464	-0.0778509	0.0105704
0.1213	1.09358	1.02022	0.0388506	0.00869514
0.12151	1.19031	1.01579	0.0756601	0.0068028
0.12172	1.16915	1.01137	0.0678702	0.00491121
0.12193	1.168	1.00694	0.0674428	0.00300226
0.12214	1.04838	1.00253	0.0205187	0.00109883
0.12235	0.90202	0.998114	-0.0447838	-0.00081964
0.12256	0.82811	0.993695	-0.081912	-0.00274671
0.12277	0.95394	0.989297	-0.020479	-0.00467316
0.12298	0.9315	0.984878	-0.0308171	-0.0066174
0.12319	0.93293	0.980562	-0.0301509	-0.00852473
0.12341	0.69795	0.976233	-0.156176	-0.0104465
0.12361	0.80667	0.971924	-0.0933041	-0.0123677
0.12383	0.82924	0.967595	-0.0813197	-0.0143066
0.12404	0.75441	0.963306	-0.122393	-0.0162357
0.12425	0.81467	0.959096	-0.0890183	-0.0181378
0.12446	0.96571	0.954886	-0.0151533	-0.0200483
0.12467	0.97085	0.950697	-0.0128479	-0.0219581
0.12488	0.88743	0.946487	-0.0518659	-0.0238854
0.12509	0.80574	0.942305	-0.0938051	-0.0258087
0.1253	0.87494	0.938113	-0.0580217	-0.0277449
0.12551	0.90561	0.933941	-0.0430588	-0.0296806
0.12572	0.65178	0.92975	-0.185899	-0.031634
0.12593	0.88682	0.925578	-0.0521645	-0.0335872
0.12614	0.97062	0.921478	-0.0129508	-0.0355149
0.12635	0.98194	0.917424	-0.00791506	-0.0374301
0.12656	0.84686	0.913388	-0.0721884	-0.0393446
0.12677	0.6349	0.909334	-0.197295	-0.0412767
0.12698	0.77212	0.905298	-0.112315	-0.0432083
0.1272	0.8138	0.901267	-0.0894823	-0.0451466
0.12741	0.80938	0.897256	-0.0918475	-0.0470834
0.12762	0.98613	0.893227	-0.00606583	-0.0490382
0.12783	0.94025	0.889216	-0.0267567	-0.0509925
0.12804	0.96986	0.885193	-0.0132909	-0.0529622
0.12825	0.80725	0.881196	-0.0929919	-0.0549274
0.12846	0.74745	0.877219	-0.126418	-0.056892
0.12867	0.73169	0.873223	-0.135673	-0.0588751
0.12888	0.59487	0.869245	-0.225578	-0.0608578
0.12909	0.81357	0.865285	-0.0896051	-0.0628408
0.1293	0.85046	0.861393	-0.0703461	-0.0647989
0.12951	0.88483	0.857482	-0.0531402	-0.0667752
0.12972	0.86813	0.853589	-0.0614152	-0.0687511
0.12993	1.06047	0.849678	0.0254984	-0.0707455
0.13014	0.97554	0.845813	-0.0107549	-0.0727257
0.13035	0.77535	0.841942	-0.110502	-0.0747177
0.13056	0.70208	0.838071	-0.153613	-0.0767189
0.13077	0.89407	0.834219	-0.0486285	-0.0787199
0.13099	0.82153	0.830348	-0.0853766	-0.0807397
0.13119	0.86631	0.826642	-0.0623267	-0.0826825
0.13141	1.00636	0.822929	0.00275339	-0.0846376
0.13162	0.82786	0.819234	-0.0820431	-0.0865922
0.13183	0.75598	0.815521	-0.12149	-0.0885649
0.13204	0.59442	0.811815	-0.225907	-0.090543
0.13225	0.75535	0.808042	-0.121852	-0.0925661
0.13246	0.90431	0.804269	-0.0436827	-0.0945987
0.13267	0.90044	0.800514	-0.0455452	-0.0966312
0.13288	0.78553	0.796741	-0.104837	-0.098683
0.13309	0.68882	0.792987	-0.161894	-0.100734
0.1333	0.76548	0.789216	-0.116066	-0.102804
0.13351	0.83877	0.785463	-0.0763571	-0.104874
0.13372	0.7069	0.781693	-0.150642	-0.106964
0.13393	0.78524	0.77794	-0.104998	-0.109054
0.13414	0.90477	0.774167	-0.0434618	-0.111165
0.13435	0.69899	0.770411	-0.155529	-0.113278
0.13456	0.59661	0.766637	-0.224309	-0.11541
0.13477	0.57384	0.762863	-0.241209	-0.117553
0.13498	0.72611	0.759107	-0.138998	-0.119697
0.1352	0.66768	0.755449	-0.175432	-0.121795
0.13541	0.7233	0.751818	-0.140682	-0.123887
0.13562	0.6072	0.748169	-0.216668	-0.126
0.13583	0.47333	0.744538	-0.324836	-0.128113
0.13604	0.59261	0.740914	-0.227231	-0.130232
0.13625	0.6652	0.737419	-0.177048	-0.132285
0.13646	0.88792	0.733908	-0.0516262	-0.134358
0.13667	0.89143	0.730414	-0.0499127	-0.136431
0.13688	0.63336	0.726902	-0.198349	-0.138524
0.13709	0.48477	0.723381	-0.314464	-0.140633
0.1373	0.57462	0.719863	-0.240619	-0.14275
0.13751	0.62354	0.716328	-0.205136	-0.144888
0.13772	0.65771	0.71281	-0.181966	-0.147026
0.13793	0.74457	0.709275	-0.128094	-0.149185
0.13814	0.74767	0.705722	-0.12629	-0.151366
0.13835	0.77328	0.702135	-0.111663	-0.15358
0.13856	0.918	0.698565	-0.0371573	-0.155793
0.13878	0.79301	0.694977	-0.100721	-0.158029
0.13898	0.85289	0.691407	-0.069107	-0.160266
0.1392	0.88203	0.687963	-0.0545166	-0.162435
0.13941	0.8605	0.684529	-0.0652491	-0.164608
0.13962	0.70698	0.681111	-0.150593	-0.166782
0.13983	0.77282	0.677677	-0.111922	-0.168977
0.14004	0.64771	0.674236	-0.188619	-0.171188
0.14025	0.69049	0.67067	-0.160843	-0.173491
0.14046	0.73125	0.667121	-0.135934	-0.175795
0.14067	0.59748	0.663556	-0.223677	-0.178123
0.14088	0.63824	0.660007	-0.195016	-0.180452
0.14109	0.66926	0.656475	-0.174405	-0.182782
0.1413	0.73886	0.653005	-0.131438	-0.185083
0.14151	0.62595	0.649519	-0.20346	-0.187408
0.14172	0.43557	0.646049	-0.360942	-0.189735
0.14193	0.34459	0.642562	-0.462697	-0.192085
0.14214	0.40926	0.63928	-0.388001	-0.194309
0.14235	0.74306	0.636109	-0.128976	-0.196469
0.14256	0.85502	0.632922	-0.0680237	-0.19865
0.14277	0.73007	0.629751	-0.136636	-0.200831
0.14299	0.54645	0.626564	-0.26245	-0.203035
0.1432	0.64194	0.623128	-0.192506	-0.205423
0.14341	0.50587	0.619657	-0.295961	-0.207849
0.14362	0.50147	0.616202	-0.299755	-0.210277
0.14383	0.41804	0.612731	-0.378782	-0.21273
0.14404	0.4055	0.609308	-0.392009	-0.215163
0.14425	0.75123	0.606013	-0.124227	-0.217518
0.14446	0.64989	0.602733	-0.18716	-0.219875
0.14467	0.55968	0.599437	-0.25206	-0.222256
0.14488	0.44926	0.596141	-0.347502	-0.224651
0.14509	0.67015	0.592807	-0.173828	-0.227087
0.1453	0.71808	0.589386	-0.143827	-0.2296
0.14551	0.55447	0.585981	-0.256122	-0.232117
0.14572	0.65547	0.58256	-0.183447	-0.23466
0.14593	0.63496	0.579155	-0.197254	-0.237205
0.14614	0.60619	0.575886	-0.217391	-0.239663
0.14635	0.5244	0.572704	-0.280337	-0.24207
0.14657	0.5592	0.569507	-0.252433	-0.244501
0.14678	0.67993	0.566325	-0.167536	-0.246934
0.14699	0.7402	0.563128	-0.130651	-0.249393
0.1472	0.42097	0.55991	-0.375749	-0.251882
0.14741	0.6135	0.556675	-0.212185	-0.254399
0.14762	0.74516	0.553439	-0.12775	-0.25693
0.14783	0.51513	0.550219	-0.288083	-0.259465
0.14804	0.49538	0.547002	-0.305062	-0.262011
0.14825	0.62466	0.543884	-0.204356	-0.264494
0.14846	0.63192	0.540751	-0.199338	-0.267003
0.14867	0.70004	0.537632	-0.154877	-0.269515
