# Supplementary material for: Site-specific monoubiquitination downregulates Rab5 by disrupting effector binding and guanine nucleotide conversion
Source: eLife. 2017 Oct 2;6:e29154. doi: 10.7554/eLife.29154 (PMC5624781; doi:10.7554/eLife.29154)
Supplement: Figure 5—source data 1. [file elife-29154-fig5-data1.xlsx]

## Sheet: Rab5 Del_Cys
	Rab5 Del_Cys wo GEF			Rab5 Del_Cys w GEF
Time (sec)	Trial1	Trial 2	Trial 3	Trial1	Trial 2	Trial 3
0	1	1	1	1	1	1
10	1.00913	1.00863	0.995022	0.943455	0.961813	0.966768
20	1.01191	1.01251	1.00448	0.907656	0.934161	0.937776
30	1.0004	1.01424	1.00348	0.863962	0.903123	0.911495
40	1.00913	1.0082	0.990045	0.825776	0.879044	0.884707
50	0.999603	0.997412	0.996018	0.801542	0.860609	0.864869
60	1.00834	1.00086	0.995022	0.784285	0.836907	0.851814
70	1.00992	1.00216	0.98656	0.754727	0.828066	0.835537
80	1.0004	0.988352	0.989049	0.740591	0.811136	0.811462
90	0.993251	0.998274	0.996516	0.726639	0.801166	0.799932
100	0.999206	0.983607	0.992534	0.712869	0.781979	0.789251
110	0.994045	0.99698	0.987058	0.701303	0.770692	0.781112
120	0.988091	0.989215	0.992036	0.689187	0.754138	0.765005
130	0.993251	0.987058	0.983076	0.682578	0.750188	0.754493
140	0.989678	0.995686	0.978596	0.67248	0.74699	0.751102
150	0.988487	0.994823	0.986063	0.671562	0.73307	0.747202
160	0.986503	0.989215	0.981085	0.668258	0.731565	0.742625
170	0.989678	0.988352	0.970632	0.656692	0.721407	0.742455
180	0.972211	0.99094	0.987058	0.65045	0.71012	0.727704
190	0.977372	0.983175	0.976605	0.641087	0.708804	0.71414
200	0.976181	0.979724	0.969139	0.644208	0.700903	0.720922
210	0.980548	0.977998	0.973121	0.635763	0.69225	0.707189
220	0.988091	0.987058	0.970134	0.637232	0.689616	0.71058
230	0.982136	0.982312	0.973619	0.625115	0.685478	0.703798
240	0.98293	0.981881	0.980587	0.625482	0.674944	0.698203
250	0.976578	0.984469	0.977103	0.626216	0.670241	0.69532
260	0.97896	0.97843	0.970134	0.618873	0.660647	0.68413
270	0.981739	0.987921	0.975112	0.616486	0.660271	0.68413
280	0.977769	0.976704	0.97561	0.611346	0.656132	0.682435
290	0.976975	0.984038	0.967646	0.605104	0.644846	0.677518
300	0.995236	1.00863	1.001	0.626033	0.663469	0.688708
310	1.0004	1.00474	0.994525	0.618506	0.658014	0.689725
320	0.996427	1.01035	1.00299	0.621994	0.656132	0.682604
330	1.00318	1.00518	0.99104	0.613365	0.648796	0.678705
340	1.0004	1.00043	0.998009	0.612998	0.644281	0.673957
350	0.995633	1.00733	0.986063	0.607123	0.636005	0.667854
360	0.995236	0.998274	0.994525	0.604737	0.639202	0.670227
370	0.986503	1.00992	0.980587	0.601432	0.631302	0.659037
380	0.995236	1.00302	0.995022	0.602901	0.626035	0.65395
390	0.987297	1.00086	0.984569	0.595557	0.620391	0.652425
400	0.990869	0.996117	0.985565	0.596292	0.617946	0.649881
410	0.990075	0.996117	0.984072	0.587847	0.614748	0.644964
420	0.990075	0.997843	0.989049	0.595557	0.610045	0.643608
430	0.99603	0.994823	0.990543	0.589682	0.603273	0.6392
440	0.987694	1.00604	0.99104	0.588948	0.606471	0.635639
450	0.9869	0.999137	0.984569	0.581054	0.596877	0.63157
460	0.98293	0.99396	0.989547	0.579769	0.593115	0.630214
470	0.988487	0.996549	0.988552	0.577933	0.588789	0.623093
480	0.987297	0.999569	0.983574	0.573527	0.584274	0.622753
490	0.992457	0.991803	0.98009	0.571874	0.582581	0.617328
500	0.983724	0.990509	0.980587	0.567836	0.579759	0.612411
510	0.99206	0.988352	0.977601	0.567101	0.574868	0.614615
520	0.975387	0.993097	0.981583	0.562144	0.571106	0.605799
530	0.98293	0.989215	0.974614	0.561043	0.566403	0.599356
540	0.975784	0.992666	0.979592	0.560308	0.562641	0.603764
550	0.978563	0.987058	0.969139	0.562144	0.562265	0.593082
560	0.97896	0.988783	0.97561	0.550762	0.559631	0.595795
570	0.976181	0.987058	0.971628	0.548926	0.55775	0.589183
580	0.975784	0.985332	0.974614	0.547824	0.552483	0.579688
590	0.978166	0.985332	0.976108	0.548926	0.546464	0.584435
600	0.976578	0.992235	0.976108	0.548375	0.54778	0.581553
610	0.969829	0.981018	0.965157	0.538278	0.539503	0.573923
620	0.973799	0.974547	0.961175	0.537176	0.53781	0.572567
630	0.962287	0.97843	0.969139	0.534239	0.533108	0.562733
640	0.966256	0.977998	0.959184	0.531302	0.531791	0.561038
650	0.961493	0.97239	0.968641	0.533321	0.529533	0.565276
660	0.964669	0.971959	0.959184	0.528181	0.525959	0.557647
670	0.963875	0.971527	0.960677	0.521388	0.526147	0.55256
680	0.959508	0.967213	0.960677	0.519552	0.519375	0.550526
690	0.960302	0.97239	0.95122	0.523407	0.518247	0.554425
700	0.963081	0.974116	0.95122	0.522122	0.516366	0.550017
710	0.954744	0.976273	0.944251	0.515697	0.510346	0.543744
720	0.955935	0.95384	0.948233	0.510923	0.503574	0.540183
730	0.950774	0.956428	0.940269	0.502662	0.505079	0.535605
740	0.951965	0.961605	0.934793	0.504498	0.49605	0.532384
750	0.944422	0.951251	0.932802	0.495135	0.499624	0.529332
760	0.941644	0.962899	0.945246	0.497338	0.492852	0.530349
770	0.935292	0.947368	0.938776	0.495686	0.49304	0.523737
780	0.943231	0.952977	0.926332	0.493299	0.490971	0.524246
790	0.936483	0.951682	0.932305	0.493666	0.485704	0.517464
800	0.944422	0.953408	0.929318	0.492014	0.491911	0.517633
810	0.943628	0.948663	0.929816	0.49183	0.482882	0.521533
820	0.944025	0.949525	0.938278	0.489811	0.48307	0.513564
830	0.938071	0.958154	0.92882	0.487791	0.482318	0.51492
840	0.947201	0.951251	0.925834	0.485772	0.481001	0.507291
850	0.937674	0.9478	0.929816	0.479897	0.478932	0.511699
860	0.933307	0.9478	0.9333	0.48412	0.475357	0.507291
870	0.93688	0.95082	0.920358	0.477694	0.473664	0.507291
880	0.939659	0.937877	0.925336	0.47439	0.471031	0.506612
890	0.935689	0.946506	0.927825	0.475308	0.473853	0.506782
900	0.938071	0.939603	0.9333	0.480264	0.470843	0.498813
910	0.934101	0.946937	0.916376	0.468515	0.469902	0.498644
920	0.930528	0.940897	0.922349	0.467597	0.466516	0.493896
930	0.92894	0.941329	0.930314	0.468515	0.462566	0.494744
940	0.927352	0.936152	0.923843	0.469983	0.460873	0.493727
950	0.926955	0.933563	0.914385	0.467964	0.465388	0.48508
960	0.928543	0.938309	0.921354	0.463191	0.460685	0.490166
970	0.930528	0.934426	0.90891	0.464292	0.455606	0.486097
980	0.92894	0.93572	0.920856	0.460437	0.456734	0.48864
990	0.926161	0.926661	0.913888	0.465761	0.453725	0.484232
1000	0.936086	0.932269	0.919363	0.459519	0.456546	0.482706
1010	0.919809	0.937015	0.907914	0.458417	0.454853	0.485249
1020	0.922985	0.929249	0.923345	0.46007	0.452972	0.480841
1030	0.933704	0.921053	0.923843	0.458234	0.448646	0.479824
1040	0.926558	0.934426	0.918865	0.458785	0.44921	0.479145
1050	0.919015	0.927092	0.919861	0.457316	0.449774	0.481689
1060	0.924176	0.931838	0.923843	0.453828	0.447517	0.482367
1070	0.925367	0.939172	0.924838	0.449972	0.444131	0.471516
1080	0.925764	0.928387	0.912394	0.450156	0.444319	0.474398
1090	0.924573	0.929249	0.915381	0.450707	0.444507	0.472872
1100	0.921	0.930544	0.917372	0.447035	0.437171	0.468803
1110	0.928543	0.927955	0.926332	0.45089	0.440369	0.474398
1120	0.925367	0.924935	0.906919	0.447035	0.438111	0.469142
1130	0.923779	0.927955	0.918367	0.445383	0.43623	0.465242
1140	0.917031	0.92019	0.915879	0.445566	0.436606	0.467616
1150	0.918618	0.916739	0.918367	0.44061	0.435666	0.463038
1160	0.917428	0.922778	0.917372	0.444098	0.436042	0.469142
1170	0.918222	0.924935	0.915879	0.445016	0.431527	0.464903
1180	0.91584	0.921915	0.914883	0.440977	0.429082	0.460834
1190	0.920206	0.924935	0.906421	0.438039	0.43529	0.460495
1200	0.916634	0.918896	0.903435	0.439324	0.428518	0.46236
1210	0.917825	0.934426	0.909408	0.434918	0.430963	0.462021
1220	0.921	0.921053	0.916376	0.440059	0.424944	0.45507
1230	0.912664	0.920621	0.916376	0.432164	0.428518	0.456765
1240	0.904327	0.920621	0.912892	0.433817	0.427577	0.460834
1250	0.917031	0.918896	0.912892	0.435285	0.426637	0.455578
1260	0.917428	0.921915	0.911896	0.435653	0.427389	0.454052
1270	0.916237	0.92019	0.912892	0.434184	0.427013	0.456426
1280	0.916634	0.909836	0.91339	0.434184	0.421558	0.457952
1290	0.917825	0.921484	0.909408	0.43143	0.423251	0.452696
1300	0.919412	0.912856	0.907914	0.431247	0.422686	0.450661
1310	0.915046	0.913719	0.900448	0.430879	0.421369	0.449983
1320	0.914252	0.917601	0.902439	0.428126	0.42532	0.4549
1330	0.917428	0.913287	0.905426	0.430512	0.419112	0.450153
1340	0.910679	0.909836	0.908412	0.42629	0.420241	0.44744
1350	0.915443	0.91415	0.908412	0.425923	0.417231	0.447609
1360	0.913458	0.912856	0.901444	0.426106	0.420241	0.450492
1370	0.915046	0.916739	0.902439	0.427758	0.419865	0.445575
1380	0.915046	0.912856	0.909408	0.42684	0.41535	0.448966
1390	0.906312	0.912856	0.906421	0.425005	0.41836	0.446592
1400	0.909091	0.922347	0.901444	0.423536	0.415162	0.445066
1410	0.913061	0.921053	0.906919	0.427024	0.416855	0.44727
1420	0.907106	0.905522	0.898457	0.423352	0.414974	0.445575
1430	0.912664	0.905953	0.903435	0.422434	0.4114	0.443879
1440	0.903136	0.910699	0.906421	0.422802	0.413093	0.444897
1450	0.901151	0.905091	0.906421	0.421149	0.412528	0.445575
1460	0.911076	0.909836	0.902439	0.422251	0.4114	0.442353
1470	0.906312	0.911562	0.901444	0.418946	0.412716	0.438623
1480	0.905518	0.906816	0.896466	0.422434	0.40933	0.444049
1490	0.908694	0.911562	0.90443	0.420598	0.413845	0.438454
1500	0.911473	0.911562	0.89995	0.415642	0.409707	0.438115
1510	0.905518	0.904659	0.897461	0.418579	0.409895	0.438623
1520	0.905915	0.902502	0.899452	0.414907	0.409895	0.435232
1530	0.899563	0.904228	0.897461	0.415458	0.406885	0.433198
1540	0.904327	0.899482	0.901444	0.410868	0.404628	0.434215
1550	0.905518	0.911993	0.900448	0.414907	0.407637	0.434385
1560	0.895593	0.904659	0.89547	0.412704	0.404816	0.436758
1570	0.901548	0.901208	0.887506	0.40995	0.400489	0.429129
1580	0.905518	0.899482	0.894973	0.4094	0.404063	0.428959
1590	0.90393	0.8956	0.894973	0.408482	0.400489	0.430654
1600	0.91187	0.898188	0.886013	0.408482	0.403311	0.426246
1610	0.901548	0.893443	0.889995	0.40995	0.403311	0.429637
1620	0.908297	0.893874	0.89547	0.407931	0.400865	0.429807
1630	0.89996	0.899482	0.891986	0.410134	0.400113	0.431333
1640	0.898769	0.898619	0.886511	0.40995	0.400113	0.425738
1650	0.901945	0.902934	0.89547	0.4094	0.400489	0.428789
1660	0.897578	0.905091	0.888502	0.411419	0.396351	0.42862
1670	0.897181	0.898619	0.894973	0.410868	0.400301	0.428959
1680	0.90393	0.900777	0.885017	0.411236	0.394846	0.425229
1690	0.896784	0.896894	0.885017	0.40995	0.398608	0.430146
1700	0.901548	0.905091	0.902439	0.410501	0.398984	0.425229
1710	0.895593	0.907679	0.888502	0.408849	0.399925	0.424212
1720	0.901548	0.901639	0.893479	0.407747	0.400301	0.427772
1730	0.9079	0.898619	0.898955	0.411603	0.39936	0.427942
1740	0.900357	0.898619	0.891986	0.410501	0.398232	0.426924
1750	0.901151	0.89258	0.890493	0.409032	0.400113	0.427094
1760	0.906312	0.896894	0.885017	0.407747	0.400301	0.425568
1770	0.89996	0.901208	0.888502	0.409767	0.399549	0.425398
1780	0.897578	0.903365	0.888004	0.411236	0.400113	0.423703
1790	0.892815	0.897757	0.891986	0.406462	0.398044	0.423703
1800	0.89599	0.894737	0.893977	0.411052	0.400301	0.425907
1810	0.902342	0.898619	0.886511	0.410868	0.401618	0.427772
1820	0.894403	0.885677	0.885515	0.413071	0.40143	0.423194
1830	0.894006	0.890854	0.891986	0.407197	0.396539	0.424381
1840	0.892418	0.893874	0.888502	0.410685	0.404063	0.426246
1850	0.902739	0.898188	0.886013	0.408665	0.40143	0.422347
1860	0.903533	0.890423	0.891488	0.412704	0.400489	0.424212
1870	0.899563	0.899051	0.892982	0.405912	0.396727	0.42862
1880	0.900357	0.897757	0.889995	0.412153	0.400301	0.419634
1890	0.888448	0.899482	0.880538	0.40995	0.397856	0.425398
1900	0.900357	0.89258	0.885515	0.406462	0.396915	0.423872
1910	0.890036	0.896462	0.88452	0.410685	0.399172	0.426246
1920	0.898372	0.899914	0.893977	0.412521	0.396351	0.427433
1930	0.894403	0.898619	0.879542	0.408298	0.397479	0.426077
1940	0.895593	0.892148	0.890493	0.406462	0.400865	0.427433
1950	0.898372	0.890854	0.878547	0.405177	0.392777	0.427263
1960	0.892418	0.895168	0.885515	0.406462	0.397291	0.426246
1970	0.89599	0.891286	0.886013	0.407747	0.39842	0.425907
1980	0.890433	0.900345	0.881035	0.40738	0.401618	0.426416
1990	0.883684	0.892148	0.869089	0.405544	0.396351	0.415056
2000	0.889639	0.900345	0.880538	0.4094	0.402746	0.428281
2010	0.89083	0.888266	0.886013	0.407013	0.398044	0.422177
2020	0.893609	0.901639	0.878049	0.406646	0.398232	0.424042
2030	0.890036	0.897757	0.88004	0.407931	0.400113	0.423703
2040	0.8948	0.88956	0.885515	0.408115	0.39936	0.425738
2050	0.896784	0.888697	0.889995	0.406279	0.399172	0.42489
2060	0.886463	0.891717	0.886013	0.405912	0.400677	0.426755
2070	0.889639	0.896894	0.886013	0.406646	0.399549	0.423533
2080	0.894403	0.893874	0.885017	0.410318	0.399549	0.42472
2090	0.88686	0.88956	0.886511	0.4094	0.396915	0.424381
2100	0.892021	0.88956	0.883026	0.405177	0.40237	0.42472
2110	0.892418	0.890423	0.877551	0.408849	0.395222	0.420482
2120	0.884081	0.896462	0.878049	0.407564	0.396539	0.417599
2130	0.89083	0.884814	0.881533	0.407013	0.397856	0.423194
2140	0.889242	0.899051	0.880538	0.405728	0.399172	0.418956
2150	0.881302	0.8956	0.881533	0.407747	0.396727	0.425738
2160	0.890036	0.889129	0.882529	0.40738	0.395598	0.420312
2170	0.884478	0.89258	0.88004	0.405544	0.395222	0.423025
2180	0.882096	0.889991	0.874564	0.406279	0.393717	0.417938
2190	0.883684	0.887834	0.87556	0.407747	0.397667	0.421329
2200	0.890036	0.887834	0.886511	0.405177	0.398232	0.419803
2210	0.88686	0.885246	0.873569	0.40481	0.392777	0.419295
2220	0.89083	0.892148	0.881533	0.405544	0.394658	0.419634
2230	0.880905	0.888266	0.875062	0.405912	0.394093	0.420821
2240	0.885669	0.890854	0.879542	0.407564	0.397291	0.417091
2250	0.884875	0.88352	0.88004	0.405177	0.392212	0.422686
2260	0.880508	0.891717	0.885515	0.402791	0.392588	0.423533
2270	0.874553	0.889129	0.88004	0.403892	0.395222	0.419803
2280	0.878126	0.883952	0.88004	0.404626	0.394846	0.421668
2290	0.882493	0.893443	0.879542	0.402423	0.393905	0.42099
2300	0.878523	0.884814	0.878049	0.403892	0.396727	0.420312
2310	0.882493	0.88654	0.879542	0.402791	0.398608	0.420312
2320	0.879317	0.885246	0.88004	0.40738	0.394658	0.42116
2330	0.881302	0.88352	0.872573	0.403708	0.396351	0.419973
2340	0.884478	0.890854	0.8666	0.403341	0.397291	0.421329
2350	0.879714	0.880069	0.868591	0.404259	0.394281	0.417091
2360	0.88289	0.888266	0.876058	0.400404	0.389391	0.41726
2370	0.877729	0.883952	0.870582	0.401689	0.39447	0.419295
2380	0.882493	0.887403	0.873071	0.40481	0.396351	0.415734
2390	0.87892	0.884383	0.877053	0.403341	0.393341	0.417091
2400	0.879714	0.884383	0.87556	0.400404	0.3924	0.415565
2410	0.880508	0.877481	0.874067	0.398935	0.39447	0.418616
2420	0.880111	0.886109	0.869587	0.400587	0.390143	0.418786
2430	0.878523	0.877481	0.875062	0.400037	0.392588	0.415565
2440	0.872965	0.884814	0.87108	0.397099	0.393341	0.417938
2450	0.866614	0.876186	0.868094	0.400037	0.392024	0.419973
2460	0.878126	0.880069	0.869587	0.403525	0.387698	0.418956
2470	0.877332	0.883089	0.860129	0.39765	0.391272	0.416921
2480	0.887257	0.885677	0.870582	0.40481	0.392588	0.415056
2490	0.876538	0.877049	0.872573	0.402423	0.396163	0.419125
2500	0.878523	0.88352	0.873569	0.396365	0.392777	0.419973
2510	0.876538	0.8805	0.860627	0.401689	0.396539	0.418108
2520	0.87892	0.879638	0.863116	0.398384	0.389202	0.41743
2530	0.872568	0.885677	0.865605	0.395998	0.3924	0.417091
2540	0.872965	0.881363	0.865605	0.398568	0.393905	0.415565
2550	0.86979	0.875755	0.868591	0.39967	0.394093	0.416582
2560	0.867011	0.878343	0.873569	0.400587	0.390519	0.414208
2570	0.876538	0.878343	0.860627	0.398384	0.390331	0.415226
2580	0.870187	0.874892	0.868094	0.401138	0.388638	0.415734
2590	0.871775	0.873167	0.868094	0.398384	0.388638	0.418277
2600	0.867011	0.886109	0.860129	0.403708	0.390895	0.415395
2610	0.878523	0.890854	0.858138	0.396916	0.391272	0.41726
2620	0.873759	0.869284	0.867098	0.396732	0.390519	0.4137
2630	0.870981	0.872735	0.863116	0.398752	0.392777	0.414717
2640	0.876935	0.881363	0.872076	0.397283	0.388826	0.413021
2650	0.865026	0.873598	0.855152	0.395998	0.392212	0.411156
2660	0.864629	0.882657	0.8666	0.397466	0.387321	0.414208
2670	0.874156	0.876618	0.861125	0.39967	0.39146	0.420312
2680	0.866217	0.870147	0.874067	0.397283	0.391084	0.414547
2690	0.867408	0.881795	0.876058	0.39765	0.387509	0.413021
2700	0.866614	0.875324	0.859134	0.396181	0.388074	0.416412
2710	0.863835	0.875755	0.860627	0.396549	0.390707	0.417769
2720	0.877729	0.876186	0.857143	0.397834	0.389391	0.416073
2730	0.872171	0.870147	0.865107	0.395631	0.389202	0.411326
2740	0.864629	0.871872	0.856645	0.39508	0.391272	0.413191
2750	0.871378	0.880069	0.866103	0.397099	0.38845	0.411835
2760	0.861453	0.873598	0.86212	0.39765	0.387321	0.415226
2770	0.862247	0.875324	0.859632	0.398384	0.391272	0.41336
2780	0.867408	0.874892	0.857143	0.396181	0.388826	0.413869
2790	0.86582	0.871872	0.862618	0.394896	0.389767	0.412852
2800	0.868996	0.867558	0.861125	0.396181	0.392212	0.412004
2810	0.868202	0.865401	0.858636	0.393978	0.389202	0.411326
2820	0.867408	0.871872	0.870085	0.398017	0.38544	0.415056
2830	0.864232	0.871009	0.8666	0.393795	0.387886	0.413869
2840	0.868202	0.876186	0.861125	0.395447	0.38544	0.414886
2850	0.865026	0.874029	0.868094	0.394162	0.38149	0.415565
2860	0.865026	0.879206	0.864111	0.395631	0.382054	0.415734
2870	0.872568	0.879206	0.861623	0.397099	0.383747	0.412682
2880	0.86979	0.871872	0.861125	0.396181	0.387698	0.415395
2890	0.867805	0.873167	0.860129	0.396365	0.390519	0.412004
2900	0.86582	0.871872	0.861125	0.397834	0.385064	0.409122
2910	0.862644	0.876618	0.859134	0.396181	0.386381	0.410478
2920	0.865026	0.866264	0.85565	0.398017	0.38845	0.410987
2930	0.863835	0.872304	0.863614	0.396916	0.385628	0.4137
2940	0.86582	0.871872	0.857143	0.398017	0.385064	0.412004
2950	0.868202	0.872735	0.860627	0.39508	0.388074	0.410139
2960	0.867408	0.875324	0.866103	0.398017	0.386381	0.410648

## Sheet: mUbRab5K116
	mUbRab5K116 wo GEF			mUbRab5K116 w GEF
Time (sec)	Trial1	Trial 2	Trial 3	Trial1	Trial 2	Trial 3
0	1	1	1	1	1	1
10	0.980315	0.98149	0.996127	0.965863	0.988308	0.972593
20	0.993876	0.986778	0.986766	0.967498	0.977347	0.964029
30	0.986439	0.981049	0.976436	0.948283	0.952685	0.940733
40	0.974628	0.978405	0.984506	0.922322	0.938436	0.925146
50	0.974191	0.97576	0.983538	0.923753	0.926197	0.911956
60	0.979878	0.980608	0.965139	0.908626	0.919985	0.900822
70	0.964567	0.973557	0.969981	0.886958	0.894045	0.888489
80	0.968504	0.954606	0.968044	0.876942	0.894045	0.870161
90	0.963692	0.956809	0.960943	0.867948	0.870479	0.862795
100	0.950569	0.960335	0.957392	0.852617	0.868834	0.845838
110	0.956255	0.960776	0.959006	0.835854	0.858787	0.833162
120	0.953193	0.958572	0.951582	0.829109	0.846182	0.828023
130	0.954506	0.947995	0.945126	0.820114	0.831385	0.817917
140	0.946194	0.953724	0.94093	0.807441	0.82901	0.805242
150	0.948381	0.94535	0.952873	0.804783	0.815309	0.796506
160	0.945319	0.953283	0.944158	0.788839	0.807271	0.792052
170	0.945757	0.946232	0.947708	0.778414	0.802886	0.780404
180	0.93832	0.94535	0.932537	0.773508	0.786993	0.775779
190	0.93832	0.947113	0.939638	0.76574	0.780965	0.766016
200	0.932196	0.93918	0.939316	0.753475	0.777494	0.756252
210	0.934383	0.941384	0.939638	0.745298	0.763062	0.754025
220	0.931759	0.932569	0.9306	0.743663	0.756668	0.740493
230	0.942257	0.942265	0.931892	0.738553	0.75411	0.743577
240	0.937883	0.938299	0.928018	0.731398	0.743149	0.733984
250	0.934821	0.925959	0.935765	0.719133	0.738582	0.726619
260	0.935696	0.935654	0.930923	0.70973	0.730727	0.719767
270	0.935258	0.933451	0.931246	0.710343	0.725795	0.7148
280	0.932633	0.932129	0.932214	0.700531	0.720497	0.708804
290	0.937883	0.929484	0.925759	0.69583	0.710084	0.701953
300	0.930446	0.926399	0.932537	0.688267	0.710815	0.6963
310	0.923447	0.924196	0.92705	0.689289	0.707161	0.689962
320	0.926509	0.932569	0.928986	0.682339	0.697114	0.687222
330	0.921697	0.931688	0.92705	0.673344	0.68597	0.678143
340	0.931321	0.92684	0.920271	0.669869	0.686153	0.67506
350	0.922572	0.923755	0.922208	0.661284	0.677019	0.665639
360	0.919948	0.923314	0.926404	0.657195	0.675192	0.664611
370	0.924322	0.919348	0.923176	0.648201	0.670077	0.662384
380	0.913386	0.922433	0.916075	0.645953	0.664962	0.65125
390	0.92126	0.921111	0.919626	0.635936	0.654731	0.644056
400	0.915573	0.915822	0.918012	0.637163	0.655828	0.643371
410	0.91601	0.928603	0.914461	0.628782	0.649251	0.640802
420	0.92301	0.911855	0.918657	0.62224	0.643588	0.634635
430	0.91776	0.914941	0.918657	0.61897	0.636281	0.636862
440	0.917323	0.914941	0.909296	0.617743	0.636098	0.625557
450	0.895451	0.909652	0.914138	0.588307	0.624041	0.622473
460	0.908574	0.914941	0.914461	0.6065	0.625137	0.619733
470	0.918198	0.911415	0.915429	0.603025	0.624954	0.614594
480	0.916885	0.907007	0.920594	0.600777	0.617464	0.612367
490	0.910761	0.90833	0.913815	0.59076	0.614907	0.613052
500	0.904637	0.919348	0.911233	0.589943	0.606321	0.605858
510	0.909449	0.905245	0.908328	0.590352	0.598831	0.60209
520	0.903762	0.912737	0.906068	0.581357	0.5981	0.598835
530	0.909449	0.914059	0.91898	0.577269	0.593898	0.594382
540	0.903325	0.912296	0.906714	0.571341	0.594812	0.587359
550	0.902887	0.916703	0.908974	0.564186	0.589697	0.587016
560	0.90245	0.90833	0.90736	0.563778	0.581659	0.58359
570	0.899388	0.910533	0.914461	0.559485	0.578736	0.577938
580	0.895451	0.907007	0.908974	0.554783	0.575082	0.574683
590	0.894576	0.9026	0.908328	0.549264	0.573438	0.57297
600	0.895888	0.898634	0.905746	0.545585	0.56814	0.570401
610	0.895451	0.907007	0.900581	0.545993	0.56741	0.564919
620	0.907699	0.905245	0.905746	0.545789	0.561016	0.563892
630	0.9007	0.9026	0.906391	0.539452	0.554987	0.558582
640	0.892826	0.901719	0.898967	0.535977	0.554805	0.557383
650	0.8972	0.90216	0.895416	0.532706	0.548228	0.553786
660	0.888889	0.899074	0.900581	0.525756	0.552247	0.549503
670	0.901575	0.893786	0.899935	0.526574	0.547497	0.547276
680	0.891076	0.895549	0.906714	0.523303	0.545853	0.542309
690	0.889764	0.90216	0.907037	0.520646	0.542017	0.539397
700	0.906387	0.891582	0.904454	0.512265	0.535806	0.54111
710	0.887577	0.907007	0.903163	0.514513	0.535806	0.538541
720	0.889764	0.901278	0.895094	0.51063	0.52996	0.533573
730	0.884077	0.899956	0.897676	0.508381	0.530508	0.531175
740	0.891076	0.895108	0.900581	0.504702	0.528316	0.529291
750	0.895013	0.900397	0.900581	0.502453	0.523749	0.527235
760	0.890201	0.903041	0.897353	0.500204	0.516989	0.524666
770	0.888451	0.905245	0.896708	0.497343	0.518816	0.519699
780	0.899388	0.894227	0.902195	0.493868	0.515528	0.523296
790	0.892388	0.9026	0.890575	0.492641	0.513518	0.516273
800	0.878828	0.901278	0.894771	0.489166	0.507307	0.513875
810	0.892388	0.90216	0.899935	0.48242	0.508951	0.512847
820	0.890201	0.901719	0.892834	0.483647	0.503471	0.50925
830	0.884514	0.899956	0.896708	0.479558	0.500913	0.506509
840	0.881015	0.885412	0.897676	0.483647	0.498904	0.505481
850	0.888451	0.899074	0.892511	0.473426	0.499087	0.504282
860	0.883202	0.895989	0.894448	0.476697	0.498721	0.503597
870	0.887577	0.892904	0.895416	0.471791	0.498904	0.496745
880	0.886264	0.893786	0.892511	0.470564	0.496894	0.493148
890	0.886702	0.888497	0.893157	0.468929	0.490866	0.491607
900	0.874453	0.888938	0.896385	0.465658	0.493972	0.494519
910	0.879265	0.890701	0.892834	0.460957	0.485568	0.490408
920	0.878828	0.890701	0.897999	0.458504	0.485385	0.488695
930	0.880577	0.891141	0.89348	0.45646	0.480636	0.488695
940	0.880577	0.885853	0.890897	0.450327	0.483011	0.485269
950	0.875328	0.894227	0.894448	0.455029	0.481001	0.485612
960	0.87664	0.892464	0.890897	0.448078	0.479357	0.482871
970	0.880577	0.893345	0.894125	0.447874	0.472963	0.479788
980	0.885389	0.878801	0.895416	0.448283	0.473146	0.480815
990	0.872703	0.889379	0.892511	0.449509	0.476069	0.47739
1000	0.877953	0.893786	0.89348	0.449305	0.474607	0.471223
1010	0.876203	0.89643	0.890252	0.443173	0.466752	0.476019
1020	0.886264	0.885412	0.886378	0.443377	0.468761	0.47088
1030	0.882327	0.887616	0.891543	0.44215	0.465839	0.471908
1040	0.879265	0.89026	0.890252	0.437449	0.468944	0.46814
1050	0.881015	0.885412	0.881859	0.439289	0.463464	0.471908
1060	0.877078	0.894227	0.894125	0.439493	0.462185	0.467455
1070	0.870954	0.886294	0.893157	0.437449	0.458897	0.467797
1080	0.874891	0.884531	0.888961	0.434383	0.456887	0.463344
1090	0.873141	0.883649	0.889283	0.432952	0.455974	0.464543
1100	0.884077	0.881446	0.884764	0.429681	0.459993	0.463001
1110	0.87839	0.882768	0.892511	0.426819	0.454695	0.460946
1120	0.870516	0.891582	0.886056	0.428863	0.455791	0.459575
1130	0.877515	0.887175	0.89348	0.428455	0.44757	0.455807
1140	0.877078	0.893786	0.889929	0.423549	0.450128	0.458547
1150	0.877515	0.892464	0.889283	0.425593	0.449214	0.458034
1160	0.875766	0.881886	0.883796	0.425797	0.449945	0.45358
1170	0.869641	0.885412	0.886056	0.419256	0.449214	0.45495
1180	0.877515	0.887616	0.884764	0.420891	0.446657	0.452381
1190	0.87839	0.884531	0.885733	0.418643	0.443186	0.451696
1200	0.866142	0.886734	0.884764	0.417621	0.442273	0.451011
1210	0.87664	0.881886	0.874435	0.415372	0.441907	0.44964
1220	0.871829	0.886294	0.882505	0.417007	0.442638	0.445701
1230	0.870079	0.89026	0.874435	0.412919	0.440811	0.447927
1240	0.871829	0.889379	0.881214	0.414554	0.441176	0.446557
1250	0.868766	0.882327	0.880568	0.412101	0.438802	0.444502
1260	0.874453	0.877038	0.874758	0.408217	0.435696	0.444502
1270	0.869641	0.877479	0.877663	0.41251	0.437523	0.441076
1280	0.866142	0.880564	0.877663	0.408626	0.429119	0.438506
1290	0.869641	0.887616	0.870239	0.405765	0.432408	0.437136
1300	0.857393	0.876598	0.875726	0.40556	0.432773	0.439363
1310	0.862642	0.877479	0.878309	0.404129	0.430764	0.432169
1320	0.863955	0.87175	0.878954	0.403516	0.426927	0.430284
1330	0.867454	0.877038	0.869593	0.401063	0.42711	0.43097
1340	0.860017	0.87219	0.873467	0.404538	0.424918	0.43097
1350	0.870516	0.878801	0.872498	0.40045	0.427475	0.426173
1360	0.859143	0.879242	0.881214	0.39861	0.423639	0.427886
1370	0.871391	0.878801	0.873144	0.396566	0.42163	0.42977
1380	0.870954	0.881886	0.872821	0.396975	0.420533	0.427372
1390	0.864829	0.877479	0.877663	0.394726	0.420351	0.422576
1400	0.858268	0.872631	0.868948	0.392886	0.418159	0.420521
1410	0.865267	0.871309	0.874758	0.390842	0.417793	0.421548
1420	0.866142	0.875275	0.8796	0.389207	0.413957	0.418979
1430	0.867017	0.869987	0.879277	0.389616	0.415966	0.420178
1440	0.86133	0.872631	0.873467	0.392478	0.414322	0.416752
1450	0.860892	0.87792	0.873467	0.386958	0.41213	0.418465
1460	0.864829	0.868224	0.871853	0.386141	0.410669	0.421548
1470	0.871391	0.879242	0.873467	0.387163	0.415784	0.414354
1480	0.867017	0.869546	0.876372	0.388389	0.411399	0.417609
1490	0.859143	0.87792	0.881214	0.382666	0.409207	0.414526
1500	0.862642	0.868224	0.87153	0.382666	0.40665	0.415039
1510	0.861767	0.862935	0.872498	0.38471	0.407198	0.416581
1520	0.860017	0.866461	0.877017	0.378986	0.407015	0.411271
1530	0.862205	0.860732	0.870562	0.383279	0.407563	0.414868
1540	0.855206	0.871309	0.874435	0.38103	0.402996	0.411442
1550	0.858268	0.869546	0.868302	0.378986	0.406102	0.411956
1560	0.857393	0.869987	0.875726	0.381848	0.400804	0.409387
1570	0.859143	0.858969	0.861201	0.376738	0.402631	0.413498
1580	0.853018	0.864257	0.870562	0.376738	0.407198	0.409215
1590	0.863955	0.869546	0.872176	0.374898	0.403544	0.410928
1600	0.853893	0.854121	0.868948	0.379191	0.405371	0.409901
1610	0.864392	0.860291	0.867334	0.378577	0.400256	0.409729
1620	0.851269	0.87175	0.874112	0.377964	0.402448	0.410415
1630	0.851706	0.86558	0.872821	0.377555	0.404457	0.409729
1640	0.85958	0.869105	0.874758	0.379191	0.403361	0.40716
1650	0.859143	0.864698	0.867657	0.376738	0.402996	0.406989
1660	0.858268	0.863817	0.867657	0.374898	0.398429	0.407845
1670	0.864392	0.870868	0.864751	0.378168	0.397698	0.404591
1680	0.85783	0.865139	0.866688	0.370809	0.402265	0.409387
1690	0.859143	0.869105	0.859587	0.375307	0.402448	0.406132
1700	0.85783	0.862054	0.868625	0.37408	0.397333	0.408016
1710	0.848644	0.860732	0.866688	0.370196	0.401169	0.404591
1720	0.853018	0.867783	0.863783	0.37224	0.400621	0.408873
1730	0.845144	0.860732	0.866043	0.375102	0.4019	0.406132
1740	0.845144	0.863817	0.867979	0.374285	0.396237	0.405618
1750	0.843832	0.866902	0.864106	0.377555	0.401169	0.406304
1760	0.849956	0.859409	0.869593	0.374489	0.397333	0.402193
1770	0.853018	0.863376	0.864751	0.371423	0.398064	0.404933
1780	0.852143	0.860291	0.856682	0.373058	0.396237	0.402706
1790	0.855206	0.872631	0.86346	0.369174	0.400073	0.406132
1800	0.857393	0.871309	0.875403	0.371627	0.400621	0.404419
1810	0.853018	0.862494	0.865397	0.371627	0.39916	0.399623
1820	0.864829	0.863817	0.862815	0.372649	0.397333	0.400137
1830	0.849956	0.862494	0.862492	0.370196	0.396967	0.399966
1840	0.858705	0.864257	0.858618	0.370401	0.393314	0.397739
1850	0.851269	0.857206	0.860232	0.366312	0.396237	0.401507
1860	0.856955	0.856765	0.866365	0.369174	0.394227	0.402364
1870	0.851269	0.861172	0.861524	0.370605	0.392035	0.40185
1880	0.859143	0.858087	0.864106	0.368152	0.396237	0.40185
1890	0.858705	0.859409	0.856359	0.367948	0.396602	0.40048
1900	0.851706	0.854121	0.859587	0.368357	0.3924	0.402193
1910	0.855206	0.862494	0.864106	0.372649	0.393862	0.403049
1920	0.854331	0.860732	0.862815	0.366108	0.391304	0.402706
1930	0.855643	0.851917	0.864751	0.369379	0.394593	0.399623
1940	0.855643	0.860291	0.856359	0.367743	0.396967	0.399966
1950	0.852581	0.838695	0.864751	0.365699	0.393314	0.399623
1960	0.858705	0.861172	0.864429	0.36529	0.390939	0.399281
1970	0.852581	0.858087	0.865397	0.366926	0.39441	0.39654
1980	0.857393	0.857647	0.851194	0.367948	0.395506	0.398424
1990	0.851269	0.855002	0.868302	0.367334	0.3924	0.40048
2000	0.860017	0.854561	0.855713	0.366721	0.395323	0.394998
2010	0.853018	0.858969	0.85765	0.366926	0.3924	0.397568
2020	0.850394	0.858528	0.859587	0.365904	0.391304	0.398595
2030	0.853893	0.85985	0.863138	0.364473	0.387468	0.397739
2040	0.857393	0.858087	0.857973	0.363859	0.390391	0.398424
2050	0.860017	0.858528	0.861846	0.368561	0.391122	0.398595
2060	0.855206	0.853239	0.856359	0.363859	0.393314	0.395855
2070	0.833333	0.840018	0.852808	0.36018	0.389112	0.39791
2080	0.84252	0.851476	0.855391	0.362633	0.386555	0.396197
2090	0.850394	0.854561	0.853454	0.363655	0.38966	0.392429
2100	0.855643	0.856324	0.862169	0.363451	0.390391	0.395683
2110	0.856955	0.851917	0.852163	0.364881	0.387285	0.39654
2120	0.851706	0.861172	0.847644	0.363042	0.388929	0.394313
2130	0.846457	0.84751	0.862169	0.364473	0.390208	0.395512
2140	0.852143	0.851036	0.868625	0.362633	0.390208	0.396369
2150	0.848206	0.848391	0.862815	0.363859	0.390391	0.394656
2160	0.854331	0.860732	0.853454	0.362428	0.390939	0.393114
2170	0.847769	0.857206	0.863138	0.362224	0.386189	0.396369
2180	0.847769	0.855443	0.85184	0.363042	0.387285	0.393971
2190	0.849081	0.84751	0.858618	0.363042	0.386372	0.396369
2200	0.842957	0.851036	0.853454	0.362428	0.385824	0.393971
2210	0.850394	0.849273	0.856682	0.358749	0.385641	0.391915
2220	0.853893	0.850595	0.85991	0.359975	0.384728	0.393628
2230	0.845144	0.852799	0.85991	0.359567	0.387103	0.3926
2240	0.852143	0.852358	0.854422	0.35834	0.385276	0.392429
2250	0.848206	0.859409	0.849903	0.35834	0.388929	0.393799
2260	0.84077	0.848832	0.858941	0.360793	0.387285	0.390031
2270	0.841645	0.847069	0.856682	0.360384	0.386555	0.393457
2280	0.841207	0.857647	0.854099	0.359975	0.384728	0.391572
2290	0.855206	0.854561	0.852808	0.359567	0.385459	0.394656
2300	0.844707	0.849714	0.849903	0.359567	0.383084	0.392258
2310	0.842957	0.850154	0.85184	0.357931	0.387468	0.391401
2320	0.848206	0.851036	0.853131	0.356909	0.38491	0.390373
2330	0.844269	0.848391	0.851517	0.360589	0.386189	0.39123
2340	0.847769	0.859409	0.854422	0.357318	0.38491	0.390373
2350	0.843832	0.848832	0.856036	0.357931	0.381622	0.391401
2360	0.843395	0.845306	0.848935	0.3565	0.382353	0.38986
2370	0.851269	0.846188	0.848612	0.357318	0.381805	0.388832
2380	0.83902	0.852358	0.856036	0.358136	0.382536	0.390716
2390	0.845144	0.846628	0.851194	0.359362	0.382353	0.392258
2400	0.846457	0.847951	0.85184	0.355683	0.38418	0.390716
2410	0.844269	0.848391	0.851194	0.357522	0.38418	0.393114
2420	0.839895	0.846628	0.84603	0.3565	0.381805	0.387975
2430	0.843395	0.842221	0.843125	0.355274	0.382718	0.388318
2440	0.847769	0.839577	0.846675	0.354865	0.382718	0.387804
2450	0.83902	0.843543	0.849903	0.354865	0.38144	0.392258
2460	0.847769	0.842662	0.852163	0.356909	0.379978	0.387804
2470	0.836395	0.846628	0.844416	0.352617	0.381805	0.387461
2480	0.836833	0.840899	0.852808	0.35507	0.377421	0.387975
2490	0.835083	0.843543	0.84958	0.357114	0.383449	0.390545
2500	0.844707	0.846628	0.84377	0.356296	0.376142	0.386948
2510	0.840332	0.842662	0.844416	0.35507	0.381074	0.388489
2520	0.838583	0.838695	0.849903	0.353843	0.381257	0.386091
2530	0.835521	0.836492	0.846675	0.358545	0.380709	0.384721
2540	0.842957	0.838255	0.846675	0.356296	0.378517	0.386091
2550	0.832458	0.842662	0.838928	0.350572	0.381805	0.385235
2560	0.838145	0.842662	0.846675	0.35139	0.379065	0.385577
2570	0.836833	0.843984	0.845707	0.353025	0.377603	0.38455
2580	0.835521	0.845747	0.83796	0.352003	0.378334	0.384721
2590	0.832458	0.842662	0.841833	0.35507	0.378699	0.385577
2600	0.833333	0.84134	0.845707	0.354456	0.375594	0.386434
2610	0.835958	0.84134	0.838928	0.353639	0.378151	0.382494
2620	0.837708	0.83517	0.844416	0.352208	0.370113	0.387633
2630	0.839895	0.845306	0.84377	0.348324	0.377238	0.387461
2640	0.829834	0.836492	0.844739	0.352208	0.379613	0.384036
2650	0.837708	0.833407	0.836346	0.351799	0.378334	0.383693
2660	0.833333	0.840018	0.830859	0.354456	0.377238	0.38335
2670	0.835958	0.837814	0.841833	0.352821	0.375959	0.384378
2680	0.828959	0.83517	0.843125	0.349141	0.374863	0.384207
2690	0.829834	0.845306	0.835055	0.349959	0.373767	0.383864
2700	0.832896	0.843984	0.837314	0.352003	0.377421	0.38335
2710	0.835521	0.83517	0.834087	0.351594	0.375594	0.386091
2720	0.838145	0.833848	0.836669	0.351594	0.37669	0.383693
2730	0.834208	0.831203	0.826985	0.352412	0.375411	0.379582
2740	0.824584	0.838695	0.832473	0.349959	0.37395	0.382494
2750	0.823272	0.826796	0.844739	0.350164	0.377786	0.382323
2760	0.830709	0.832085	0.830536	0.348528	0.372305	0.378897
2770	0.830709	0.830762	0.833764	0.346075	0.373767	0.383008
2780	0.826772	0.832525	0.83215	0.350164	0.377238	0.381124
2790	0.832021	0.825914	0.834409	0.352003	0.373219	0.38335
2800	0.824584	0.822389	0.832795	0.351799	0.370479	0.379925
2810	0.833771	0.831644	0.834732	0.346688	0.372123	0.380952
2820	0.828959	0.836051	0.840865	0.348119	0.377238	0.379239
2830	0.824147	0.833407	0.836669	0.34444	0.372123	0.37804
2840	0.831146	0.826355	0.833118	0.343622	0.373584	0.378212
2850	0.825459	0.825914	0.827954	0.347302	0.372671	0.376499
2860	0.826334	0.827237	0.836992	0.35323	0.37395	0.382323
2870	0.830271	0.834729	0.830859	0.352412	0.368286	0.379068
2880	0.824147	0.830762	0.827308	0.349346	0.372305	0.380781
2890	0.827647	0.826355	0.830859	0.352003	0.373036	0.38061
2900	0.827647	0.822829	0.832795	0.345053	0.373767	0.379925
2910	0.821085	0.832966	0.82634	0.347506	0.376142	0.380267
2920	0.818898	0.82944	0.830859	0.348528	0.370479	0.377869
2930	0.824584	0.83561	0.83215	0.345871	0.3692	0.382494
2940	0.828084	0.82944	0.829245	0.348324	0.375594	0.378897
2950	0.828521	0.834288	0.831827	0.345462	0.371209	0.376841
2960	0.830709	0.834729	0.823112	0.349141	0.373767	0.377698

## Sheet: mUbRab5K140
	mUbRab5K140 wo GEF			mUbRab5K140 w GEF
Time (sec)	Trial1	Trial 2	Trial 3	Trial1	Trial 2	Trial 3
0	1	1	1	1	1	1
11	1.00202	0.99743	0.997435	0.994092	0.986624	0.997046
22	1.00252	0.991435	0.988029	0.97316	0.980772	0.983618
33	0.988413	0.985867	0.993159	0.963707	0.965167	0.969652
44	0.985894	0.985439	0.976486	0.946489	0.959872	0.969115
55	0.988917	0.976017	0.97392	0.940074	0.9582	0.950047
66	0.983879	0.976874	0.981616	0.938049	0.949979	0.955821
77	0.990428	0.961028	0.977341	0.92235	0.937021	0.93541
88	0.982872	0.967024	0.961522	0.908677	0.927407	0.929233
99	0.976322	0.962313	0.966225	0.897198	0.91222	0.927353
110	0.980353	0.965739	0.966225	0.897535	0.906228	0.915402
121	0.964736	0.961456	0.96195	0.884537	0.89968	0.908957
132	0.964232	0.952463	0.954681	0.87576	0.885467	0.89902
143	0.979345	0.955889	0.955537	0.860398	0.877525	0.882906
154	0.959194	0.953747	0.951261	0.859554	0.869165	0.876192
165	0.967254	0.9606	0.950406	0.840479	0.868608	0.872298
176	0.96272	0.957602	0.959812	0.84183	0.84938	0.866121
187	0.960705	0.959743	0.952971	0.827481	0.852027	0.856587
198	0.956675	0.949893	0.944421	0.821911	0.845061	0.842621
209	0.950126	0.949893	0.945703	0.815496	0.833496	0.844635
220	0.956675	0.949036	0.956392	0.808913	0.824161	0.830402
231	0.959698	0.949036	0.949551	0.795409	0.822489	0.826239
242	0.949118	0.944754	0.936725	0.794564	0.808973	0.823822
253	0.948615	0.944754	0.949124	0.788656	0.794482	0.814422
264	0.946599	0.948608	0.938008	0.775321	0.794204	0.795354
275	0.939547	0.940899	0.941	0.76418	0.791417	0.800457
286	0.948111	0.942612	0.944421	0.76418	0.775254	0.791325
297	0.950126	0.942612	0.948268	0.753714	0.775812	0.775883
308	0.94005	0.942184	0.943993	0.737002	0.771492	0.77078
319	0.934509	0.942184	0.938863	0.739872	0.757698	0.775077
330	0.941058	0.942612	0.938435	0.730756	0.757559	0.761783
341	0.939547	0.942184	0.930312	0.72181	0.741814	0.75856
352	0.943577	0.93576	0.927319	0.717758	0.742511	0.744864
363	0.930982	0.940043	0.93929	0.715564	0.737913	0.741372
374	0.940554	0.93576	0.940145	0.70898	0.737495	0.734793
385	0.940554	0.939615	0.929457	0.703072	0.726348	0.737881
396	0.930982	0.938758	0.928602	0.695814	0.719103	0.731973
407	0.945088	0.939615	0.931167	0.688724	0.713111	0.721633
418	0.939043	0.932762	0.928602	0.684673	0.701686	0.717739
429	0.934005	0.93576	0.93587	0.681465	0.700153	0.708876
440	0.939547	0.941756	0.930312	0.675388	0.69876	0.705922
451	0.941562	0.938758	0.932022	0.67657	0.69458	0.702431
462	0.937531	0.943469	0.936725	0.66526	0.685523	0.701759
473	0.929975	0.941756	0.937153	0.659521	0.680647	0.687257
484	0.946096	0.922912	0.927747	0.651756	0.670754	0.68484
495	0.93199	0.933191	0.929885	0.649561	0.671868	0.681214
506	0.936524	0.939186	0.938008	0.642809	0.66727	0.677723
517	0.93199	0.934904	0.927319	0.637407	0.658214	0.6745
528	0.934005	0.940471	0.932877	0.632343	0.657656	0.667517
539	0.941058	0.930193	0.932022	0.626941	0.649436	0.66134
550	0.937028	0.929764	0.926892	0.624409	0.646649	0.652075
561	0.942569	0.931478	0.922617	0.615969	0.64024	0.651403
572	0.931486	0.931906	0.935442	0.61293	0.633273	0.649389
583	0.931486	0.927623	0.931167	0.609892	0.63383	0.645092
594	0.930982	0.924625	0.93245	0.602971	0.627421	0.639586
605	0.927456	0.930193	0.923899	0.59892	0.617668	0.632604
616	0.933501	0.932762	0.921761	0.595544	0.618086	0.631261
627	0.93602	0.927623	0.925609	0.590479	0.612512	0.625621
638	0.931486	0.936188	0.923044	0.587441	0.610422	0.624681
649	0.924433	0.934047	0.93416	0.582377	0.606939	0.611253
660	0.925945	0.927623	0.928174	0.575287	0.598579	0.614878
671	0.924433	0.925054	0.926037	0.570898	0.592727	0.610447
682	0.918388	0.926338	0.923044	0.568872	0.593005	0.602659
693	0.923426	0.931906	0.920906	0.562795	0.587989	0.605479
704	0.934005	0.931478	0.916631	0.558744	0.584645	0.595005
715	0.928463	0.931906	0.922617	0.554018	0.577679	0.589902
726	0.922922	0.920771	0.925609	0.551485	0.578515	0.591379
737	0.922922	0.932762	0.918769	0.544564	0.569737	0.588693
748	0.926952	0.925482	0.926892	0.540513	0.573359	0.582919
759	0.926448	0.927195	0.924754	0.537981	0.565557	0.570028
770	0.92796	0.924197	0.919624	0.536968	0.561516	0.572445
781	0.919899	0.928051	0.921334	0.534774	0.557197	0.567343
792	0.925441	0.921199	0.917914	0.528697	0.557336	0.565194
803	0.916373	0.919058	0.918341	0.528866	0.550648	0.560763
814	0.910327	0.92848	0.924754	0.517218	0.550509	0.562374
825	0.923426	0.925054	0.916631	0.518737	0.54396	0.557674
836	0.920907	0.911777	0.921334	0.517218	0.537829	0.549483
847	0.927456	0.921627	0.917914	0.512829	0.540477	0.54532
858	0.920403	0.921627	0.923044	0.507259	0.537969	0.54532
869	0.922922	0.92334	0.919624	0.502701	0.532395	0.542903
880	0.919395	0.919914	0.920906	0.49713	0.52515	0.536055
891	0.918892	0.926767	0.915776	0.501857	0.524592	0.537129
902	0.915869	0.925054	0.910646	0.497299	0.52501	0.532295
913	0.918892	0.92334	0.917914	0.493079	0.519158	0.531086
924	0.921411	0.924197	0.917059	0.490378	0.515396	0.529475
935	0.916877	0.925054	0.920479	0.486664	0.509684	0.520747
946	0.922418	0.921627	0.921761	0.485989	0.503414	0.522224
957	0.917884	0.918201	0.920051	0.4816	0.505782	0.520747
968	0.919395	0.917345	0.911073	0.477887	0.504389	0.516852
979	0.918388	0.911777	0.923044	0.474173	0.501045	0.512958
990	0.918892	0.922056	0.913211	0.470966	0.49798	0.507721
1001	0.925945	0.916916	0.915776	0.468433	0.496865	0.504767
1012	0.912343	0.919914	0.914066	0.462694	0.490595	0.505438
1023	0.921914	0.913062	0.921761	0.462357	0.48962	0.500739
1034	0.912846	0.923769	0.918341	0.46185	0.488226	0.498187
1045	0.914861	0.91863	0.909363	0.45763	0.48544	0.491339
1056	0.915869	0.91863	0.911928	0.455942	0.477916	0.489325
1067	0.915869	0.914775	0.907225	0.453916	0.479727	0.492279
1078	0.914861	0.91863	0.917059	0.451215	0.476522	0.486639
1089	0.918892	0.909636	0.909363	0.448515	0.475686	0.482476
1100	0.91738	0.919914	0.914921	0.442775	0.473596	0.482476
1111	0.915365	0.91606	0.917059	0.442269	0.468998	0.478582
1122	0.914358	0.914775	0.912356	0.43788	0.471506	0.479253
1133	0.919395	0.920343	0.913211	0.439061	0.46858	0.475493
1144	0.911335	0.910493	0.916631	0.435685	0.464679	0.477508
1155	0.91335	0.919058	0.914066	0.438049	0.461892	0.471868
1166	0.918388	0.917345	0.903378	0.433828	0.458269	0.474554
1177	0.908312	0.913919	0.90808	0.429777	0.454229	0.466899
1188	0.911839	0.917345	0.922617	0.428258	0.456319	0.465557
1199	0.914861	0.917773	0.906798	0.425726	0.452557	0.464617
1210	0.913854	0.917773	0.911501	0.427076	0.450327	0.464348
1221	0.920907	0.914347	0.911501	0.422687	0.450188	0.462737
1232	0.912846	0.914347	0.907225	0.422687	0.449909	0.460991
1243	0.909824	0.909208	0.901667	0.417792	0.447123	0.45656
1254	0.915365	0.91606	0.911501	0.417792	0.444057	0.45374
1265	0.914861	0.908351	0.911501	0.41526	0.440295	0.44998
1276	0.908816	0.911777	0.907225	0.413065	0.440713	0.44904
1287	0.912343	0.909636	0.906798	0.413065	0.437648	0.449711
1298	0.912846	0.911777	0.90295	0.41104	0.436812	0.446489
1309	0.910831	0.916488	0.90808	0.411546	0.438345	0.447831
1320	0.906801	0.910493	0.905515	0.408339	0.431378	0.44716
1331	0.914358	0.91606	0.905515	0.404456	0.432632	0.445414
1342	0.906297	0.910921	0.907225	0.405976	0.429985	0.441386
1353	0.906801	0.914347	0.906798	0.402768	0.428731	0.440043
1364	0.914358	0.907923	0.90466	0.399392	0.427059	0.438834
1375	0.910327	0.906638	0.902095	0.399223	0.425387	0.435477
1386	0.912343	0.909636	0.908508	0.396016	0.423715	0.432657
1397	0.911839	0.904497	0.90637	0.393147	0.422739	0.429569
1408	0.900756	0.910921	0.908935	0.392978	0.422739	0.432389
1419	0.906801	0.90621	0.906798	0.388251	0.421207	0.429569
1430	0.903778	0.90621	0.89782	0.388082	0.418141	0.425003
1441	0.906801	0.900214	0.909363	0.385381	0.415633	0.424601
1452	0.903778	0.905782	0.905088	0.385213	0.414519	0.418289
1463	0.900252	0.901499	0.902095	0.382343	0.41006	0.417081
1474	0.913854	0.900642	0.898675	0.381668	0.413961	0.416812
1485	0.896222	0.900642	0.897392	0.377785	0.409503	0.414395
1496	0.904786	0.907923	0.902522	0.378798	0.408388	0.410232
1507	0.907809	0.896788	0.895254	0.37424	0.404347	0.409829
1518	0.900756	0.899358	0.898247	0.375422	0.40797	0.408084
1529	0.904282	0.88651	0.901667	0.371708	0.399889	0.405264
1540	0.908312	0.90364	0.89782	0.370864	0.403929	0.408621
1551	0.899244	0.901499	0.896109	0.367488	0.396823	0.402847
1562	0.900252	0.903212	0.900812	0.367995	0.396963	0.401504
1573	0.897733	0.900642	0.900385	0.36445	0.391389	0.400564
1584	0.904282	0.906638	0.894827	0.36293	0.392364	0.399221
1595	0.893199	0.901927	0.892262	0.363943	0.391528	0.400698
1606	0.900252	0.897216	0.890124	0.362762	0.386652	0.391299
1617	0.892191	0.902784	0.89782	0.362086	0.390414	0.394118
1628	0.912343	0.890792	0.89782	0.359217	0.383308	0.395596
1639	0.897733	0.898929	0.891407	0.359892	0.381914	0.393581
1650	0.904786	0.90364	0.895682	0.356853	0.381914	0.390627
1661	0.896725	0.897645	0.890552	0.352971	0.379546	0.390493
1672	0.897229	0.896788	0.899102	0.354321	0.384283	0.392238
1683	0.89068	0.896788	0.892262	0.354321	0.380521	0.391299
1694	0.904786	0.893362	0.889696	0.353477	0.37648	0.390896
1705	0.89068	0.900642	0.896965	0.351958	0.378988	0.38821
1716	0.892191	0.892934	0.890552	0.350608	0.372858	0.383376
1727	0.893199	0.894218	0.894827	0.35449	0.37244	0.385793
1738	0.897229	0.898501	0.896109	0.350608	0.373833	0.382973
1749	0.893703	0.899786	0.892689	0.349764	0.372718	0.385524
1760	0.88665	0.891221	0.885849	0.348076	0.367981	0.384719
1771	0.895214	0.897645	0.874305	0.349088	0.371882	0.383107
1782	0.893199	0.895503	0.889696	0.349426	0.369514	0.383779
1793	0.895214	0.889507	0.892262	0.350101	0.36826	0.384316
1804	0.885642	0.893362	0.888414	0.344193	0.365334	0.381227
1815	0.886146	0.897645	0.889696	0.345712	0.368956	0.38163
1826	0.898741	0.888651	0.887986	0.343518	0.36185	0.38069
1837	0.894207	0.89636	0.894399	0.344193	0.368399	0.382033
1848	0.895214	0.892077	0.887986	0.347738	0.36603	0.376393
1859	0.898741	0.888223	0.888841	0.346894	0.366309	0.378676
1870.6	0.897733	0.891221	0.873878	0.346388	0.365612	0.376796
1881	0.900756	0.89379	0.897392	0.347738	0.36408	0.378139
1892	0.897229	0.893362	0.890552	0.341999	0.36394	0.378676
1903	0.886146	0.894647	0.897392	0.342505	0.363801	0.377602
1914	0.887657	0.883084	0.888841	0.343687	0.365055	0.375185
1925	0.893703	0.891221	0.885421	0.339804	0.361293	0.376259
1936	0.887657	0.896788	0.882001	0.340648	0.363383	0.37317
1947	0.88665	0.887366	0.893544	0.337272	0.360875	0.376393
1958	0.895718	0.891649	0.891407	0.340986	0.362686	0.375185
1969	0.88665	0.889079	0.888414	0.341999	0.360178	0.371962
1980	0.885642	0.892505	0.887559	0.340479	0.360875	0.372633
1991	0.902267	0.885653	0.887986	0.338623	0.357949	0.37411
2002	0.883123	0.894218	0.876443	0.338116	0.358367	0.372633
2013.2	0.89068	0.890792	0.888841	0.33761	0.358367	0.371156
2024	0.886146	0.888223	0.888414	0.33474	0.360039	0.371559
2035	0.892695	0.883512	0.879436	0.33609	0.356974	0.371022
2046	0.891688	0.88394	0.879863	0.337947	0.355162	0.368739
2057	0.890176	0.883084	0.884994	0.337272	0.354744	0.369142
2068	0.887154	0.885653	0.888841	0.335246	0.354744	0.370485
2079	0.892191	0.889079	0.880718	0.332377	0.357531	0.367799
2090	0.880605	0.888651	0.882856	0.33474	0.355441	0.367665
2101	0.887154	0.892934	0.883283	0.333896	0.357252	0.364711
2112	0.891688	0.888651	0.887131	0.33474	0.351818	0.366053
2123	0.889673	0.889079	0.882428	0.333896	0.350564	0.369545
2134	0.883627	0.886938	0.882001	0.332039	0.351818	0.368873
2145	0.890176	0.885225	0.881573	0.333052	0.352097	0.364308
2156	0.88665	0.884368	0.875588	0.333221	0.352794	0.366456
2167	0.892191	0.880086	0.887559	0.332377	0.34945	0.365248
2178	0.889169	0.891649	0.87687	0.327481	0.353351	0.364576
2189	0.891184	0.888223	0.879008	0.331533	0.351958	0.360548
2200	0.883123	0.88651	0.873878	0.333896	0.350564	0.362831
2211	0.883627	0.884797	0.876015	0.330351	0.350704	0.362159
2222	0.889169	0.879657	0.87687	0.329001	0.349171	0.363099
2233	0.885139	0.883084	0.882001	0.329507	0.347917	0.360682
2244	0.878589	0.880086	0.883711	0.328663	0.34945	0.362159
2255	0.891688	0.889507	0.874305	0.327481	0.348335	0.362294
2266	0.878086	0.882655	0.878153	0.326806	0.347499	0.363234
2277	0.873552	0.877944	0.875588	0.329845	0.346524	0.360548
2288	0.88262	0.884368	0.876015	0.325118	0.349032	0.361488
2299	0.890176	0.880086	0.877298	0.327481	0.345548	0.360682
2310	0.884635	0.880942	0.87345	0.325793	0.348474	0.360951
2321	0.893703	0.88651	0.883283	0.325962	0.348892	0.355579
2332	0.880101	0.882655	0.881146	0.325793	0.347081	0.358131
2343	0.884131	0.877516	0.874733	0.323261	0.346524	0.360011
2354	0.88665	0.880942	0.87345	0.325456	0.346106	0.357191
2365	0.883627	0.889507	0.879863	0.321404	0.345827	0.358534
2376	0.887657	0.881799	0.878153	0.323093	0.34318	0.356654
2387	0.877582	0.874946	0.877298	0.325793	0.344573	0.355311
2398	0.88262	0.879229	0.878581	0.324949	0.343737	0.355714
2409	0.882116	0.879657	0.876015	0.32343	0.34318	0.356385
2420	0.881612	0.879657	0.873023	0.321404	0.343737	0.355445
2431	0.879093	0.874946	0.875588	0.32208	0.344155	0.356788
2442	0.881108	0.87666	0.868747	0.321067	0.341508	0.353968
2453	0.875567	0.870236	0.87345	0.320729	0.34109	0.356519
2464	0.884635	0.877944	0.874733	0.320054	0.341926	0.354371
2475	0.876574	0.877088	0.876015	0.321573	0.340811	0.355445
2486	0.879597	0.872377	0.870885	0.321911	0.342065	0.354908
2497	0.889169	0.87409	0.870457	0.321067	0.34109	0.352088
2508	0.881612	0.872805	0.869175	0.32056	0.340254	0.349537
2519	0.874559	0.869379	0.868747	0.319716	0.339836	0.351417
2530	0.871537	0.872805	0.863617	0.319885	0.339975	0.351685
2541	0.88262	0.868094	0.87003	0.319548	0.339418	0.349268
2552	0.877078	0.866809	0.869602	0.319885	0.339975	0.352088
2563	0.877582	0.871949	0.861052	0.318197	0.340672	0.352625
2574	0.871537	0.872805	0.873023	0.318704	0.33677	0.352088
2585	0.879597	0.872377	0.87345	0.321404	0.33482	0.351014
2596	0.865995	0.871949	0.865327	0.316003	0.33886	0.352625
2607	0.874559	0.868951	0.861907	0.318366	0.337746	0.351148
2618	0.870025	0.873662	0.869175	0.317353	0.34109	0.351551
2629	0.865995	0.873233	0.865755	0.317016	0.337606	0.348597
2640	0.878589	0.866809	0.864044	0.316678	0.338024	0.350611
2651	0.874559	0.868951	0.862762	0.317691	0.338164	0.349402
2662	0.87204	0.866809	0.863617	0.317353	0.339	0.351954
2673	0.872544	0.864668	0.8649	0.316678	0.334402	0.351014
2684	0.868514	0.875375	0.855494	0.314821	0.337328	0.352222
2695	0.876071	0.868094	0.869175	0.318366	0.337328	0.348194
2706	0.878086	0.86424	0.868747	0.318197	0.337885	0.351014
2717	0.877582	0.868094	0.858059	0.31634	0.335098	0.349537
2728	0.872544	0.868951	0.860624	0.31634	0.337885	0.349671
2739	0.874559	0.869379	0.8649	0.31634	0.336213	0.350342
2750	0.868514	0.872805	0.86661	0.316172	0.336492	0.349134
2761	0.879597	0.868094	0.869175	0.312289	0.335238	0.344031
2772	0.869018	0.864668	0.864044	0.317184	0.333426	0.347388
2783	0.869521	0.868094	0.863617	0.316847	0.334541	0.34806
2794	0.876071	0.868522	0.870457	0.313808	0.335795	0.349671
2805	0.86801	0.859529	0.860624	0.312795	0.334123	0.349402
2816	0.865995	0.868522	0.861052	0.312458	0.330361	0.34806
2827	0.871033	0.87409	0.856776	0.310432	0.335934	0.34712
2838	0.86398	0.865525	0.861907	0.314483	0.333844	0.343763
2849	0.870025	0.868094	0.858487	0.310939	0.334123	0.347791
2860	0.871033	0.865525	0.865755	0.311614	0.333287	0.344837
2871	0.868514	0.865525	0.862762	0.311445	0.335516	0.344568
2882	0.871033	0.868951	0.867465	0.311783	0.331476	0.34618
2893	0.871537	0.862527	0.863189	0.310263	0.329525	0.348194
2904	0.870529	0.872377	0.865327	0.311783	0.331615	0.344031
2915	0.877078	0.874946	0.865755	0.313639	0.330779	0.344434
2926	0.861965	0.870236	0.858059	0.312289	0.330779	0.345777
2937	0.865491	0.86424	0.858059	0.311951	0.329525	0.348462
2948	0.865995	0.868951	0.858914	0.311445	0.332172	0.345105
2959	0.874055	0.865525	0.855066	0.310095	0.33259	0.341748

## Sheet: mUbRab5K165
	mUbRab5K165 wo GEF			mUbRab5K165 w GEF
Time (sec)	Trial1	Trial 2	Trial 3	Trial1	Trial 2	Trial 3
0	1	1	1	1	1	1
11	1.01177	1.00107	1.01242	0.909324	0.911197	0.914545
22	1.00381	1.00036	1.00774	0.860695	0.870656	0.883636
33	1.00381	1.00249	1.01125	0.829616	0.841699	0.855
44	1.00554	0.996444	1.00914	0.819013	0.828571	0.843182
55	1.00346	0.997155	1.00563	0.804022	0.821622	0.831364
66	1.00277	0.988976	1.01641	0.8	0.802703	0.814545
77	0.999308	0.992176	1.00844	0.786837	0.801931	0.809091
88	0.999654	0.996444	1.01688	0.787203	0.797683	0.793182
99	0.991696	0.99111	1.00656	0.771115	0.796525	0.800455
110	1.00035	0.98862	1.01242	0.772578	0.79305	0.793636
121	0.99308	0.986131	1.01805	0.768921	0.791506	0.792273
132	0.991696	0.986842	1.00727	0.764899	0.795753	0.794545
143	0.989619	0.99431	1	0.766362	0.785714	0.788182
154	0.995848	0.982575	1.00797	0.764534	0.786873	0.788182
165	0.990657	0.978663	1.00516	0.755027	0.78417	0.775455
176	0.997232	0.977952	1.00774	0.760146	0.776834	0.776364
187	0.988235	0.978663	1.00445	0.752834	0.780309	0.776818
198	0.989965	0.980085	1.00469	0.753199	0.7861	0.781818
209	0.982699	0.98293	1.00164	0.749909	0.784942	0.780455
220	0.994118	0.971195	1	0.75649	0.783784	0.777273
231	0.984083	0.973684	1.00797	0.749909	0.79112	0.775
242	0.988235	0.975818	0.998828	0.746618	0.784556	0.773636
253	0.987543	0.970484	0.991327	0.745887	0.779537	0.779545
264	0.982007	0.97724	0.990624	0.755759	0.774131	0.771818
275	0.978893	0.979374	0.988748	0.754662	0.785714	0.776818
286	0.96782	0.974395	0.990155	0.744424	0.776062	0.774545
297	0.986505	0.970128	0.987811	0.746252	0.772201	0.776364
308	0.982353	0.97155	0.992499	0.753199	0.766795	0.771364
319	0.987197	0.975107	1.00703	0.73894	0.771429	0.768182
330	0.984775	0.981508	0.991561	0.753565	0.775676	0.771364
341	0.988927	0.975107	1.00492	0.754296	0.772973	0.777727
352	0.984429	0.963727	0.979137	0.745521	0.778378	0.758636
363	0.980969	0.977952	0.997656	0.746618	0.773359	0.764545
374	0.968858	0.967639	0.999062	0.73638	0.769884	0.771364
385	0.979931	0.968706	0.982185	0.745521	0.770656	0.762273
396	0.96955	0.963727	0.986404	0.745521	0.771429	0.765
407	0.968512	0.958748	0.98195	0.744059	0.765637	0.765909
418	0.96436	0.966572	0.983591	0.746984	0.761776	0.764545
429	0.96609	0.959459	0.981013	0.745155	0.762548	0.763182
440	0.962284	0.96835	0.987811	0.740768	0.764479	0.761818
451	0.967474	0.959104	0.984763	0.741133	0.76139	0.765
462	0.968512	0.97155	0.961322	0.729068	0.76834	0.747273
473	0.980277	0.951636	0.985232	0.744424	0.765251	0.756364
484	0.97128	0.969772	0.979372	0.748812	0.754826	0.769091
495	0.975779	0.969061	0.971636	0.734186	0.765251	0.756818
506	0.973356	0.966927	0.974918	0.739671	0.759846	0.757727
517	0.9609	0.956615	0.980544	0.741499	0.76332	0.760455
528	0.965744	0.964438	0.973043	0.733455	0.760618	0.760455
539	0.956747	0.965505	0.988045	0.744059	0.767181	0.757273
550	0.96609	0.95697	0.979372	0.73638	0.761004	0.762273
561	0.967128	0.960526	0.970699	0.737477	0.759459	0.761818
572	0.963668	0.961238	0.979372	0.731993	0.76139	0.750909
583	0.955017	0.964794	0.972339	0.733455	0.767954	0.759545
594	0.962976	0.951636	0.969995	0.741865	0.758301	0.754545
605	0.952941	0.955192	0.974449	0.733821	0.752896	0.754545
616	0.966436	0.95377	0.976324	0.734918	0.765637	0.751818
627	0.962284	0.963016	0.972808	0.737112	0.755212	0.753182
638	0.967474	0.952703	0.978434	0.729068	0.756757	0.745
649	0.948789	0.947013	0.962963	0.734186	0.762162	0.750455
660	0.953633	0.961949	0.968354	0.732358	0.755598	0.759091
671	0.972318	0.953058	0.963432	0.730165	0.758301	0.755909
682	0.956055	0.959459	0.966479	0.731627	0.749035	0.749545
693	0.959862	0.944523	0.971636	0.736746	0.75444	0.752273
704	0.952941	0.953414	0.961556	0.731993	0.755212	0.756818
715	0.965052	0.943101	0.969761	0.730896	0.763707	0.756818
726	0.951903	0.953414	0.967182	0.726508	0.750965	0.76
737	0.954671	0.943812	0.955462	0.726508	0.758687	0.755
748	0.971626	0.943457	0.958275	0.730896	0.749807	0.740909
759	0.953979	0.943101	0.963901	0.731627	0.759459	0.759545
770	0.957785	0.955903	0.959212	0.73053	0.757143	0.753636
781	0.956055	0.951636	0.963901	0.727971	0.750965	0.756818
792	0.953979	0.942034	0.952649	0.714442	0.737066	0.749091
803	0.953287	0.943812	0.961088	0.730165	0.752124	0.757273
814	0.942215	0.946657	0.964604	0.719561	0.750193	0.742273
825	0.961246	0.944879	0.958744	0.73053	0.749421	0.75
836	0.953287	0.9399	0.958509	0.72468	0.750965	0.745455
847	0.955363	0.943812	0.954993	0.725777	0.75444	0.740455
858	0.951903	0.937411	0.953821	0.727239	0.748649	0.755
869	0.952941	0.944523	0.965073	0.713711	0.743243	0.741818
880	0.934602	0.937411	0.952649	0.71883	0.74749	0.744545
891	0.936678	0.942034	0.948898	0.731993	0.743629	0.750455
902	0.939792	0.933499	0.957571	0.720293	0.742085	0.749545
913	0.949827	0.939189	0.948195	0.728702	0.752124	0.752727
924	0.94083	0.940967	0.952414	0.725046	0.74749	0.745909
935	0.941176	0.930299	0.95804	0.719561	0.735907	0.749545
946	0.939792	0.950569	0.945617	0.717733	0.732819	0.744091
957	0.942215	0.938122	0.962729	0.729433	0.741313	0.747727
968	0.931834	0.934566	0.954055	0.717733	0.735521	0.740909
979	0.935986	0.927809	0.951242	0.721389	0.736293	0.748636
990	0.947405	0.932788	0.952414	0.722852	0.742857	0.739091
1001	0.947059	0.9367	0.951477	0.721024	0.73861	0.741364
1012	0.930104	0.9367	0.947023	0.717367	0.735521	0.743182
1023	0.930104	0.933144	0.919362	0.719561	0.734363	0.742273
1034	0.932526	0.929943	0.95218	0.71042	0.735521	0.742727
1045	0.938408	0.928521	0.953586	0.709324	0.738996	0.752273
1056	0.929412	0.929587	0.943976	0.719927	0.732432	0.741818
1067	0.92872	0.931366	0.942335	0.715174	0.733205	0.746364
1078	0.92699	0.929587	0.947961	0.71883	0.733591	0.739091
1089	0.93218	0.932432	0.939287	0.711883	0.738996	0.741818
1100	0.930796	0.921764	0.943272	0.706399	0.737452	0.745909
1111	0.923183	0.899004	0.947257	0.690311	0.7139	0.744545
1122	0.928028	0.922831	0.946789	0.71042	0.73166	0.739091
1133	0.932526	0.933499	0.943741	0.71042	0.726641	0.734091
1144	0.926644	0.923186	0.951242	0.711152	0.732432	0.738182
1155	0.920415	0.918919	0.940928	0.709689	0.725869	0.740455
1166	0.926644	0.919986	0.941163	0.70713	0.740927	0.743636
1177	0.932872	0.91643	0.92827	0.70713	0.735521	0.737727
1188	0.917647	0.923898	0.922644	0.710786	0.732046	0.736364
1199	0.915917	0.926031	0.938584	0.703108	0.729344	0.739091
1210	0.929412	0.916074	0.932255	0.721024	0.726255	0.730455
1221	0.914879	0.914651	0.932958	0.706033	0.732819	0.735909
1232	0.923183	0.917496	0.932958	0.707495	0.732432	0.730909
1243	0.909689	0.91074	0.937647	0.708592	0.730116	0.737727
1254	0.926644	0.906117	0.939053	0.708958	0.723938	0.740909
1265	0.908304	0.919275	0.925457	0.712614	0.735135	0.737727
1276	0.920069	0.915363	0.922879	0.709324	0.732046	0.739545
1287	0.917993	0.913585	0.936943	0.703839	0.720077	0.73
1298	0.922491	0.912518	0.921003	0.705667	0.734749	0.736818
1309	0.921799	0.910384	0.935771	0.710786	0.727799	0.741364
1320	0.916263	0.91074	0.927332	0.707861	0.72278	0.732727
1331	0.911073	0.912873	0.929677	0.706033	0.723938	0.737273
1342	0.911073	0.909317	0.929911	0.704936	0.726641	0.728182
1353	0.915571	0.905761	0.917956	0.708592	0.72973	0.734091
1364	0.915225	0.896871	0.927567	0.707861	0.730502	0.736364
1375	0.917301	0.908606	0.918894	0.700548	0.733977	0.733182
1386	0.912803	0.908962	0.927567	0.705302	0.723166	0.732727
1397	0.90692	0.89367	0.924988	0.697989	0.728185	0.738636
1408	0.907958	0.89936	0.924051	0.703108	0.715058	0.740455
1419	0.911073	0.906117	0.924051	0.697258	0.723552	0.733636
1430	0.912457	0.900782	0.919128	0.700914	0.726641	0.724091
1441	0.90692	0.904339	0.921472	0.694333	0.723938	0.74
1452	0.902422	0.899004	0.913502	0.699086	0.717761	0.725909
1463	0.906228	0.901138	0.9203	0.69872	0.723552	0.735
1474	0.901384	0.904694	0.918659	0.699086	0.719305	0.730909
1485	0.909689	0.892959	0.921707	0.691042	0.714672	0.724545
1496	0.915225	0.885846	0.909986	0.700548	0.722008	0.727727
1507	0.905536	0.901849	0.917487	0.694698	0.717761	0.730455
1518	0.895502	0.887624	0.915143	0.704205	0.727027	0.735909
1529	0.901038	0.894026	0.92241	0.693967	0.719691	0.728636
1540	0.906574	0.897937	0.912564	0.694333	0.713514	0.73
1551	0.909689	0.898293	0.913268	0.700183	0.719305	0.726364
1562	0.895848	0.902205	0.917956	0.691042	0.715444	0.725455
1573	0.90346	0.896159	0.915143	0.688483	0.72278	0.731364
1584	0.903114	0.892603	0.918894	0.696527	0.716988	0.735
1595	0.902768	0.896159	0.908111	0.684826	0.715444	0.733636
1606	0.90173	0.894737	0.917956	0.697623	0.715444	0.725455
1617	0.896194	0.890469	0.913033	0.69872	0.719691	0.734091
1628	0.898962	0.897937	0.909752	0.695064	0.7139	0.731818
1639	0.898962	0.889758	0.909517	0.691773	0.720463	0.724091
1650	0.897924	0.897937	0.908814	0.697989	0.722394	0.722273
1661	0.89481	0.88478	0.882091	0.690676	0.716988	0.734545
1672	0.896886	0.882646	0.901782	0.693967	0.714286	0.726364
1683	0.892042	0.886558	0.908814	0.699817	0.710811	0.731818
1694	0.900346	0.888691	0.90436	0.69287	0.716988	0.726818
1705	0.891696	0.879801	0.90436	0.695064	0.718147	0.73
1716	0.89654	0.889403	0.910689	0.697623	0.711197	0.722727
1727	0.886851	0.886202	0.908345	0.691408	0.713514	0.725909
1738	0.894118	0.878378	0.907407	0.686654	0.712355	0.713182
1749	0.891003	0.880156	0.903188	0.685558	0.717375	0.730909
1760	0.884429	0.883713	0.911861	0.690676	0.711969	0.719091
1771	0.897232	0.889047	0.904594	0.68702	0.709266	0.722727
1782	0.885813	0.882646	0.901313	0.691408	0.713514	0.720909
1793	0.886505	0.884068	0.896859	0.689945	0.719305	0.726818
1804	0.885467	0.879445	0.896624	0.687386	0.705405	0.725
1815	0.878201	0.878378	0.906939	0.681901	0.721236	0.716364
1826	0.884429	0.879801	0.903657	0.687751	0.715058	0.722727
1837	0.891003	0.867354	0.902485	0.682998	0.711969	0.713182
1848	0.886505	0.879445	0.898734	0.681901	0.708108	0.717273
1859	0.879239	0.877667	0.900141	0.686289	0.716988	0.723182
1870.6	0.875433	0.8734	0.892639	0.680804	0.697683	0.729545
1881	0.885467	0.870199	0.895218	0.686654	0.712741	0.717273
1892	0.890311	0.874822	0.893343	0.682998	0.711969	0.72
1903	0.881315	0.867354	0.897797	0.685923	0.710425	0.72
1914	0.883045	0.862376	0.894749	0.686654	0.710425	0.721818
1925	0.889273	0.881223	0.8985	0.678611	0.705792	0.713636
1936	0.875779	0.872688	0.892405	0.686654	0.708494	0.725909
1947	0.883391	0.869132	0.900141	0.683729	0.712355	0.712273
1958	0.875087	0.858464	0.885138	0.680804	0.704247	0.717727
1969	0.879931	0.862731	0.893108	0.67532	0.709653	0.725455
1980	0.891003	0.867354	0.895218	0.682633	0.704633	0.714091
1991	0.878201	0.870555	0.891233	0.677879	0.710811	0.715
2002	0.881661	0.871977	0.895218	0.68117	0.708108	0.713636
2013.2	0.868166	0.860953	0.887717	0.689945	0.708108	0.719545
2024	0.879931	0.861664	0.89428	0.678611	0.706564	0.723182
2035	0.875433	0.876956	0.886545	0.68702	0.705405	0.715455
2046	0.884083	0.860242	0.892874	0.683364	0.702317	0.715455
2057	0.881315	0.866999	0.886545	0.682998	0.705019	0.719545
2068	0.872664	0.858464	0.877403	0.683364	0.702317	0.72
2079	0.870934	0.863798	0.883029	0.684095	0.701158	0.718636
2090	0.868858	0.863087	0.882091	0.683364	0.698069	0.714091
2101	0.879931	0.85633	0.886779	0.682633	0.696139	0.717273
2112	0.867474	0.862376	0.887951	0.68117	0.695753	0.712273
2123	0.867128	0.861664	0.887951	0.681536	0.704247	0.724545
2134	0.86782	0.862731	0.878106	0.668007	0.702703	0.724091
2145	0.857093	0.853841	0.89053	0.674589	0.704247	0.718636
2156	0.865398	0.859175	0.880919	0.67532	0.701931	0.717273
2167	0.865052	0.859175	0.884201	0.680804	0.703861	0.716818
2178	0.868166	0.857397	0.887482	0.678611	0.701158	0.714091
2189	0.857439	0.857397	0.884669	0.664351	0.687645	0.713636
2200	0.872664	0.856686	0.879512	0.67532	0.702703	0.723182
2211	0.872318	0.857752	0.889358	0.679342	0.699228	0.712273
2222	0.85917	0.850284	0.880919	0.677514	0.691506	0.718182
2233	0.860554	0.854196	0.874824	0.672395	0.695367	0.712273
2244	0.867128	0.850284	0.874824	0.676051	0.694981	0.712727
2255	0.858131	0.852774	0.879981	0.672395	0.691892	0.710909
2266	0.866436	0.857397	0.885138	0.673126	0.701931	0.710909
2277	0.862976	0.854552	0.868729	0.672761	0.694981	0.703182
2288	0.856055	0.847084	0.866385	0.673492	0.7	0.706364
2299	0.865398	0.853129	0.879278	0.669104	0.702317	0.708182
2310	0.865052	0.847084	0.880919	0.677514	0.687259	0.712273
2321	0.855709	0.852418	0.868261	0.66947	0.693822	0.707273
2332	0.853979	0.852063	0.870605	0.677879	0.690347	0.709545
2343	0.858824	0.852063	0.879044	0.674223	0.687259	0.710455
2354	0.856055	0.848862	0.873183	0.677148	0.693822	0.706818
2365	0.857785	0.852418	0.872011	0.673126	0.699614	0.71
2376	0.852595	0.849218	0.868261	0.66691	0.694595	0.716818
2387	0.858478	0.848862	0.86451	0.667276	0.699614	0.709091
2398	0.853633	0.855619	0.872949	0.671664	0.688803	0.703636
2409	0.861592	0.846728	0.869902	0.674954	0.693436	0.708636
2420	0.853633	0.845661	0.878809	0.673492	0.686873	0.71
2431	0.862284	0.84744	0.868495	0.668739	0.694981	0.706364
2442	0.861592	0.837127	0.87037	0.665448	0.687645	0.710455
2453	0.857093	0.841394	0.86662	0.67532	0.69112	0.702273
2464	0.850865	0.843883	0.871777	0.668373	0.689189	0.715455
2475	0.847059	0.840683	0.874121	0.669835	0.688803	0.707727
2486	0.857785	0.83606	0.869902	0.668739	0.697297	0.706364
2497	0.846021	0.848862	0.863807	0.663985	0.695367	0.714091
2508	0.838754	0.829659	0.866854	0.670201	0.683398	0.71
2519	0.848097	0.846017	0.86451	0.650823	0.702317	0.706818
2530	0.861246	0.845661	0.858181	0.668373	0.68417	0.710909
2541	0.848789	0.842105	0.854196	0.670201	0.689575	0.709545
2552	0.848789	0.848862	0.87248	0.661792	0.694595	0.702273
2563	0.852595	0.842461	0.859587	0.659963	0.6861	0.703182
2574	0.841522	0.831081	0.866385	0.662157	0.700772	0.704545
2585	0.845675	0.837838	0.865448	0.663254	0.69305	0.710455
2596	0.852941	0.84175	0.858181	0.668739	0.689189	0.702727
2607	0.846713	0.826814	0.860759	0.669104	0.686873	0.709545
2618	0.848789	0.839972	0.863807	0.665082	0.685328	0.705455
2629	0.846713	0.828947	0.860759	0.673857	0.685328	0.700909
2640	0.849481	0.841038	0.85443	0.66691	0.679537	0.701818
2651	0.849481	0.828236	0.858884	0.659598	0.686873	0.7
2662	0.853633	0.838193	0.854665	0.662888	0.691506	0.705
2673	0.842907	0.835349	0.868026	0.665814	0.688803	0.713636
2684	0.840138	0.829659	0.867557	0.667276	0.691892	0.705909
2695	0.843945	0.830014	0.860994	0.655941	0.683012	0.713182
2706	0.84083	0.827169	0.858415	0.668007	0.688417	0.704545
2717	0.835986	0.828236	0.850211	0.65521	0.683012	0.709091
2728	0.852941	0.835349	0.865213	0.669835	0.69112	0.707273
2739	0.839446	0.844239	0.853024	0.663985	0.689189	0.7
2750	0.841869	0.835349	0.857478	0.656673	0.688803	0.695455
2761	0.8391	0.825036	0.849273	0.653382	0.687645	0.698182
2772	0.843599	0.834282	0.855602	0.666179	0.686873	0.692727
2783	0.838408	0.821479	0.854665	0.664351	0.686486	0.701364
2794	0.848443	0.834637	0.849977	0.664717	0.681081	0.695455
2805	0.843253	0.832859	0.846929	0.660329	0.679537	0.702273
2816	0.849481	0.821479	0.851852	0.665082	0.680695	0.702727
2827	0.834948	0.827169	0.847867	0.660329	0.679537	0.695909
2838	0.847059	0.820768	0.857478	0.658867	0.685714	0.7
2849	0.836332	0.83037	0.855602	0.664717	0.687259	0.695909
2860	0.834602	0.825391	0.851149	0.659232	0.676448	0.700909
2871	0.84083	0.826458	0.847398	0.656307	0.683398	0.690909
2882	0.836332	0.82468	0.853962	0.657038	0.681081	0.706818
2893	0.833218	0.823613	0.852555	0.66106	0.687259	0.693182
2904	0.842561	0.826102	0.84482	0.652285	0.679923	0.697273
2915	0.833218	0.826458	0.84271	0.646069	0.67722	0.707727
2926	0.836332	0.819701	0.84646	0.661426	0.682625	0.697273
2937	0.833564	0.827169	0.843179	0.654113	0.681467	0.704545
2948	0.825606	0.825391	0.84646	0.663985	0.679537	0.698182
2959	0.8391	0.830725	0.838959	0.65521	0.676062	0.694091
