# Supplementary material for: Site-specific monoubiquitination downregulates Rab5 by disrupting effector binding and guanine nucleotide conversion
Source: eLife. 2017 Oct 2;6:e29154. doi: 10.7554/eLife.29154 (PMC5624781; doi:10.7554/eLife.29154)
Supplement: Figure 5—source data 2. [file elife-29154-fig5-data2.xlsx]

## Sheet: Rab5 Del_Cys
	Rab5 Del_Cys
Time (sec)	Trial 1	Trial 2	Trial 3
0	736	767	742
15	726	766	751
30	735	766	754
45	731	768	757
60	730	772	757
75	719	775	755
90	731	768	759
105	730	757	759
120	726	761	759
135	731	774	762
150	729	765	758
165	732	772	760
180	734	773	760
195	738	766	754
210	739	770	748
225	729	773	756
240	737	768	762
255	741	765	757
270	736	771	759
285	733	767	770
300	732	767	763
315	739	765	754
330	741	774	763
345	731	775	756
360	729	778	762
375	737	787	771
390	743	784	768
405	745	783	758
420	740	781	771
435	738	774	766
450	739	793	770
465	743	778	772
480	740	779	780
495	743	786	765
510	744	785	777
525	740	792	774
540	745	778	767
555	748	775	771
570	741	782	773
585	755	792	781
640.5	1192	1174	1124
647.5	1227	1218	1159
654.4	1245	1243	1201
661.4	1304	1289	1222
668.4	1337	1312	1255
675.3	1350	1343	1283
690	1401	1389	1302
705	1417	1419	1342
720	1435	1446	1370
735	1465	1482	1415
750	1476	1476	1429
765	1483	1514	1447
780	1486	1479	1458
795	1487	1546	1494
810	1518	1538	1515
825	1510	1550	1535
840	1532	1571	1562
855	1539	1590	1548
870	1536	1596	1563
885	1553	1619	1562
900	1577	1615	1552
915	1576	1623	1589
930	1595	1627	1592
945	1591	1647	1583
960	1601	1626	1597
975	1601	1635	1606
990	1609	1638	1596
1005	1603	1654	1598
1020	1608	1629	1580
1035	1613	1668	1602
1050	1617	1679	1614
1065	1609	1664	1599
1080	1612	1653	1614
1095	1618	1666	1626
1110	1631	1673	1619
1125	1609	1653	1615
1140	1617	1671	1594
1155	1625	1677	1623
1170	1624	1668	1640
1185	1623	1669	1650
1200	1633	1656	1620
1215	1629	1682	1639
1230	1631	1661	1642
1245	1639	1665	1623
1260	1637	1663	1633
1275	1622	1676	1628
1290	1633	1674	1653
1305	1632	1678	1636
1320	1639	1680	1644
1335	1630	1679	1657
1350	1626	1669	1657
1365	1627	1666	1632
1380	1622	1688	1631
1395	1616	1663	1654
1410	1638	1680	1665
1425	1621	1700	1640
1440	1617	1690	1640
1455	1647	1687	1651
1470	1631	1678	1645
1485	1609	1702	1622
1500	1635	1673	1633
1515	1635	1706	1654
1530	1630	1704	1662
1545	1650	1679	1641
1560	1638	1689	1665
1575	1624	1685	1660
1590	1637	1676	1668
1605	1655	1701	1630
1620	1658	1713	1649
1635	1650	1705	1640
1650	1649	1710	1644
1665	1651	1711	1659
1680	1662	1695	1657
1695	1670	1722	1658
1710	1654	1692	1648
1725	1654	1703	1670
1740	1660	1725	1662
1755	1668	1705	1647
1770	1646	1704	1673
1785	1651	1724	1655
1800	1657	1717	1675
1815	1669	1728	1677
1830	1656	1712	1666
1845	1654	1716	1671
1860	1655	1731	1661
1875	1656	1725	1653
1890	1643	1711	1659
1905	1649	1709	1676
1920	1653	1724	1660
1935	1659	1698	1672
1950	1655	1726	1666
1965	1679	1712	1673
1980	1663	1736	1659
1995	1653	1706	1682
2010	1657	1735	1678
2025	1661	1707	1682
2040	1657	1717	1689
2055	1682	1737	1669
2070	1650	1716	1684
2085	1676	1742	1677
2100	1665	1731	1684
2115	1672	1747	1688
2130	1666	1721	1682
2145	1668	1735	1686
2160	1677	1741	1683
2175	1668	1719	1689
2190	1649	1727	1692
2205	1674	1740	1690
2220	1679	1730	1668
2235	1669	1733	1691
2250	1678	1737	1694
2265	1671	1730	1683
2280	1684	1748	1684
2295	1668	1712	1690
2310	1679	1737	1704
2325	1663	1728	1705
2340	1683	1725	1700
2355	1664	1725	1697
2370	1681	1724	1681
2385	1684	1732	1700

## Sheet: mUbRab5K116
	mUbRab5K116
Time (sec)	Trial 1	Trial 2	Trial 3	Trial 4
0	672	673	698	700
15	681	683	714	698
30	686	677	703	697
45	683	685	716	713
60	680	679	715	706
75	691	686	713	707
90	689	688	712	697
105	682	695	704	702
120	684	671	702	705
135	688	692	711	701
150	677	696	708	700
165	676	690	707	707
180	682	687	703	705
195	688	696	714	699
210	685	694	715	704
225	683	692	692	707
240	677	688	709	704
255	685	691	708	707
270	682	691	708	706
285	675	692	709	708
300	683	683	706	707
315	686	693	704	708
330	692	691	704	707
345	684	690	713	705
360	688	693	715	701
375	686	697	708	706
390	682	685	718	696
405	689	688	708	706
420	687	687	719	718
435	691	688	699	709
450	691	692	718	708
465	694	689	715	709
480	688	703	709	701
495	691	693	714	701
510	687	701	702	697
525	689	694	726	708
540	695	694	714	710
555	702	698	716	704
570	690	701	716	715
585	689	705	715	709
645.1	1236	1316	1311	1291
652	1242	1357	1375	1344
659	1301	1437	1437	1416
665.9	1338	1502	1492	1466
672.8	1397	1496	1553	1511
679.8	1428	1581	1574	1541
690	1465	1600	1662	1578
705	1540	1662	1678	1638
720	1579	1701	1691	1695
735	1616	1748	1742	1722
750	1659	1788	1805	1746
765	1702	1818	1835	1781
780	1719	1826	1869	1819
795	1745	1861	1881	1849
810	1775	1863	1892	1876
825	1798	1919	1910	1888
840	1802	1905	1934	1897
855	1805	1901	1961	1929
870	1804	1924	1952	1957
885	1841	1923	1975	1936
900	1862	1946	1967	1945
915	1854	1963	1994	1978
930	1877	1948	1992	1962
945	1864	1963	2006	1963
960	1867	1987	1993	1954
975	1879	1967	1993	1969
990	1880	1979	1999	1996
1005	1888	2005	2007	1971
1020	1887	1998	2014	1971
1035	1898	2012	2009	2003
1050	1893	2014	2020	2001
1065	1910	2017	2018	2012
1080	1931	2035	2033	2002
1095	1939	2010	2029	1976
1110	1931	1996	2047	2013
1125	1924	2016	2023	2020
1140	1936	2009	2016	2033
1155	1935	2013	2046	2007
1170	1940	2024	2032	1996
1185	1931	2017	2032	1994
1200	1929	2014	2038	2033
1215	1936	2031	2030	2027
1230	1927	2029	2055	1993
1245	1938	2032	2065	2017
1260	1926	2024	2054	2028
1275	1949	2021	2049	1981
1290	1932	2023	2061	2020
1305	1918	2040	2032	2031
1320	1922	2043	2027	2020
1335	1939	2036	2060	2006
1350	1928	2031	2042	2024
1365	1952	2048	2079	2026
1380	1926	2041	2031	2026
1395	1965	2033	2051	2034
1410	1964	2031	2030	2006
1425	1941	2039	2053	2033
1440	1953	2043	2046	2039
1455	1959	2027	2041	2027
1470	1952	2051	2035	2030
1485	1930	2043	2060	2038
1500	1963	2049	2046	2029
1515	1945	2034	2065	2023
1530	1956	2045	2053	2031
1545	1949	2044	2062	2038
1560	1966	2046	2045	2028
1575	1960	2045	2060	2042
1590	1974	2041	2061	2047
1605	1958	2064	2048	2028
1620	1971	2067	2051	2038
1635	1951	2045	2068	2041
1650	1949	2036	2085	2022
1665	1949	2062	2030	2040
1680	1949	2059	2058	2031
1695	1954	2041	2072	2054
1710	1964	2055	2057	2031
1725	1950	2044	2072	2026
1740	1943	2055	2054	2045
1755	1971	2062	2078	2070
1770	1954	2046	2062	2044
1785	1973	2065	2068	2052
1800	1957	2059	2069	2039
1815	1980	2076	2068	2068
1830	1946	2084	2067	2025
1845	1974	2070	2044	2037
1860	1968	2067	2065	2048
1875	1963	2064	2064	2035
1890	1963	2069	2061	2043
1905	1952	2081	2054	2019
1920	1968	2064	2051	2056
1935	1956	2057	2039	2042
1950	1970	2058	2072	2036
1965	1952	2068	2064	2027
1980	1978	2083	2075	2057
1995	1951	2073	2064	2036
2010	1972	2062	2068	2025
2025	1958	2075	2073	2023
2040	1968	2051	2061	2036
2055	1973	2056	2082	2062
2070	1950	2069	2050	2057
2085	1947	2073	2071	2036
2100	1961	2038	2068	2058
2115	1977	2059	2073	2061
2130	1962	2063	2087	2030
2145	1966	2057	2069	2062
2160	1965	2065	2072	2046
2175	1957	2052	2063	2044
2190	1971	2107	2060	2059
2205	1970	2059	2057	2070
2220	1983	2055	2087	2039
2235	1961	2079	2081	2035
2250	1972	2061	2036	2037
2265	1970	2051	2057	2046
2280	1985	2069	2070	2034
2295	1968	2064	2080	2052
2310	1960	2061	2080	2032
2325	1956	2070	2067	2070
2340	1970	2055	2099	2060
2355	1969	2071	2084	2059
2370	1981	2073	2076	2037
2385	1975	2098	2062	2048

## Sheet: mUbRab5K140
	mUbRab5K140
Time (sec)	Trial 1	Trial 2	Trial 3	Trial 4
0	708	714	685	690
15	716	710	688	698
30	719	718	699	702
45	710	707	690	695
60	713	717	692	690
75	713	710	691	699
90	718	715	688	689
105	703	709	688	694
120	715	709	692	700
135	715	710	696	691
150	717	708	686	688
165	713	716	703	685
180	712	710	690	692
195	717	710	689	695
210	713	707	692	698
225	718	707	694	696
240	714	708	691	687
255	715	709	690	698
270	715	716	700	697
285	715	716	693	694
300	716	708	699	703
315	721	716	700	693
330	710	716	706	690
345	717	712	709	702
360	723	725	700	693
375	715	699	698	697
390	723	717	703	700
405	722	713	702	701
420	720	714	705	704
435	719	720	704	698
450	717	718	705	697
465	719	729	694	702
480	716	721	701	703
495	724	709	701	704
510	718	716	705	700
525	721	724	700	697
540	724	717	706	698
555	724	712	704	699
570	720	713	704	697
585	719	723	711	695
640.5	1969	1981	1889	1836
647.5	1979	2041	1963	1949
654.4	2054	2122	2135	2011
661.4	2079	2209	2195	2182
668.4	2218	2305	2293	2260
675.3	2213	2364	2354	2327
690	2341	2463	2432	2403
705	2438	2519	2514	2514
720	2520	2585	2585	2550
735	2594	2648	2634	2631
750	2665	2722	2715	2668
765	2722	2766	2735	2728
780	2742	2775	2726	2788
795	2795	2845	2797	2792
810	2858	2852	2849	2815
825	2852	2905	2837	2838
840	2878	2921	2873	2884
855	2859	2923	2892	2897
870	2900	2975	2920	2896
885	2903	2990	2914	2902
900	2965	2998	2928	2913
915	2948	3008	2967	2920
930	2974	3007	2968	2920
945	2961	3026	2965	2956
960	2997	3044	2988	2958
975	3003	3044	3000	2946
990	3046	3078	3008	2934
1005	3019	3050	2998	2952
1020	3064	3094	3008	2973
1035	3038	3079	3008	2972
1050	3033	3088	3013	2955
1065	3054	3069	3013	2985
1080	3061	3083	3015	2978
1095	3049	3115	3042	2961
1110	3033	3135	2988	2994
1125	3059	3102	3000	2956
1140	3061	3152	3050	2952
1155	3080	3127	3039	2981
1170	3084	3120	3022	2983
1185	3062	3122	3036	2967
1200	3048	3110	3031	2984
1215	3046	3135	3035	2988
1230	3075	3138	3036	2984
1245	3055	3108	3027	2994
1260	3081	3135	3071	3001
1275	3082	3097	3037	2971
1290	3079	3127	3034	2994
1305	3067	3135	3014	2975
1320	3078	3120	3035	2948
1335	3085	3093	3028	2981
1350	3071	3120	3020	2984
1365	3102	3109	3055	2992
1380	3091	3080	3045	2971
1395	3100	3128	3051	2949
1410	3088	3122	3016	2973
1425	3079	3085	3051	2963
1440	3083	3074	3043	2973
1455	3077	3125	3051	3018
1470	3059	3117	3069	2995
1485	3083	3114	3048	2990
1500	3087	3108	2989	2924
1515	3079	3072	3057	2981
1530	3086	3077	3025	2965
1545	3067	3092	3016	2964
1560	3106	3107	3034	2974
1575	3082	3095	3050	2961
1590	3104	3092	3042	2983
1605	3098	3094	3033	2992
1620	3091	3116	3020	2988
1635	3122	3111	3023	2975
1650	3073	3130	3012	3004
1665	3105	3109	3058	2995
1680	3075	3121	3045	2997
1695	3098	3138	3070	2998
1710	3086	3153	3028	3017
1725	3090	3158	3028	2978
1740	3091	3113	3032	2968
1755	3096	3085	3037	2994
1770	3088	3117	3016	2976
1785	3099	3112	3019	3005
1800	3106	3121	3014	2975
1815	3101	3128	3054	3011
1830	3109	3106	3022	3011
1845	3091	3127	3014	2982
1860	3104	3119	3052	2982
1875	3109	3095	3033	2998
1890	3108	3132	3046	2989
1905	3104	3112	3050	2985
1920	3105	3116	3045	2959
1935	3095	3108	3025	3003
1950	3092	3114	3006	2947
1965	3111	3133	2992	2988
1980	3110	3105	3051	3004
1995	3094	3128	3039	2996
2010	3124	3113	3043	2998
2025	3098	3120	3021	3017
2040	3102	3122	3035	2997
2055	3074	3099	3051	2988
2070	3106	3098	3033	2986
2085	3126	3108	3034	2998
2100	3086	3117	3020	2974
2115	3106	3105	3036	2980
2130	3123	3109	3035	2983
2145	3101	3093	3026	3001
2160	3123	3108	3045	3012
2175	3112	3107	3006	3016
2190	3128	3113	3046	2984
2205	3083	3120	3037	2986
2220	3085	3098	3041	3010
2235	3109	3086	3019	2999
2250	3098	3084	3006	3002
2265	3106	3122	3025	3003
2280	3093	3125	3034	2954
2295	3077	3106	2997	2978
2310	3107	3108	3031	3006
2325	3076	3078	3011	2958
2340	3075	3104	3012	2961
2355	3105	3101	2989	2939
2370	3057	3073	3014	2943
2385	3112	3077	3010	2960

## Sheet: mUbRab5K165
	mUbRab5K165
Time (sec)	Trial 1	Trial 2	Trial 3	Trial 4
0	926	898	918	906
15	928	898	885	897
30	936	896	888	895
45	944	902	889	892
60	934	900	884	901
75	947	908	887	902
90	933	891	873	908
105	950	921	880	917
120	951	908	892	906
135	944	910	893	898
150	960	909	885	905
165	950	911	897	905
180	960	920	907	921
195	950	920	893	926
210	952	914	901	926
225	958	926	900	918
240	960	928	909	919
255	968	930	921	933
270	966	927	924	941
285	975	918	905	925
300	961	940	924	931
315	971	944	914	940
330	966	939	920	936
345	975	936	933	924
360	977	950	931	945
375	976	938	938	945
390	985	941	936	953
405	981	941	935	944
420	988	945	948	939
435	985	943	936	938
450	985	940	943	955
465	992	967	954	954
480	998	953	951	958
495	1000	954	953	963
510	1004	965	955	957
525	1003	956	965	969
540	1008	962	954	958
555	1000	968	958	973
570	1010	979	977	980
585	1023	970	974	964
640.5	1504	1275	1406	1422
647.5	1531	1458	1528	1566
654.4	1625	1650	1633	1648
661.4	1713	1752	1715	1748
668.4	1755	1800	1742	1748
675.3	1771	1806	1752	1781
690	1810	1793	1763	1795
705	1812	1809	1753	1801
720	1878	1836	1759	1844
735	1912	1837	1798	1824
750	1894	1854	1785	1858
765	1908	1846	1824	1867
780	1909	1872	1825	1872
795	1942	1885	1861	1892
810	1945	1911	1879	1915
825	1962	1929	1872	1898
840	1956	1912	1865	1924
855	2000	1925	1876	1934
870	1966	1931	1871	1931
885	1980	1923	1869	1920
900	1989	1913	1867	1921
915	2001	1911	1865	1923
930	2000	1928	1872	1926
945	1991	1907	1868	1931
960	1995	1902	1846	1916
975	2000	1908	1880	1921
990	1977	1948	1880	1904
1005	1979	1908	1867	1897
1020	1978	1937	1870	1938
1035	1984	1928	1882	1921
1050	1985	1909	1894	1899
1065	1972	1912	1889	1877
1080	1967	1913	1880	1913
1095	2000	1917	1873	1900
1110	1992	1928	1863	1887
1125	1974	1895	1861	1898
1140	1973	1923	1887	1876
1155	1988	1920	1871	1902
1170	1979	1905	1870	1896
1185	1964	1903	1856	1909
1200	1971	1911	1876	1907
1215	1958	1913	1873	1897
1230	1975	1930	1861	1908
1245	1958	1897	1868	1891
1260	1963	1912	1847	1905
1275	1960	1901	1854	1903
1290	1970	1915	1875	1896
1305	1969	1898	1869	1900
1320	1970	1911	1881	1911
1335	1948	1883	1852	1883
1350	1960	1904	1867	1896
1365	1971	1902	1863	1894
1380	1947	1917	1866	1889
1395	1963	1900	1845	1894
1410	1952	1899	1864	1883
1425	1931	1893	1863	1883
1440	1944	1902	1855	1891
1455	1958	1901	1852	1892
1470	1956	1889	1849	1903
1485	1944	1893	1869	1893
1500	1957	1894	1848	1895
1515	1941	1903	1849	1896
1530	1973	1903	1840	1880
1545	1934	1902	1830	1883
1560	1947	1897	1854	1906
1575	1949	1892	1854	1891
1590	1942	1872	1832	1887
1605	1939	1873	1822	1875
1620	1940	1881	1832	1884
1635	1933	1873	1841	1867
1650	1916	1883	1836	1868
1665	1938	1893	1842	1866
1680	1929	1870	1830	1856
1695	1938	1869	1833	1883
1710	1928	1874	1828	1876
1725	1925	1875	1836	1879
1740	1944	1857	1828	1866
1755	1927	1883	1822	1847
1770	1929	1867	1827	1889
1785	1943	1891	1851	1876
1800	1923	1871	1829	1861
1815	1932	1881	1832	1857
1830	1931	1853	1827	1869
1845	1931	1884	1832	1871
1860	1942	1866	1832	1862
1875	1921	1873	1817	1863
1890	1944	1885	1825	1860
1905	1926	1871	1819	1877
1920	1907	1873	1824	1850
1935	1933	1872	1833	1849
1950	1918	1870	1828	1858
1965	1932	1859	1826	1859
1980	1932	1860	1817	1880
1995	1934	1864	1822	1845
2010	1922	1856	1816	1840
2025	1907	1860	1822	1853
2040	1913	1869	1793	1836
2055	1910	1852	1807	1839
2070	1925	1876	1805	1837
2085	1904	1852	1806	1837
2100	1894	1859	1810	1840
2115	1896	1856	1807	1842
2130	1903	1847	1793	1849
2145	1905	1849	1808	1846
2160	1900	1845	1808	1815
2175	1897	1849	1800	1837
2190	1897	1851	1790	1824
2205	1903	1854	1782	1844
2220	1908	1857	1822	1812
2235	1910	1856	1806	1819
2250	1893	1841	1785	1838
2265	1888	1821	1806	1840
2280	1895	1828	1795	1833
2295	1897	1842	1791	1833
2310	1886	1835	1807	1817
2325	1886	1844	1775	1838
2340	1903	1827	1796	1839
2355	1887	1837	1801	1822
2370	1881	1853	1780	1831
2385	1882	1840	1806	1824
