# Supplementary material for: Site-specific monoubiquitination downregulates Rab5 by disrupting effector binding and guanine nucleotide conversion
Source: eLife. 2017 Oct 2;6:e29154. doi: 10.7554/eLife.29154 (PMC5624781; doi:10.7554/eLife.29154)
Supplement: Figure 6—source data 1. [file elife-29154-fig6-data1.xlsx]

## Sheet: Rab_Del_Cys
		Response unit
Time (sec)	Del_Cys 100 uM	Del_Cys 25 uM	Del_Cys 12.5 uM
0	0	0	0
0.2	0.002	0.003	0.002
0.4	0.005	0.007	0.003
0.6	0.008	0.012	0.006
0.8	0.012	0.017	0.008
1	0.016	0.022	0.011
1.2	0.02	0.028	0.013
1.4	0.024	0.033	0.015
1.6	0.028	0.038	0.018
1.8	0.032	0.043	0.02
2	0.035	0.046	0.022
2.2	0.037	0.049	0.023
2.4	0.038	0.05	0.025
2.6	0.038	0.049	0.024
2.8	0.039	0.05	0.026
3	0.04	0.05	0.028
3.2	0.041	0.05	0.028
3.4	0.042	0.05	0.029
3.6	0.043	0.05	0.03
3.8	0.044	0.05	0.031
4	0.045	0.051	0.031
4.2	0.046	0.051	0.033
4.4	0.047	0.053	0.034
4.6	0.049	0.054	0.035
4.8	0.051	0.056	0.035
5	0.053	0.058	0.036
5.2	0.055	0.059	0.036
5.4	0.057	0.061	0.036
5.6	0.059	0.062	0.036
5.8	0.061	0.064	0.037
6	0.064	0.065	0.038
6.2	0.066	0.066	0.039
6.4	0.068	0.066	0.04
6.6	0.07	0.067	0.04
6.8	0.072	0.067	0.041
7	0.073	0.067	0.042
7.2	0.075	0.067	0.042
7.4	0.076	0.067	0.043
7.6	0.077	0.067	0.044
7.8	0.078	0.067	0.044
8	0.079	0.068	0.045
8.2	0.08	0.068	0.046
8.4	0.08	0.069	0.046
8.6	0.081	0.069	0.046
8.8	0.081	0.069	0.046
9	0.081	0.069	0.046
9.2	0.081	0.069	0.045
9.4	0.082	0.069	0.045
9.6	0.083	0.07	0.045
9.8	0.084	0.071	0.045
10	0.085	0.071	0.045
10.2	0.087	0.071	0.046
10.4	0.088	0.071	0.046
10.6	0.09	0.071	0.046
10.8	0.092	0.071	0.047
11	0.093	0.071	0.047
11.2	0.095	0.071	0.047
11.4	0.096	0.072	0.047
11.6	0.096	0.072	0.047
11.8	0.096	0.072	0.047
12	0.097	0.073	0.047
12.2	0.097	0.074	0.047
12.4	0.096	0.074	0.046
12.6	0.097	0.075	0.046
12.8	0.096	0.076	0.047
13	0.096	0.076	0.047
13.2	0.097	0.076	0.046
13.4	0.097	0.077	0.046
13.6	0.098	0.077	0.047
13.8	0.101	0.078	0.047
14	0.103	0.078	0.048
14.2	0.106	0.079	0.05
14.4	0.109	0.08	0.052
14.6	0.112	0.081	0.053
14.8	0.114	0.082	0.055
15	0.115	0.083	0.056
15.2	0.116	0.084	0.057
15.4	0.117	0.084	0.058
15.6	0.117	0.085	0.058
15.8	0.118	0.086	0.058
16	0.119	0.087	0.058
16.2	0.118	0.087	0.057
16.4	0.118	0.086	0.057
16.6	0.117	0.086	0.056
16.8	0.116	0.086	0.056
17	0.115	0.085	0.055
17.2	0.116	0.085	0.054
17.4	0.116	0.085	0.054
17.6	0.117	0.085	0.054
17.8	0.118	0.085	0.054
18	0.119	0.085	0.054
18.2	0.12	0.085	0.054
18.4	0.12	0.085	0.054
18.6	0.12	0.084	0.054
18.8	0.121	0.085	0.054
19	0.121	0.084	0.053
19.2	0.121	0.084	0.053
19.4	0.122	0.085	0.053
19.6	0.124	0.085	0.053
19.8	0.125	0.086	0.053
20	0.126	0.086	0.054
20.2	0.127	0.087	0.054
20.4	0.128	0.088	0.055
20.6	0.129	0.09	0.056
20.8	0.129	0.09	0.056
21	0.13	0.092	0.057
21.2	0.131	0.093	0.057
21.4	0.132	0.094	0.058
21.6	0.132	0.094	0.058
21.8	0.133	0.094	0.058
22	0.133	0.093	0.058
22.2	0.134	0.092	0.058
22.4	0.134	0.092	0.057
22.6	0.134	0.092	0.057
22.8	0.134	0.091	0.057
23	0.134	0.091	0.057
23.2	0.134	0.092	0.057
23.4	0.135	0.092	0.058
23.6	0.134	0.093	0.058
23.8	0.135	0.094	0.059
24	0.135	0.095	0.059
24.2	0.136	0.096	0.059
24.4	0.136	0.096	0.059
24.6	0.136	0.097	0.059
24.8	0.136	0.096	0.059
25	0.137	0.097	0.059
25.2	0.138	0.096	0.059
25.4	0.14	0.096	0.059
25.6	0.141	0.096	0.059
25.8	0.143	0.095	0.058
26	0.144	0.095	0.058
26.2	0.145	0.094	0.058
26.4	0.146	0.094	0.058
26.6	0.147	0.093	0.058
26.8	0.148	0.094	0.058
27	0.149	0.094	0.058
27.2	0.15	0.094	0.058
27.4	0.15	0.094	0.057
27.6	0.151	0.094	0.057
27.8	0.152	0.094	0.057
28	0.152	0.093	0.057
28.2	0.153	0.093	0.056
28.4	0.154	0.092	0.056
28.6	0.155	0.092	0.057
28.8	0.156	0.092	0.058
29	0.158	0.092	0.058
29.2	0.16	0.092	0.06
29.4	0.162	0.093	0.061
29.6	0.163	0.094	0.062
29.8	0.164	0.094	0.062
30	0.164	0.095	0.063
30.2	0.164	0.095	0.063
30.4	0.164	0.094	0.062
30.6	0.163	0.094	0.062
30.8	0.163	0.095	0.061
31	0.162	0.096	0.06
31.2	0.161	0.096	0.06
31.4	0.16	0.096	0.059
31.6	0.159	0.096	0.058
31.8	0.158	0.095	0.057
32	0.157	0.095	0.057
32.2	0.156	0.094	0.056
32.4	0.156	0.094	0.056
32.6	0.156	0.094	0.056
32.8	0.155	0.094	0.057
33	0.156	0.095	0.058
33.2	0.157	0.096	0.059
33.4	0.158	0.096	0.06
33.6	0.159	0.097	0.061
33.8	0.16	0.098	0.062
34	0.161	0.098	0.063
34.2	0.162	0.099	0.063
34.4	0.162	0.099	0.063
34.6	0.163	0.1	0.064
34.8	0.164	0.101	0.064
35	0.165	0.101	0.063
35.2	0.166	0.101	0.063
35.4	0.167	0.1	0.063
35.6	0.167	0.099	0.062
35.8	0.168	0.098	0.062
36	0.169	0.097	0.061
36.2	0.169	0.097	0.061
36.4	0.169	0.095	0.06
36.6	0.17	0.095	0.06
36.8	0.17	0.095	0.06
37	0.17	0.095	0.06
37.2	0.171	0.095	0.06
37.4	0.171	0.096	0.061
37.6	0.173	0.097	0.061
37.8	0.173	0.098	0.061
38	0.173	0.098	0.061
38.2	0.173	0.098	0.061
38.4	0.174	0.099	0.06
38.6	0.173	0.098	0.06
38.8	0.174	0.098	0.06
39	0.174	0.099	0.06
39.2	0.175	0.099	0.06
39.4	0.176	0.099	0.061
39.6	0.176	0.1	0.062
39.8	0.177	0.1	0.063
40	0.178	0.1	0.064
40.2	0.178	0.1	0.065
40.4	0.179	0.101	0.066
40.6	0.179	0.102	0.066
40.8	0.179	0.102	0.067
41	0.178	0.102	0.067
41.2	0.179	0.104	0.068
41.4	0.179	0.104	0.068
41.6	0.179	0.104	0.068
41.8	0.179	0.104	0.067
42	0.179	0.104	0.066
42.2	0.179	0.103	0.065
42.4	0.179	0.102	0.064
42.6	0.177	0.101	0.063
42.8	0.177	0.101	0.062
43	0.176	0.1	0.062
43.2	0.176	0.099	0.062
43.4	0.175	0.099	0.062
43.6	0.175	0.099	0.062
43.8	0.175	0.099	0.063
44	0.175	0.099	0.063
44.2	0.174	0.099	0.063
44.4	0.175	0.1	0.064
44.6	0.175	0.1	0.064
44.8	0.175	0.101	0.064
45	0.175	0.102	0.064
45.2	0.176	0.103	0.064
45.4	0.177	0.104	0.064
45.6	0.178	0.105	0.064
45.8	0.18	0.106	0.064
46	0.181	0.107	0.064
46.2	0.181	0.107	0.064
46.4	0.181	0.108	0.063
46.6	0.181	0.108	0.063
46.8	0.181	0.108	0.063
47	0.182	0.109	0.062
47.2	0.182	0.109	0.062
47.4	0.183	0.11	0.063
47.6	0.184	0.11	0.062
47.8	0.184	0.11	0.062
48	0.185	0.11	0.062
48.2	0.185	0.11	0.062
48.4	0.185	0.109	0.061
48.6	0.184	0.109	0.06
48.8	0.185	0.108	0.06
49	0.185	0.108	0.06
49.2	0.185	0.107	0.059
49.4	0.186	0.106	0.06
49.6	0.188	0.106	0.061
49.8	0.188	0.105	0.061
50	0.189	0.105	0.062
50.2	0.189	0.104	0.062
50.4	0.188	0.103	0.062
50.6	0.188	0.103	0.063
50.8	0.187	0.103	0.062
51	0.186	0.103	0.062
51.2	0.185	0.103	0.061
51.4	0.184	0.104	0.061
51.6	0.183	0.104	0.06
51.8	0.182	0.104	0.06
52	0.182	0.105	0.06
52.2	0.183	0.106	0.06
52.4	0.183	0.106	0.059
52.6	0.185	0.107	0.06
52.8	0.187	0.108	0.06
53	0.189	0.109	0.06
53.2	0.19	0.109	0.061
53.4	0.193	0.11	0.062
53.6	0.194	0.111	0.062
53.8	0.195	0.111	0.062
54	0.195	0.111	0.063
54.2	0.195	0.111	0.062
54.4	0.194	0.111	0.06
54.6	0.192	0.111	0.059
54.8	0.191	0.111	0.059
55	0.189	0.111	0.057
55.2	0.188	0.111	0.057
55.4	0.187	0.111	0.057
55.6	0.187	0.111	0.057
55.8	0.186	0.111	0.057
56	0.187	0.111	0.058
56.2	0.188	0.111	0.058
56.4	0.189	0.111	0.059
56.6	0.191	0.111	0.06
56.8	0.192	0.111	0.061
57	0.193	0.111	0.062
57.2	0.194	0.112	0.063
57.4	0.194	0.112	0.063
57.6	0.195	0.113	0.064
57.8	0.195	0.113	0.064
58	0.195	0.114	0.065
58.2	0.194	0.114	0.064
58.4	0.193	0.115	0.064
58.6	0.193	0.115	0.064
58.8	0.191	0.114	0.064
59	0.189	0.113	0.063
59.2	0.188	0.112	0.062
59.4	0.187	0.111	0.061
59.6	0.186	0.11	0.06
59.8	0.186	0.11	0.059
60	0.186	0.11	0.058
60.2	0.186	0.11	0.058
60.4	0.187	0.109	0.057
60.6	0.188	0.11	0.057
60.8	0.189	0.11	0.057
61	0.19	0.111	0.057
61.2	0.192	0.111	0.056
61.4	0.194	0.112	0.057
61.6	0.195	0.113	0.058
61.8	0.197	0.113	0.058
62	0.198	0.113	0.058
62.2	0.199	0.113	0.058
62.4	0.199	0.113	0.058
62.6	0.2	0.112	0.058
62.8	0.199	0.111	0.058
63	0.198	0.11	0.057
63.2	0.198	0.11	0.057
63.4	0.198	0.11	0.057
63.6	0.198	0.109	0.057
63.8	0.199	0.111	0.058
64	0.2	0.112	0.059
64.2	0.2	0.113	0.061
64.4	0.201	0.114	0.062
64.6	0.202	0.115	0.063
64.8	0.203	0.116	0.063
65	0.204	0.117	0.063
65.2	0.205	0.117	0.063
65.4	0.206	0.117	0.063
65.6	0.206	0.118	0.063
65.8	0.206	0.117	0.062
66	0.207	0.117	0.062
66.2	0.206	0.117	0.061
66.4	0.205	0.116	0.06
66.6	0.205	0.115	0.059
66.8	0.204	0.114	0.058
67	0.203	0.113	0.056
67.2	0.203	0.112	0.055
67.4	0.202	0.113	0.055
67.6	0.202	0.113	0.055
67.8	0.203	0.114	0.056
68	0.203	0.115	0.057
68.2	0.204	0.116	0.058
68.4	0.205	0.116	0.059
68.6	0.206	0.117	0.06
68.8	0.206	0.117	0.06
69	0.207	0.118	0.061
69.2	0.208	0.118	0.061
69.4	0.208	0.119	0.062
69.6	0.209	0.119	0.062
69.8	0.21	0.12	0.063
70	0.211	0.12	0.064
70.2	0.213	0.12	0.064
70.4	0.213	0.12	0.065
70.6	0.215	0.12	0.065
70.8	0.216	0.121	0.064
71	0.216	0.121	0.063
71.2	0.216	0.12	0.062
71.4	0.217	0.12	0.062
71.6	0.217	0.12	0.06
71.8	0.217	0.118	0.059
72	0.217	0.117	0.058
72.2	0.217	0.116	0.058
72.4	0.216	0.115	0.057
72.6	0.216	0.114	0.057
72.8	0.216	0.114	0.057
73	0.215	0.115	0.058
73.2	0.215	0.116	0.059
73.4	0.215	0.117	0.061
73.6	0.215	0.118	0.063
73.8	0.216	0.12	0.065
74	0.217	0.122	0.067
74.2	0.218	0.124	0.069
74.4	0.219	0.126	0.071
74.6	0.221	0.127	0.071
74.8	0.221	0.127	0.072
75	0.221	0.127	0.071
75.2	0.221	0.126	0.07
75.4	0.221	0.124	0.069
75.6	0.22	0.122	0.068
75.8	0.22	0.12	0.066
76	0.22	0.119	0.065
76.2	0.22	0.117	0.064
76.4	0.218	0.116	0.063
76.6	0.218	0.116	0.063
76.8	0.218	0.116	0.062
77	0.216	0.116	0.062
77.2	0.216	0.117	0.061
77.4	0.216	0.118	0.061
77.6	0.216	0.119	0.061
77.8	0.216	0.121	0.061
78	0.217	0.121	0.062
78.2	0.218	0.121	0.062
78.4	0.218	0.121	0.062
78.6	0.218	0.121	0.062
78.8	0.219	0.121	0.062
79	0.22	0.12	0.063
79.2	0.221	0.121	0.063
79.4	0.222	0.121	0.064
79.6	0.223	0.121	0.066
79.8	0.224	0.122	0.067
80	0.224	0.122	0.068
80.2	0.225	0.123	0.069
80.4	0.226	0.125	0.07
80.6	0.227	0.127	0.071
80.8	0.228	0.129	0.072
81	0.229	0.13	0.072
81.2	0.229	0.132	0.073
81.4	0.23	0.133	0.073
81.6	0.229	0.133	0.073
81.8	0.229	0.131	0.072
82	0.229	0.13	0.071
82.2	0.229	0.129	0.07
82.4	0.228	0.128	0.068
82.6	0.228	0.126	0.067
82.8	0.228	0.125	0.066
83	0.228	0.124	0.065
83.2	0.227	0.123	0.064
83.4	0.227	0.121	0.063
83.6	0.226	0.12	0.062
83.8	0.224	0.119	0.061
84	0.223	0.119	0.06
84.2	0.223	0.119	0.06
84.4	0.222	0.12	0.06
84.6	0.222	0.12	0.06
84.8	0.222	0.119	0.061
85	0.223	0.119	0.061
85.2	0.223	0.119	0.062
85.4	0.223	0.118	0.062
85.6	0.224	0.118	0.063
85.8	0.225	0.119	0.064
86	0.226	0.12	0.064
86.2	0.227	0.122	0.065
86.4	0.229	0.123	0.065
86.6	0.231	0.125	0.066
86.8	0.232	0.126	0.066
87	0.233	0.127	0.067
87.2	0.234	0.128	0.066
87.4	0.235	0.129	0.067
87.6	0.235	0.13	0.067
87.8	0.236	0.131	0.067
88	0.237	0.131	0.067
88.2	0.237	0.131	0.068
88.4	0.237	0.131	0.068
88.6	0.237	0.13	0.068
88.8	0.237	0.129	0.068
89	0.236	0.128	0.067
89.2	0.235	0.127	0.067
89.4	0.234	0.127	0.066
89.6	0.233	0.127	0.066
89.8	0.232	0.127	0.065
90	0.232	0.127	0.065
90.2	0.231	0.127	0.065
90.4	0.23	0.126	0.064
90.6	0.23	0.126	0.064
90.8	0.23	0.126	0.064
91	0.23	0.125	0.064
91.2	0.23	0.126	0.064
91.4	0.231	0.126	0.065
91.6	0.233	0.125	0.065
91.8	0.234	0.126	0.066
92	0.235	0.125	0.067
92.2	0.236	0.124	0.067
92.4	0.237	0.124	0.067
92.6	0.237	0.123	0.066
92.8	0.237	0.122	0.066
93	0.236	0.121	0.065
93.2	0.236	0.121	0.064
93.4	0.234	0.121	0.064
93.6	0.233	0.121	0.063
93.8	0.232	0.121	0.063
94	0.231	0.121	0.063
94.2	0.23	0.121	0.062
94.4	0.228	0.121	0.061
94.6	0.228	0.121	0.062
94.8	0.227	0.121	0.061
95	0.227	0.122	0.061
95.2	0.227	0.122	0.061
95.4	0.228	0.122	0.062
95.6	0.229	0.123	0.062
95.8	0.23	0.124	0.062
96	0.231	0.125	0.062
96.2	0.232	0.126	0.063
96.4	0.232	0.127	0.063
96.6	0.232	0.127	0.063
96.8	0.233	0.128	0.064
97	0.234	0.129	0.065
97.2	0.235	0.13	0.065
97.4	0.236	0.13	0.066
97.6	0.237	0.131	0.066
97.8	0.238	0.132	0.067
98	0.238	0.132	0.067
98.2	0.238	0.132	0.066
98.4	0.238	0.132	0.066
98.6	0.238	0.131	0.065
98.8	0.238	0.13	0.065
99	0.238	0.129	0.064
99.2	0.238	0.128	0.064
99.4	0.238	0.128	0.064
99.6	0.238	0.128	0.064
99.8	0.238	0.128	0.064
100	0.238	0.128	0.064
100.2	0.237	0.128	0.064
100.4	0.237	0.128	0.063
100.6	0.238	0.128	0.064
100.8	0.238	0.128	0.065
101	0.239	0.127	0.065
101.2	0.24	0.127	0.066
101.4	0.241	0.128	0.067
101.6	0.241	0.128	0.067
101.8	0.241	0.128	0.068
102	0.242	0.129	0.068
102.2	0.242	0.13	0.068
102.4	0.243	0.13	0.067
102.6	0.243	0.13	0.066
102.8	0.243	0.13	0.066
103	0.243	0.131	0.066
103.2	0.243	0.131	0.066
103.4	0.243	0.131	0.066
103.6	0.243	0.132	0.066
103.8	0.243	0.132	0.065
104	0.243	0.131	0.064
104.2	0.242	0.131	0.064
104.4	0.242	0.13	0.063
104.6	0.242	0.13	0.063
104.8	0.242	0.129	0.063
105	0.242	0.128	0.063
105.2	0.242	0.128	0.063
105.4	0.242	0.127	0.063
105.6	0.241	0.127	0.062
105.8	0.241	0.127	0.062
106	0.242	0.127	0.062
106.2	0.242	0.128	0.062
106.4	0.242	0.128	0.063
106.6	0.243	0.129	0.063
106.8	0.244	0.129	0.064
107	0.244	0.129	0.064
107.2	0.244	0.129	0.064
107.4	0.245	0.13	0.065
107.6	0.245	0.13	0.065
107.8	0.246	0.131	0.065
108	0.246	0.131	0.065
108.2	0.247	0.132	0.066
108.4	0.247	0.132	0.066
108.6	0.247	0.132	0.066
108.8	0.248	0.132	0.066
109	0.248	0.131	0.066
109.2	0.248	0.13	0.065
109.4	0.248	0.129	0.065
109.6	0.248	0.129	0.065
109.8	0.248	0.129	0.065
110	0.248	0.13	0.065
110.2	0.248	0.13	0.066
110.4	0.248	0.13	0.066
110.6	0.247	0.13	0.066
110.8	0.246	0.13	0.066
111	0.246	0.13	0.066
111.2	0.246	0.131	0.066
111.4	0.246	0.132	0.066
111.6	0.247	0.133	0.066
111.8	0.247	0.133	0.067
112	0.248	0.133	0.066
112.2	0.248	0.133	0.066
112.4	0.247	0.133	0.066
112.6	0.248	0.132	0.066
112.8	0.249	0.132	0.066
113	0.249	0.131	0.067
113.2	0.251	0.132	0.067
113.4	0.252	0.132	0.068
113.6	0.252	0.133	0.069
113.8	0.252	0.133	0.069
114	0.252	0.134	0.07
114.2	0.252	0.133	0.07
114.4	0.252	0.133	0.07
114.6	0.251	0.133	0.07
114.8	0.25	0.133	0.07
115	0.25	0.134	0.07
115.2	0.249	0.134	0.07
115.4	0.249	0.134	0.069
115.6	0.249	0.134	0.069
115.8	0.248	0.134	0.068
116	0.247	0.133	0.067
116.2	0.247	0.133	0.067
116.4	0.247	0.134	0.067
116.6	0.248	0.134	0.066
116.8	0.248	0.135	0.066
117	0.249	0.135	0.066
117.2	0.25	0.134	0.066
117.4	0.25	0.134	0.066
117.6	0.249	0.133	0.066
117.8	0.248	0.131	0.066
118	0.249	0.131	0.066
118.2	0.248	0.13	0.066
118.4	0.248	0.13	0.066
118.6	0.249	0.13	0.067
118.8	0.249	0.131	0.067
119	0.25	0.131	0.067
119.2	0.251	0.132	0.068
119.4	0.252	0.133	0.069
119.6	0.253	0.134	0.07
119.8	0.254	0.135	0.07
120	0.254	0.135	0.07
120.2	0.255	0.134	0.069
120.4	0.256	0.133	0.069
120.6	0.257	0.132	0.068
120.8	0.257	0.131	0.067
121	0.257	0.13	0.066
121.2	0.257	0.128	0.066
121.4	0.257	0.127	0.065
121.6	0.255	0.126	0.064
121.8	0.254	0.124	0.064
122	0.252	0.123	0.063
122.2	0.249	0.122	0.063
122.4	0.246	0.121	0.062
122.6	0.244	0.12	0.061
122.8	0.242	0.12	0.061
123	0.239	0.12	0.06
123.2	0.237	0.119	0.059
123.4	0.235	0.119	0.059
123.6	0.234	0.118	0.058
123.8	0.232	0.118	0.058
124	0.231	0.118	0.058
124.2	0.229	0.117	0.058
124.4	0.228	0.117	0.058
124.6	0.227	0.117	0.058
124.8	0.226	0.116	0.058
125	0.225	0.116	0.057
125.2	0.224	0.115	0.057
125.4	0.223	0.115	0.057
125.6	0.222	0.115	0.056
125.8	0.222	0.114	0.056
126	0.221	0.114	0.055
126.2	0.22	0.113	0.055
126.4	0.219	0.113	0.054
126.6	0.219	0.113	0.054
126.8	0.218	0.112	0.054
127	0.218	0.112	0.054
127.2	0.217	0.111	0.054
127.4	0.216	0.11	0.054
127.6	0.216	0.11	0.054
127.8	0.215	0.11	0.054
128	0.215	0.11	0.054
128.2	0.214	0.11	0.054
128.4	0.214	0.11	0.054
128.6	0.214	0.11	0.054
128.8	0.213	0.109	0.054
129	0.213	0.109	0.054
129.2	0.213	0.109	0.054
129.4	0.212	0.108	0.054
129.6	0.212	0.108	0.054
129.8	0.212	0.107	0.053
130	0.212	0.107	0.053
130.2	0.212	0.107	0.053
130.4	0.212	0.106	0.053
130.6	0.212	0.106	0.053
130.8	0.212	0.106	0.053
131	0.211	0.105	0.052
131.2	0.211	0.104	0.052
131.4	0.21	0.104	0.051
131.6	0.21	0.104	0.051
131.8	0.209	0.104	0.05
132	0.209	0.104	0.05
132.2	0.208	0.104	0.05
132.4	0.208	0.104	0.05
132.6	0.207	0.104	0.05
132.8	0.207	0.104	0.05
133	0.206	0.103	0.05
133.2	0.206	0.103	0.05
133.4	0.205	0.103	0.05
133.6	0.205	0.103	0.05
133.8	0.204	0.103	0.05
134	0.204	0.103	0.05
134.2	0.203	0.103	0.051
134.4	0.203	0.103	0.051
134.6	0.202	0.102	0.051
134.8	0.202	0.102	0.05
135	0.202	0.102	0.05
135.2	0.201	0.102	0.05
135.4	0.201	0.101	0.05
135.6	0.201	0.101	0.05
135.8	0.2	0.101	0.049
136	0.2	0.102	0.049
136.2	0.2	0.102	0.049
136.4	0.2	0.102	0.049
136.6	0.199	0.101	0.049
136.8	0.199	0.101	0.049
137	0.199	0.101	0.048
137.2	0.198	0.1	0.048
137.4	0.197	0.1	0.048
137.6	0.197	0.099	0.047
137.8	0.196	0.099	0.047
138	0.195	0.099	0.047
138.2	0.195	0.098	0.047
138.4	0.194	0.098	0.046
138.6	0.193	0.098	0.046
138.8	0.193	0.098	0.046
139	0.193	0.098	0.046
139.2	0.192	0.098	0.046
139.4	0.192	0.098	0.046
139.6	0.192	0.099	0.046
139.8	0.192	0.099	0.046
140	0.192	0.1	0.047
140.2	0.192	0.1	0.047
140.4	0.192	0.1	0.047
140.6	0.192	0.1	0.047
140.8	0.192	0.1	0.047
141	0.192	0.099	0.047
141.2	0.192	0.099	0.046
141.4	0.192	0.098	0.046
141.6	0.192	0.098	0.046
141.8	0.191	0.098	0.046
142	0.191	0.098	0.046
142.2	0.191	0.098	0.045
142.4	0.191	0.098	0.045
142.6	0.19	0.098	0.045
142.8	0.19	0.098	0.044
143	0.19	0.098	0.044
143.2	0.19	0.099	0.044
143.4	0.19	0.099	0.044
143.6	0.19	0.099	0.044
143.8	0.19	0.099	0.045
144	0.19	0.099	0.045
144.2	0.19	0.099	0.045
144.4	0.19	0.099	0.045
144.6	0.189	0.099	0.045
144.8	0.189	0.098	0.045
145	0.188	0.097	0.045
145.2	0.188	0.097	0.045
145.4	0.187	0.097	0.045
145.6	0.187	0.096	0.045
145.8	0.186	0.096	0.045
146	0.186	0.096	0.045
146.2	0.186	0.096	0.045
146.4	0.186	0.095	0.044
146.6	0.186	0.095	0.044
146.8	0.186	0.095	0.044
147	0.186	0.096	0.044
147.2	0.186	0.095	0.044
147.4	0.185	0.096	0.043
147.6	0.185	0.096	0.043
147.8	0.185	0.096	0.043
148	0.185	0.096	0.043
148.2	0.186	0.096	0.043
148.4	0.186	0.096	0.043
148.6	0.186	0.096	0.043
148.8	0.186	0.096	0.042
149	0.186	0.096	0.042
149.2	0.185	0.095	0.042
149.4	0.185	0.095	0.042
149.6	0.185	0.095	0.043
149.8	0.185	0.095	0.043
150	0.184	0.095	0.043
150.2	0.184	0.095	0.043
150.4	0.184	0.094	0.043
150.6	0.184	0.094	0.043
150.8	0.184	0.094	0.043
151	0.183	0.094	0.043
151.2	0.183	0.093	0.043
151.4	0.183	0.093	0.043
151.6	0.182	0.093	0.043
151.8	0.182	0.093	0.043
152	0.182	0.094	0.043
152.2	0.182	0.094	0.043
152.4	0.183	0.094	0.043
152.6	0.183	0.094	0.043
152.8	0.183	0.095	0.043
153	0.182	0.095	0.043
153.2	0.182	0.095	0.044
153.4	0.182	0.095	0.044
153.6	0.182	0.095	0.043
153.8	0.182	0.095	0.043
154	0.182	0.095	0.043
154.2	0.182	0.095	0.043
154.4	0.182	0.094	0.043
154.6	0.182	0.094	0.043
154.8	0.182	0.094	0.043
155	0.182	0.094	0.043
155.2	0.182	0.093	0.043
155.4	0.182	0.093	0.043
155.6	0.182	0.093	0.043
155.8	0.182	0.093	0.043
156	0.182	0.093	0.044
156.2	0.182	0.094	0.044
156.4	0.182	0.094	0.044
156.6	0.182	0.095	0.044
156.8	0.182	0.095	0.044
157	0.182	0.095	0.044
157.2	0.183	0.096	0.044
157.4	0.183	0.096	0.044
157.6	0.183	0.095	0.044
157.8	0.183	0.095	0.044
158	0.183	0.095	0.044
158.2	0.183	0.094	0.044
158.4	0.184	0.094	0.044
158.6	0.184	0.094	0.044
158.8	0.184	0.093	0.044
159	0.184	0.093	0.044
159.2	0.184	0.092	0.043
159.4	0.184	0.092	0.043
159.6	0.183	0.092	0.043
159.8	0.183	0.092	0.042
160	0.183	0.092	0.042
160.2	0.183	0.092	0.042
160.4	0.182	0.092	0.041
160.6	0.182	0.092	0.041
160.8	0.183	0.092	0.041
161	0.183	0.092	0.042
161.2	0.183	0.092	0.042
161.4	0.183	0.093	0.042
161.6	0.183	0.092	0.042
161.8	0.183	0.092	0.042
162	0.183	0.092	0.043
162.2	0.183	0.092	0.043
162.4	0.183	0.092	0.043
162.6	0.183	0.092	0.043
162.8	0.184	0.092	0.044
163	0.184	0.093	0.044
163.2	0.184	0.092	0.044
163.4	0.185	0.092	0.044
163.6	0.185	0.092	0.043
163.8	0.185	0.092	0.043
164	0.185	0.091	0.043
164.2	0.184	0.091	0.043
164.4	0.184	0.091	0.042
164.6	0.184	0.091	0.042
164.8	0.184	0.091	0.042
165	0.183	0.091	0.042
165.2	0.183	0.091	0.041
165.4	0.182	0.09	0.041
165.6	0.181	0.09	0.041
165.8	0.181	0.09	0.041
166	0.18	0.09	0.042
166.2	0.18	0.091	0.042
166.4	0.179	0.091	0.042
166.6	0.179	0.091	0.042
166.8	0.178	0.091	0.041
167	0.178	0.091	0.041
167.2	0.178	0.091	0.041
167.4	0.177	0.092	0.041
167.6	0.177	0.092	0.041
167.8	0.177	0.092	0.041
168	0.177	0.092	0.041
168.2	0.177	0.093	0.041
168.4	0.176	0.093	0.041
168.6	0.177	0.093	0.041
168.8	0.177	0.093	0.041
169	0.177	0.093	0.041
169.2	0.177	0.093	0.041
169.4	0.177	0.093	0.042
169.6	0.177	0.093	0.042
169.8	0.178	0.093	0.042
170	0.178	0.093	0.042
170.2	0.178	0.093	0.042
170.4	0.178	0.092	0.042
170.6	0.178	0.092	0.042
170.8	0.178	0.092	0.042
171	0.178	0.092	0.042
171.2	0.178	0.092	0.042
171.4	0.178	0.092	0.042
171.6	0.178	0.092	0.042
171.8	0.178	0.092	0.042
172	0.177	0.091	0.042
172.2	0.177	0.091	0.041
172.4	0.177	0.091	0.041
172.6	0.176	0.091	0.041
172.8	0.176	0.091	0.04
173	0.176	0.091	0.04
173.2	0.175	0.091	0.04
173.4	0.175	0.091	0.039
173.6	0.175	0.091	0.039
173.8	0.175	0.091	0.038
174	0.175	0.091	0.038
174.2	0.174	0.091	0.038
174.4	0.174	0.091	0.038
174.6	0.174	0.091	0.038
174.8	0.174	0.091	0.038
175	0.174	0.091	0.038
175.2	0.174	0.091	0.038
175.4	0.175	0.091	0.039
175.6	0.175	0.091	0.039
175.8	0.175	0.091	0.039
176	0.175	0.091	0.039
176.2	0.174	0.091	0.039
176.4	0.175	0.092	0.039
176.6	0.175	0.092	0.039
176.8	0.175	0.092	0.04
177	0.176	0.092	0.04
177.2	0.176	0.092	0.04
177.4	0.176	0.092	0.04
177.6	0.177	0.092	0.04
177.8	0.177	0.092	0.039
178	0.177	0.091	0.039
178.2	0.178	0.091	0.039
178.4	0.178	0.091	0.04
178.6	0.178	0.091	0.04
178.8	0.178	0.091	0.04
179	0.178	0.091	0.04
179.2	0.177	0.091	0.04
179.4	0.177	0.091	0.04
179.6	0.176	0.09	0.04
179.8	0.176	0.09	0.04
180	0.176	0.09	0.04
180.2	0.175	0.09	0.04
180.4	0.175	0.09	0.04
180.6	0.175	0.09	0.039
180.8	0.175	0.089	0.039
181	0.175	0.09	0.04
181.2	0.175	0.09	0.039
181.4	0.175	0.09	0.039
181.6	0.176	0.09	0.039
181.8	0.176	0.09	0.039
182	0.176	0.09	0.039
182.2	0.176	0.09	0.039
182.4	0.176	0.09	0.039
182.6	0.176	0.09	0.039
182.8	0.175	0.089	0.039
183	0.175	0.089	0.038
183.2	0.175	0.088	0.038
183.4	0.174	0.088	0.038
183.6	0.174	0.088	0.037
183.8	0.174	0.088	0.037
184	0.174	0.088	0.037
184.2	0.174	0.088	0.037
184.4	0.174	0.088	0.037
184.6	0.174	0.087	0.037
184.8	0.174	0.087	0.037
185	0.174	0.088	0.037
185.2	0.174	0.088	0.038
185.4	0.174	0.088	0.038
185.6	0.174	0.089	0.039
185.8	0.174	0.089	0.039
186	0.174	0.089	0.039
186.2	0.174	0.089	0.039
186.4	0.174	0.089	0.038
186.6	0.174	0.089	0.038
186.8	0.174	0.088	0.038
187	0.174	0.088	0.038
187.2	0.174	0.088	0.038
187.4	0.174	0.088	0.038
187.6	0.174	0.088	0.038
187.8	0.174	0.088	0.038
188	0.174	0.088	0.038
188.2	0.174	0.088	0.038
188.4	0.174	0.088	0.038
188.6	0.174	0.088	0.038
188.8	0.174	0.088	0.038
189	0.174	0.088	0.038
189.2	0.175	0.089	0.039
189.4	0.175	0.089	0.039
189.6	0.174	0.089	0.039
189.8	0.174	0.09	0.039
190	0.174	0.09	0.039
190.2	0.174	0.09	0.039
190.4	0.174	0.089	0.039
190.6	0.174	0.089	0.039
190.8	0.174	0.089	0.038
191	0.174	0.088	0.038
191.2	0.174	0.088	0.038
191.4	0.173	0.088	0.038
191.6	0.173	0.088	0.038
191.8	0.172	0.087	0.037
192	0.172	0.087	0.037
192.2	0.172	0.087	0.037
192.4	0.172	0.087	0.037
192.6	0.172	0.087	0.037
192.8	0.172	0.087	0.037
193	0.172	0.087	0.037
193.2	0.172	0.088	0.037
193.4	0.171	0.088	0.037
193.6	0.171	0.088	0.037
193.8	0.171	0.089	0.038
194	0.171	0.089	0.038
194.2	0.171	0.089	0.038
194.4	0.171	0.089	0.038
194.6	0.171	0.089	0.038
194.8	0.171	0.089	0.038
195	0.171	0.089	0.038
195.2	0.171	0.089	0.038
195.4	0.171	0.088	0.037
195.6	0.171	0.088	0.037
195.8	0.171	0.088	0.037
196	0.172	0.088	0.037
196.2	0.172	0.087	0.037
196.4	0.172	0.087	0.038
196.6	0.171	0.087	0.038
196.8	0.171	0.087	0.038
197	0.171	0.087	0.038
197.2	0.171	0.087	0.038
197.4	0.171	0.087	0.038
197.6	0.17	0.087	0.038
197.8	0.17	0.087	0.038
198	0.17	0.087	0.038
198.2	0.17	0.087	0.039
198.4	0.17	0.087	0.039
198.6	0.17	0.087	0.038
198.8	0.17	0.087	0.038
199	0.17	0.087	0.038
199.2	0.17	0.087	0.038
199.4	0.17	0.086	0.038
199.6	0.17	0.086	0.037
199.8	0.17	0.086	0.037
200	0.17	0.086	0.037
200.2	0.17	0.086	0.037
200.4	0.169	0.086	0.036
200.6	0.169	0.087	0.036
200.8	0.169	0.087	0.036
201	0.169	0.087	0.036
201.2	0.169	0.087	0.036
201.4	0.169	0.087	0.036
201.6	0.169	0.087	0.036
201.8	0.168	0.087	0.035
202	0.168	0.087	0.036
202.2	0.168	0.087	0.036
202.4	0.168	0.087	0.036
202.6	0.168	0.087	0.036
202.8	0.169	0.086	0.036
203	0.169	0.086	0.036
203.2	0.169	0.086	0.036
203.4	0.169	0.086	0.037
203.6	0.169	0.085	0.037
203.8	0.169	0.086	0.037
204	0.169	0.086	0.037
204.2	0.169	0.086	0.036
204.4	0.169	0.086	0.036
204.6	0.169	0.086	0.036
204.8	0.169	0.086	0.036
205	0.169	0.086	0.036
205.2	0.168	0.086	0.036
205.4	0.168	0.086	0.036
205.6	0.168	0.087	0.036
205.8	0.168	0.087	0.036
206	0.168	0.087	0.036
206.2	0.168	0.088	0.036
206.4	0.168	0.088	0.036
206.6	0.167	0.087	0.036
206.8	0.168	0.087	0.036
207	0.168	0.086	0.036
207.2	0.168	0.085	0.036
207.4	0.168	0.085	0.036
207.6	0.169	0.084	0.036
207.8	0.169	0.083	0.036
208	0.169	0.082	0.036
208.2	0.169	0.081	0.036
208.4	0.169	0.08	0.036
208.6	0.169	0.08	0.036
208.8	0.169	0.079	0.036
209	0.169	0.079	0.036
209.2	0.169	0.078	0.036
209.4	0.168	0.078	0.036
209.6	0.168	0.078	0.036
209.8	0.167	0.078	0.036
210	0.166	0.078	0.036
210.2	0.166	0.078	0.036
210.4	0.165	0.078	0.036
210.6	0.165	0.078	0.036
210.8	0.165	0.078	0.036
211	0.165	0.078	0.036
211.2	0.165	0.078	0.036
211.4	0.165	0.078	0.036
211.6	0.165	0.078	0.036
211.8	0.165	0.079	0.036
212	0.166	0.079	0.036
212.2	0.166	0.079	0.037
212.4	0.166	0.078	0.037
212.6	0.166	0.078	0.036
212.8	0.166	0.078	0.036
213	0.166	0.079	0.036
213.2	0.166	0.079	0.036
213.4	0.166	0.079	0.035
213.6	0.166	0.078	0.035
213.8	0.166	0.078	0.035
214	0.166	0.078	0.034
214.2	0.166	0.078	0.034
214.4	0.166	0.078	0.034
214.6	0.166	0.078	0.034
214.8	0.166	0.078	0.034
215	0.166	0.078	0.034
215.2	0.166	0.079	0.034
215.4	0.166	0.079	0.035
215.6	0.166	0.08	0.035
215.8	0.167	0.08	0.035
216	0.166	0.08	0.036
216.2	0.166	0.08	0.036
216.4	0.166	0.08	0.035
216.6	0.166	0.08	0.035
216.8	0.166	0.08	0.035
217	0.166	0.08	0.034
217.2	0.166	0.08	0.034
217.4	0.166	0.08	0.034
217.6	0.166	0.079	0.034
217.8	0.165	0.079	0.034
218	0.165	0.078	0.034
218.2	0.165	0.078	0.033
218.4	0.165	0.078	0.033
218.6	0.165	0.078	0.033
218.8	0.165	0.078	0.034
219	0.165	0.078	0.034
219.2	0.165	0.079	0.035
219.4	0.165	0.079	0.035
219.6	0.165	0.079	0.036
219.8	0.165	0.08	0.036
220	0.165	0.08	0.036
220.2	0.165	0.08	0.036
220.4	0.165	0.081	0.036
220.6	0.165	0.081	0.036
220.8	0.165	0.081	0.036
221	0.165	0.081	0.037
221.2	0.165	0.081	0.037
221.4	0.165	0.081	0.038
221.6	0.165	0.08	0.038
221.8	0.164	0.08	0.037
222	0.164	0.08	0.037
222.2	0.164	0.079	0.037
222.4	0.164	0.079	0.037
222.6	0.164	0.078	0.036
222.8	0.164	0.078	0.036
223	0.163	0.078	0.036
223.2	0.163	0.077	0.036
223.4	0.163	0.077	0.035
223.6	0.163	0.077	0.035
223.8	0.163	0.077	0.035
224	0.163	0.077	0.034
224.2	0.163	0.077	0.034
224.4	0.163	0.077	0.034
224.6	0.163	0.077	0.035
224.8	0.164	0.077	0.035
225	0.164	0.077	0.035
225.2	0.164	0.077	0.036
225.4	0.164	0.077	0.036
225.6	0.164	0.077	0.036
225.8	0.164	0.077	0.036
226	0.164	0.077	0.035
226.2	0.163	0.077	0.035
226.4	0.163	0.077	0.035
226.6	0.162	0.077	0.035
226.8	0.162	0.077	0.035
227	0.161	0.077	0.035
227.2	0.161	0.077	0.035
227.4	0.161	0.077	0.035
227.6	0.161	0.077	0.035
227.8	0.161	0.078	0.035
228	0.161	0.078	0.035
228.2	0.161	0.078	0.035
228.4	0.162	0.078	0.035
228.6	0.162	0.078	0.036
228.8	0.162	0.078	0.036
229	0.163	0.078	0.036
229.2	0.163	0.078	0.036
229.4	0.163	0.078	0.036
229.6	0.163	0.078	0.036
229.8	0.162	0.077	0.036
230	0.162	0.077	0.035
230.2	0.162	0.077	0.035
230.4	0.162	0.077	0.035
230.6	0.162	0.076	0.035
230.8	0.161	0.076	0.035
231	0.161	0.076	0.035
231.2	0.161	0.076	0.035
231.4	0.161	0.076	0.034
231.6	0.161	0.076	0.035
231.8	0.161	0.076	0.035
232	0.161	0.077	0.035
232.2	0.162	0.077	0.035
232.4	0.162	0.077	0.035
232.6	0.162	0.077	0.036
232.8	0.162	0.077	0.036
233	0.163	0.077	0.036
233.2	0.163	0.078	0.036
233.4	0.163	0.078	0.036
233.6	0.163	0.078	0.036
233.8	0.163	0.078	0.036
234	0.163	0.077	0.036
234.2	0.163	0.078	0.036
234.4	0.163	0.077	0.036
234.6	0.163	0.077	0.035
234.8	0.163	0.077	0.035
235	0.163	0.077	0.035
235.2	0.162	0.077	0.035
235.4	0.162	0.077	0.035
235.6	0.162	0.077	0.035
235.8	0.162	0.077	0.035
236	0.162	0.077	0.034
236.2	0.161	0.077	0.034
236.4	0.161	0.077	0.034
236.6	0.161	0.077	0.034
236.8	0.161	0.077	0.034
237	0.161	0.076	0.034
237.2	0.161	0.076	0.034
237.4	0.161	0.076	0.033
237.6	0.161	0.076	0.033
237.8	0.161	0.076	0.033
238	0.161	0.076	0.032
238.2	0.161	0.076	0.032
238.4	0.161	0.076	0.032
238.6	0.161	0.077	0.032
238.8	0.161	0.077	0.032
239	0.161	0.077	0.032
239.2	0.161	0.077	0.032
239.4	0.162	0.077	0.032
239.6	0.162	0.077	0.032
239.8	0.162	0.078	0.033

## Sheet: mUbRab5K116
		Response unit
Time (sec)	mUbRab5K116 100 uM	mUbRab5K116 25 uM	mUbRab5K116 12.5 uM
0	0	0	0
0.2	0.003	0.003	0
0.4	0.005	0.006	0
0.6	0.009	0.01	0.001
0.8	0.013	0.014	0.003
1	0.017	0.018	0.004
1.2	0.021	0.022	0.005
1.4	0.026	0.026	0.007
1.6	0.03	0.03	0.009
1.8	0.034	0.034	0.011
2	0.037	0.037	0.013
2.2	0.04	0.039	0.015
2.4	0.042	0.041	0.016
2.6	0.042	0.04	0.016
2.8	0.044	0.042	0.017
3	0.047	0.044	0.019
3.2	0.049	0.044	0.02
3.4	0.05	0.045	0.02
3.6	0.052	0.045	0.021
3.8	0.054	0.046	0.021
4	0.056	0.046	0.021
4.2	0.058	0.046	0.021
4.4	0.06	0.047	0.022
4.6	0.063	0.048	0.023
4.8	0.065	0.049	0.024
5	0.067	0.049	0.024
5.2	0.068	0.05	0.025
5.4	0.07	0.051	0.026
5.6	0.07	0.053	0.027
5.8	0.07	0.055	0.028
6	0.071	0.057	0.03
6.2	0.072	0.059	0.032
6.4	0.073	0.062	0.034
6.6	0.075	0.063	0.035
6.8	0.076	0.065	0.037
7	0.076	0.066	0.038
7.2	0.076	0.068	0.039
7.4	0.077	0.069	0.04
7.6	0.079	0.07	0.041
7.8	0.081	0.071	0.041
8	0.084	0.072	0.042
8.2	0.087	0.073	0.043
8.4	0.09	0.073	0.043
8.6	0.092	0.073	0.043
8.8	0.094	0.073	0.043
9	0.096	0.072	0.042
9.2	0.097	0.072	0.042
9.4	0.098	0.071	0.042
9.6	0.1	0.071	0.042
9.8	0.102	0.071	0.042
10	0.103	0.071	0.042
10.2	0.104	0.072	0.042
10.4	0.104	0.072	0.042
10.6	0.104	0.072	0.041
10.8	0.103	0.073	0.042
11	0.103	0.073	0.042
11.2	0.103	0.073	0.042
11.4	0.104	0.074	0.043
11.6	0.105	0.074	0.044
11.8	0.106	0.074	0.044
12	0.107	0.075	0.046
12.2	0.108	0.075	0.047
12.4	0.109	0.075	0.048
12.6	0.109	0.076	0.049
12.8	0.11	0.076	0.05
13	0.11	0.076	0.05
13.2	0.111	0.076	0.05
13.4	0.112	0.076	0.051
13.6	0.113	0.077	0.052
13.8	0.114	0.078	0.053
14	0.115	0.08	0.054
14.2	0.116	0.082	0.056
14.4	0.118	0.084	0.058
14.6	0.12	0.085	0.059
14.8	0.122	0.087	0.061
15	0.124	0.088	0.062
15.2	0.126	0.089	0.064
15.4	0.127	0.089	0.064
15.6	0.128	0.09	0.064
15.8	0.129	0.09	0.064
16	0.13	0.09	0.065
16.2	0.13	0.09	0.063
16.4	0.131	0.09	0.062
16.6	0.131	0.089	0.061
16.8	0.131	0.089	0.059
17	0.13	0.088	0.057
17.2	0.13	0.088	0.056
17.4	0.13	0.089	0.055
17.6	0.13	0.089	0.054
17.8	0.13	0.089	0.053
18	0.13	0.089	0.053
18.2	0.13	0.089	0.053
18.4	0.13	0.089	0.053
18.6	0.13	0.088	0.052
18.8	0.131	0.088	0.053
19	0.132	0.087	0.053
19.2	0.132	0.087	0.053
19.4	0.133	0.087	0.053
19.6	0.135	0.087	0.053
19.8	0.136	0.087	0.053
20	0.137	0.087	0.053
20.2	0.138	0.088	0.053
20.4	0.14	0.089	0.053
20.6	0.141	0.09	0.053
20.8	0.142	0.091	0.053
21	0.143	0.092	0.053
21.2	0.144	0.093	0.053
21.4	0.144	0.094	0.053
21.6	0.144	0.095	0.053
21.8	0.144	0.096	0.054
22	0.144	0.096	0.055
22.2	0.143	0.096	0.055
22.4	0.143	0.096	0.056
22.6	0.144	0.096	0.057
22.8	0.144	0.095	0.059
23	0.145	0.095	0.06
23.2	0.147	0.095	0.061
23.4	0.149	0.095	0.063
23.6	0.15	0.095	0.064
23.8	0.151	0.095	0.065
24	0.153	0.096	0.067
24.2	0.154	0.096	0.068
24.4	0.154	0.096	0.068
24.6	0.154	0.096	0.068
24.8	0.154	0.096	0.069
25	0.154	0.097	0.069
25.2	0.154	0.097	0.069
25.4	0.154	0.098	0.07
25.6	0.154	0.099	0.071
25.8	0.154	0.099	0.072
26	0.153	0.099	0.072
26.2	0.153	0.099	0.072
26.4	0.153	0.1	0.072
26.6	0.152	0.1	0.072
26.8	0.153	0.1	0.072
27	0.154	0.1	0.072
27.2	0.155	0.101	0.071
27.4	0.156	0.101	0.07
27.6	0.157	0.1	0.068
27.8	0.158	0.1	0.067
28	0.158	0.099	0.065
28.2	0.158	0.098	0.063
28.4	0.158	0.097	0.061
28.6	0.158	0.097	0.06
28.8	0.158	0.098	0.06
29	0.159	0.098	0.061
29.2	0.16	0.099	0.063
29.4	0.162	0.1	0.065
29.6	0.163	0.101	0.067
29.8	0.163	0.101	0.068
30	0.164	0.102	0.071
30.2	0.163	0.102	0.072
30.4	0.163	0.103	0.073
30.6	0.162	0.103	0.074
30.8	0.162	0.104	0.075
31	0.162	0.104	0.074
31.2	0.162	0.104	0.074
31.4	0.163	0.104	0.073
31.6	0.163	0.104	0.072
31.8	0.163	0.103	0.07
32	0.163	0.103	0.068
32.2	0.163	0.102	0.066
32.4	0.163	0.102	0.065
32.6	0.163	0.102	0.065
32.8	0.164	0.102	0.065
33	0.164	0.102	0.066
33.2	0.165	0.102	0.067
33.4	0.166	0.102	0.068
33.6	0.167	0.103	0.07
33.8	0.168	0.103	0.072
34	0.168	0.104	0.073
34.2	0.169	0.105	0.074
34.4	0.169	0.106	0.075
34.6	0.171	0.106	0.075
34.8	0.171	0.107	0.076
35	0.171	0.108	0.075
35.2	0.172	0.108	0.074
35.4	0.172	0.108	0.073
35.6	0.171	0.108	0.072
35.8	0.171	0.108	0.07
36	0.172	0.108	0.068
36.2	0.172	0.108	0.066
36.4	0.172	0.108	0.065
36.6	0.172	0.108	0.064
36.8	0.172	0.108	0.065
37	0.172	0.107	0.066
37.2	0.173	0.108	0.068
37.4	0.174	0.108	0.069
37.6	0.176	0.11	0.072
37.8	0.177	0.11	0.073
38	0.177	0.111	0.073
38.2	0.178	0.111	0.074
38.4	0.179	0.111	0.074
38.6	0.179	0.111	0.074
38.8	0.179	0.111	0.074
39	0.179	0.111	0.075
39.2	0.179	0.111	0.075
39.4	0.179	0.111	0.076
39.6	0.18	0.112	0.076
39.8	0.181	0.113	0.077
40	0.182	0.113	0.078
40.2	0.182	0.114	0.079
40.4	0.182	0.114	0.079
40.6	0.182	0.114	0.08
40.8	0.183	0.115	0.08
41	0.182	0.115	0.08
41.2	0.183	0.116	0.08
41.4	0.184	0.117	0.08
41.6	0.184	0.117	0.079
41.8	0.183	0.117	0.078
42	0.183	0.117	0.077
42.2	0.183	0.116	0.076
42.4	0.183	0.115	0.075
42.6	0.183	0.114	0.073
42.8	0.183	0.114	0.072
43	0.183	0.113	0.071
43.2	0.183	0.113	0.071
43.4	0.183	0.113	0.071
43.6	0.183	0.113	0.072
43.8	0.183	0.113	0.073
44	0.183	0.114	0.073
44.2	0.183	0.114	0.074
44.4	0.183	0.115	0.073
44.6	0.183	0.116	0.072
44.8	0.184	0.117	0.072
45	0.184	0.118	0.072
45.2	0.185	0.119	0.072
45.4	0.187	0.121	0.073
45.6	0.188	0.121	0.074
45.8	0.189	0.122	0.075
46	0.191	0.122	0.076
46.2	0.191	0.122	0.076
46.4	0.191	0.121	0.076
46.6	0.191	0.121	0.076
46.8	0.19	0.12	0.075
47	0.189	0.119	0.075
47.2	0.187	0.119	0.076
47.4	0.186	0.119	0.077
47.6	0.185	0.118	0.077
47.8	0.184	0.118	0.078
48	0.183	0.117	0.078
48.2	0.183	0.117	0.078
48.4	0.182	0.117	0.077
48.6	0.183	0.117	0.077
48.8	0.184	0.117	0.077
49	0.186	0.117	0.078
49.2	0.187	0.116	0.078
49.4	0.19	0.117	0.079
49.6	0.193	0.117	0.079
49.8	0.194	0.118	0.078
50	0.197	0.118	0.077
50.2	0.198	0.119	0.076
50.4	0.199	0.119	0.075
50.6	0.199	0.119	0.074
50.8	0.198	0.119	0.073
51	0.198	0.118	0.072
51.2	0.196	0.118	0.071
51.4	0.195	0.117	0.071
51.6	0.193	0.117	0.071
51.8	0.193	0.116	0.071
52	0.192	0.116	0.072
52.2	0.192	0.116	0.072
52.4	0.191	0.115	0.072
52.6	0.191	0.115	0.073
52.8	0.192	0.115	0.074
53	0.192	0.114	0.075
53.2	0.194	0.114	0.076
53.4	0.197	0.115	0.078
53.6	0.198	0.115	0.079
53.8	0.199	0.116	0.079
54	0.2	0.117	0.08
54.2	0.2	0.117	0.08
54.4	0.199	0.116	0.079
54.6	0.199	0.117	0.08
54.8	0.199	0.117	0.081
55	0.198	0.116	0.081
55.2	0.197	0.116	0.081
55.4	0.198	0.116	0.082
55.6	0.198	0.116	0.081
55.8	0.198	0.116	0.08
56	0.198	0.116	0.078
56.2	0.198	0.116	0.076
56.4	0.199	0.115	0.075
56.6	0.2	0.115	0.074
56.8	0.201	0.115	0.074
57	0.203	0.116	0.074
57.2	0.205	0.116	0.076
57.4	0.206	0.117	0.077
57.6	0.206	0.117	0.078
57.8	0.206	0.118	0.08
58	0.206	0.119	0.082
58.2	0.205	0.12	0.082
58.4	0.205	0.12	0.083
58.6	0.205	0.121	0.084
58.8	0.204	0.121	0.084
59	0.203	0.121	0.083
59.2	0.203	0.12	0.083
59.4	0.202	0.12	0.082
59.6	0.201	0.118	0.08
59.8	0.2	0.117	0.079
60	0.2	0.116	0.078
60.2	0.2	0.115	0.077
60.4	0.2	0.113	0.076
60.6	0.201	0.112	0.076
60.8	0.202	0.112	0.077
61	0.203	0.111	0.077
61.2	0.203	0.11	0.078
61.4	0.203	0.11	0.079
61.6	0.203	0.111	0.079
61.8	0.203	0.111	0.08
62	0.203	0.111	0.081
62.2	0.204	0.112	0.081
62.4	0.204	0.113	0.081
62.6	0.205	0.114	0.081
62.8	0.205	0.114	0.08
63	0.205	0.115	0.078
63.2	0.204	0.115	0.076
63.4	0.204	0.116	0.075
63.6	0.203	0.116	0.074
63.8	0.205	0.118	0.075
64	0.206	0.119	0.076
64.2	0.208	0.12	0.077
64.4	0.21	0.121	0.078
64.6	0.211	0.121	0.08
64.8	0.212	0.121	0.08
65	0.212	0.121	0.08
65.2	0.212	0.121	0.081
65.4	0.212	0.122	0.082
65.6	0.212	0.122	0.082
65.8	0.212	0.121	0.083
66	0.214	0.122	0.083
66.2	0.214	0.122	0.083
66.4	0.213	0.121	0.082
66.6	0.212	0.121	0.081
66.8	0.211	0.12	0.08
67	0.21	0.12	0.078
67.2	0.209	0.119	0.077
67.4	0.209	0.119	0.077
67.6	0.21	0.12	0.078
67.8	0.211	0.12	0.079
68	0.212	0.12	0.08
68.2	0.214	0.121	0.081
68.4	0.214	0.121	0.083
68.6	0.215	0.121	0.084
68.8	0.215	0.121	0.086
69	0.216	0.121	0.087
69.2	0.216	0.121	0.088
69.4	0.217	0.12	0.088
69.6	0.217	0.12	0.087
69.8	0.219	0.12	0.087
70	0.219	0.12	0.086
70.2	0.219	0.119	0.085
70.4	0.219	0.119	0.085
70.6	0.22	0.12	0.085
70.8	0.22	0.12	0.085
71	0.22	0.119	0.084
71.2	0.22	0.119	0.083
71.4	0.221	0.119	0.082
71.6	0.22	0.119	0.081
71.8	0.22	0.118	0.08
72	0.22	0.118	0.08
72.2	0.22	0.118	0.081
72.4	0.219	0.118	0.082
72.6	0.219	0.118	0.084
72.8	0.219	0.118	0.086
73	0.219	0.119	0.087
73.2	0.218	0.119	0.087
73.4	0.219	0.12	0.088
73.6	0.22	0.122	0.089
73.8	0.221	0.123	0.09
74	0.222	0.125	0.092
74.2	0.224	0.127	0.094
74.4	0.226	0.129	0.096
74.6	0.227	0.13	0.096
74.8	0.228	0.13	0.096
75	0.229	0.131	0.095
75.2	0.23	0.13	0.093
75.4	0.229	0.129	0.091
75.6	0.228	0.128	0.09
75.8	0.227	0.128	0.088
76	0.226	0.127	0.087
76.2	0.225	0.126	0.086
76.4	0.224	0.125	0.085
76.6	0.223	0.124	0.085
76.8	0.222	0.124	0.084
77	0.221	0.123	0.083
77.2	0.221	0.123	0.083
77.4	0.221	0.123	0.084
77.6	0.221	0.122	0.084
77.8	0.222	0.122	0.085
78	0.223	0.123	0.087
78.2	0.224	0.123	0.088
78.4	0.225	0.123	0.088
78.6	0.226	0.123	0.089
78.8	0.227	0.123	0.09
79	0.229	0.122	0.09
79.2	0.229	0.122	0.09
79.4	0.229	0.122	0.09
79.6	0.23	0.123	0.09
79.8	0.231	0.123	0.09
80	0.231	0.123	0.09
80.2	0.232	0.124	0.09
80.4	0.234	0.125	0.091
80.6	0.235	0.126	0.092
80.8	0.236	0.127	0.093
81	0.237	0.128	0.094
81.2	0.237	0.129	0.095
81.4	0.237	0.13	0.095
81.6	0.237	0.131	0.095
81.8	0.236	0.131	0.096
82	0.236	0.132	0.096
82.2	0.234	0.131	0.095
82.4	0.234	0.131	0.094
82.6	0.234	0.131	0.093
82.8	0.232	0.13	0.092
83	0.232	0.129	0.09
83.2	0.23	0.129	0.089
83.4	0.229	0.128	0.088
83.6	0.228	0.127	0.087
83.8	0.226	0.126	0.086
84	0.226	0.126	0.086
84.2	0.226	0.126	0.087
84.4	0.226	0.126	0.087
84.6	0.227	0.126	0.088
84.8	0.227	0.126	0.089
85	0.228	0.127	0.09
85.2	0.228	0.127	0.09
85.4	0.228	0.127	0.09
85.6	0.229	0.127	0.091
85.8	0.23	0.127	0.091
86	0.231	0.127	0.091
86.2	0.233	0.128	0.091
86.4	0.235	0.128	0.092
86.6	0.236	0.129	0.092
86.8	0.237	0.129	0.092
87	0.238	0.129	0.092
87.2	0.238	0.129	0.092
87.4	0.238	0.129	0.093
87.6	0.238	0.129	0.093
87.8	0.239	0.129	0.094
88	0.239	0.129	0.095
88.2	0.239	0.129	0.095
88.4	0.239	0.129	0.095
88.6	0.239	0.128	0.095
88.8	0.238	0.128	0.094
89	0.237	0.127	0.094
89.2	0.236	0.127	0.093
89.4	0.235	0.127	0.093
89.6	0.235	0.127	0.093
89.8	0.235	0.127	0.092
90	0.236	0.127	0.092
90.2	0.237	0.127	0.092
90.4	0.237	0.127	0.091
90.6	0.237	0.126	0.091
90.8	0.238	0.127	0.092
91	0.238	0.127	0.093
91.2	0.238	0.127	0.093
91.4	0.239	0.127	0.094
91.6	0.24	0.127	0.095
91.8	0.24	0.128	0.095
92	0.24	0.128	0.095
92.2	0.24	0.127	0.095
92.4	0.24	0.127	0.094
92.6	0.239	0.126	0.093
92.8	0.239	0.126	0.092
93	0.238	0.126	0.091
93.2	0.238	0.127	0.091
93.4	0.238	0.127	0.091
93.6	0.238	0.127	0.09
93.8	0.238	0.127	0.09
94	0.238	0.126	0.09
94.2	0.237	0.126	0.089
94.4	0.237	0.125	0.088
94.6	0.237	0.125	0.089
94.8	0.236	0.125	0.089
95	0.236	0.126	0.089
95.2	0.236	0.126	0.089
95.4	0.237	0.127	0.09
95.6	0.237	0.128	0.09
95.8	0.237	0.128	0.09
96	0.237	0.129	0.09
96.2	0.238	0.13	0.09
96.4	0.238	0.13	0.09
96.6	0.238	0.131	0.09
96.8	0.239	0.132	0.092
97	0.24	0.133	0.093
97.2	0.241	0.134	0.094
97.4	0.243	0.134	0.095
97.6	0.245	0.135	0.096
97.8	0.247	0.135	0.096
98	0.248	0.135	0.097
98.2	0.249	0.135	0.097
98.4	0.25	0.135	0.097
98.6	0.25	0.133	0.096
98.8	0.25	0.132	0.096
99	0.25	0.132	0.096
99.2	0.249	0.131	0.095
99.4	0.248	0.13	0.094
99.6	0.248	0.13	0.093
99.8	0.247	0.129	0.092
100	0.246	0.129	0.091
100.2	0.245	0.128	0.09
100.4	0.244	0.128	0.09
100.6	0.245	0.128	0.091
100.8	0.245	0.128	0.091
101	0.245	0.129	0.091
101.2	0.247	0.13	0.091
101.4	0.248	0.132	0.092
101.6	0.249	0.133	0.092
101.8	0.25	0.135	0.092
102	0.251	0.136	0.093
102.2	0.252	0.137	0.093
102.4	0.251	0.138	0.093
102.6	0.25	0.138	0.093
102.8	0.25	0.139	0.094
103	0.25	0.139	0.094
103.2	0.249	0.138	0.094
103.4	0.25	0.138	0.093
103.6	0.25	0.138	0.093
103.8	0.25	0.137	0.092
104	0.25	0.135	0.091
104.2	0.249	0.134	0.091
104.4	0.249	0.133	0.09
104.6	0.249	0.132	0.089
104.8	0.248	0.132	0.088
105	0.249	0.132	0.088
105.2	0.25	0.132	0.087
105.4	0.249	0.131	0.087
105.6	0.249	0.131	0.087
105.8	0.249	0.131	0.087
106	0.249	0.132	0.089
106.2	0.248	0.132	0.089
106.4	0.248	0.133	0.091
106.6	0.249	0.133	0.093
106.8	0.249	0.134	0.095
107	0.249	0.134	0.096
107.2	0.251	0.134	0.098
107.4	0.252	0.135	0.099
107.6	0.252	0.135	0.099
107.8	0.252	0.135	0.099
108	0.253	0.136	0.099
108.2	0.253	0.136	0.099
108.4	0.253	0.137	0.098
108.6	0.253	0.137	0.096
108.8	0.254	0.138	0.095
109	0.254	0.137	0.093
109.2	0.254	0.137	0.092
109.4	0.254	0.137	0.091
109.6	0.254	0.137	0.09
109.8	0.254	0.136	0.089
110	0.254	0.136	0.089
110.2	0.254	0.136	0.089
110.4	0.255	0.135	0.089
110.6	0.254	0.134	0.09
110.8	0.254	0.133	0.091
111	0.254	0.133	0.092
111.2	0.255	0.132	0.094
111.4	0.254	0.131	0.095
111.6	0.255	0.131	0.095
111.8	0.256	0.131	0.096
112	0.256	0.131	0.095
112.2	0.256	0.13	0.094
112.4	0.256	0.13	0.094
112.6	0.256	0.13	0.094
112.8	0.256	0.131	0.094
113	0.256	0.131	0.093
113.2	0.257	0.133	0.095
113.4	0.258	0.135	0.096
113.6	0.258	0.137	0.096
113.8	0.259	0.139	0.096
114	0.259	0.14	0.098
114.2	0.259	0.141	0.098
114.4	0.258	0.141	0.098
114.6	0.258	0.141	0.099
114.8	0.257	0.142	0.1
115	0.256	0.142	0.1
115.2	0.255	0.141	0.099
115.4	0.254	0.141	0.098
115.6	0.253	0.14	0.097
115.8	0.252	0.139	0.096
116	0.25	0.137	0.095
116.2	0.25	0.136	0.094
116.4	0.25	0.136	0.094
116.6	0.25	0.134	0.093
116.8	0.252	0.134	0.093
117	0.253	0.134	0.094
117.2	0.256	0.134	0.094
117.4	0.257	0.133	0.094
117.6	0.259	0.132	0.094
117.8	0.26	0.132	0.094
118	0.261	0.132	0.095
118.2	0.261	0.132	0.094
118.4	0.262	0.132	0.094
118.6	0.262	0.133	0.095
118.8	0.261	0.134	0.094
119	0.26	0.135	0.094
119.2	0.259	0.136	0.094
119.4	0.258	0.137	0.094
119.6	0.257	0.139	0.094
119.8	0.256	0.14	0.094
120	0.256	0.14	0.094
120.2	0.256	0.14	0.092
120.4	0.257	0.139	0.091
120.6	0.258	0.139	0.089
120.8	0.258	0.138	0.087
121	0.258	0.138	0.086
121.2	0.259	0.137	0.084
121.4	0.259	0.136	0.082
121.6	0.259	0.135	0.081
121.8	0.258	0.133	0.08
122	0.257	0.132	0.078
122.2	0.256	0.131	0.078
122.4	0.255	0.13	0.077
122.6	0.254	0.129	0.076
122.8	0.254	0.128	0.076
123	0.253	0.128	0.076
123.2	0.253	0.127	0.075
123.4	0.253	0.127	0.075
123.6	0.253	0.127	0.075
123.8	0.253	0.127	0.074
124	0.253	0.127	0.074
124.2	0.252	0.127	0.073
124.4	0.252	0.127	0.073
124.6	0.252	0.127	0.072
124.8	0.252	0.127	0.072
125	0.252	0.127	0.071
125.2	0.252	0.127	0.071
125.4	0.252	0.126	0.071
125.6	0.251	0.125	0.071
125.8	0.251	0.125	0.07
126	0.25	0.124	0.07
126.2	0.25	0.123	0.07
126.4	0.249	0.123	0.07
126.6	0.249	0.122	0.07
126.8	0.248	0.122	0.07
127	0.248	0.122	0.069
127.2	0.248	0.121	0.069
127.4	0.247	0.121	0.069
127.6	0.247	0.121	0.069
127.8	0.247	0.12	0.069
128	0.246	0.12	0.069
128.2	0.246	0.121	0.069
128.4	0.246	0.121	0.069
128.6	0.247	0.121	0.069
128.8	0.247	0.121	0.069
129	0.247	0.121	0.069
129.2	0.247	0.121	0.069
129.4	0.247	0.121	0.069
129.6	0.247	0.121	0.069
129.8	0.247	0.121	0.069
130	0.248	0.121	0.069
130.2	0.248	0.121	0.069
130.4	0.248	0.121	0.069
130.6	0.248	0.12	0.069
130.8	0.248	0.12	0.069
131	0.248	0.12	0.068
131.2	0.248	0.119	0.068
131.4	0.247	0.119	0.068
131.6	0.247	0.118	0.067
131.8	0.246	0.118	0.067
132	0.246	0.118	0.067
132.2	0.246	0.117	0.066
132.4	0.246	0.117	0.066
132.6	0.246	0.117	0.066
132.8	0.246	0.117	0.066
133	0.246	0.116	0.066
133.2	0.246	0.116	0.066
133.4	0.246	0.116	0.065
133.6	0.246	0.116	0.065
133.8	0.246	0.116	0.066
134	0.246	0.116	0.066
134.2	0.246	0.117	0.066
134.4	0.246	0.117	0.066
134.6	0.246	0.117	0.066
134.8	0.246	0.117	0.066
135	0.246	0.117	0.066
135.2	0.246	0.117	0.066
135.4	0.245	0.117	0.066
135.6	0.245	0.117	0.066
135.8	0.245	0.117	0.066
136	0.245	0.116	0.066
136.2	0.245	0.116	0.066
136.4	0.245	0.116	0.066
136.6	0.245	0.116	0.066
136.8	0.245	0.115	0.066
137	0.244	0.114	0.066
137.2	0.244	0.114	0.065
137.4	0.243	0.113	0.065
137.6	0.243	0.113	0.064
137.8	0.242	0.113	0.064
138	0.242	0.113	0.064
138.2	0.242	0.112	0.064
138.4	0.242	0.112	0.063
138.6	0.241	0.112	0.063
138.8	0.241	0.112	0.063
139	0.241	0.112	0.062
139.2	0.24	0.112	0.062
139.4	0.24	0.112	0.062
139.6	0.241	0.112	0.063
139.8	0.241	0.112	0.063
140	0.241	0.112	0.063
140.2	0.242	0.113	0.064
140.4	0.242	0.113	0.064
140.6	0.243	0.113	0.064
140.8	0.243	0.113	0.064
141	0.243	0.113	0.064
141.2	0.243	0.113	0.063
141.4	0.243	0.113	0.063
141.6	0.243	0.113	0.063
141.8	0.243	0.113	0.063
142	0.243	0.112	0.063
142.2	0.242	0.112	0.062
142.4	0.242	0.112	0.062
142.6	0.241	0.112	0.062
142.8	0.241	0.111	0.062
143	0.24	0.112	0.062
143.2	0.24	0.112	0.062
143.4	0.24	0.112	0.062
143.6	0.24	0.112	0.062
143.8	0.24	0.113	0.063
144	0.24	0.113	0.063
144.2	0.24	0.113	0.063
144.4	0.24	0.113	0.063
144.6	0.24	0.112	0.062
144.8	0.239	0.112	0.062
145	0.239	0.111	0.061
145.2	0.238	0.111	0.061
145.4	0.238	0.11	0.061
145.6	0.238	0.109	0.061
145.8	0.238	0.109	0.061
146	0.238	0.108	0.061
146.2	0.238	0.108	0.061
146.4	0.237	0.108	0.061
146.6	0.237	0.108	0.061
146.8	0.237	0.108	0.061
147	0.237	0.108	0.061
147.2	0.237	0.108	0.061
147.4	0.237	0.108	0.061
147.6	0.237	0.108	0.061
147.8	0.237	0.108	0.061
148	0.237	0.108	0.061
148.2	0.237	0.108	0.061
148.4	0.237	0.108	0.061
148.6	0.237	0.108	0.061
148.8	0.237	0.107	0.06
149	0.237	0.107	0.06
149.2	0.237	0.107	0.06
149.4	0.238	0.107	0.06
149.6	0.238	0.107	0.06
149.8	0.238	0.107	0.06
150	0.238	0.107	0.059
150.2	0.238	0.107	0.059
150.4	0.237	0.107	0.059
150.6	0.237	0.108	0.059
150.8	0.237	0.108	0.059
151	0.237	0.108	0.059
151.2	0.236	0.108	0.059
151.4	0.236	0.108	0.059
151.6	0.236	0.109	0.06
151.8	0.235	0.109	0.06
152	0.235	0.109	0.06
152.2	0.235	0.109	0.06
152.4	0.235	0.109	0.06
152.6	0.235	0.109	0.06
152.8	0.235	0.108	0.06
153	0.235	0.108	0.06
153.2	0.235	0.108	0.06
153.4	0.236	0.108	0.06
153.6	0.236	0.107	0.059
153.8	0.236	0.107	0.059
154	0.236	0.107	0.059
154.2	0.236	0.107	0.059
154.4	0.236	0.107	0.059
154.6	0.236	0.107	0.059
154.8	0.236	0.107	0.059
155	0.236	0.107	0.059
155.2	0.235	0.107	0.059
155.4	0.235	0.107	0.059
155.6	0.235	0.107	0.059
155.8	0.235	0.108	0.059
156	0.235	0.108	0.06
156.2	0.235	0.109	0.06
156.4	0.235	0.109	0.06
156.6	0.235	0.109	0.06
156.8	0.235	0.109	0.06
157	0.235	0.109	0.06
157.2	0.236	0.109	0.06
157.4	0.236	0.109	0.06
157.6	0.236	0.109	0.06
157.8	0.236	0.109	0.06
158	0.236	0.108	0.06
158.2	0.236	0.108	0.06
158.4	0.235	0.107	0.06
158.6	0.235	0.107	0.06
158.8	0.235	0.107	0.06
159	0.235	0.107	0.06
159.2	0.234	0.106	0.06
159.4	0.234	0.107	0.06
159.6	0.234	0.107	0.06
159.8	0.234	0.107	0.059
160	0.233	0.107	0.059
160.2	0.233	0.107	0.059
160.4	0.233	0.107	0.058
160.6	0.233	0.107	0.058
160.8	0.233	0.107	0.058
161	0.234	0.107	0.058
161.2	0.234	0.107	0.058
161.4	0.234	0.107	0.058
161.6	0.234	0.107	0.058
161.8	0.234	0.106	0.058
162	0.234	0.106	0.058
162.2	0.234	0.106	0.058
162.4	0.234	0.106	0.059
162.6	0.233	0.106	0.058
162.8	0.233	0.106	0.058
163	0.233	0.106	0.058
163.2	0.233	0.106	0.058
163.4	0.232	0.106	0.058
163.6	0.232	0.105	0.057
163.8	0.232	0.105	0.057
164	0.232	0.105	0.057
164.2	0.232	0.104	0.057
164.4	0.232	0.104	0.057
164.6	0.232	0.104	0.058
164.8	0.232	0.104	0.058
165	0.232	0.104	0.059
165.2	0.233	0.104	0.059
165.4	0.233	0.104	0.059
165.6	0.233	0.104	0.059
165.8	0.233	0.104	0.059
166	0.233	0.104	0.059
166.2	0.233	0.104	0.058
166.4	0.233	0.104	0.058
166.6	0.233	0.104	0.058
166.8	0.233	0.104	0.057
167	0.233	0.104	0.057
167.2	0.233	0.104	0.057
167.4	0.233	0.104	0.056
167.6	0.234	0.104	0.056
167.8	0.234	0.104	0.056
168	0.234	0.103	0.056
168.2	0.234	0.103	0.056
168.4	0.233	0.104	0.057
168.6	0.233	0.104	0.057
168.8	0.233	0.104	0.057
169	0.233	0.104	0.057
169.2	0.233	0.104	0.057
169.4	0.233	0.104	0.057
169.6	0.233	0.105	0.057
169.8	0.232	0.105	0.057
170	0.232	0.105	0.057
170.2	0.232	0.105	0.057
170.4	0.232	0.105	0.057
170.6	0.231	0.105	0.057
170.8	0.231	0.105	0.057
171	0.232	0.105	0.058
171.2	0.232	0.105	0.058
171.4	0.232	0.105	0.058
171.6	0.233	0.105	0.058
171.8	0.233	0.105	0.058
172	0.233	0.105	0.058
172.2	0.233	0.105	0.057
172.4	0.233	0.105	0.057
172.6	0.232	0.104	0.057
172.8	0.233	0.104	0.057
173	0.233	0.104	0.057
173.2	0.232	0.104	0.056
173.4	0.232	0.103	0.056
173.6	0.232	0.103	0.056
173.8	0.231	0.103	0.056
174	0.23	0.103	0.055
174.2	0.23	0.102	0.055
174.4	0.23	0.102	0.056
174.6	0.23	0.102	0.056
174.8	0.23	0.102	0.056
175	0.23	0.102	0.056
175.2	0.23	0.102	0.056
175.4	0.23	0.102	0.056
175.6	0.23	0.102	0.056
175.8	0.23	0.102	0.056
176	0.23	0.102	0.056
176.2	0.231	0.102	0.056
176.4	0.231	0.103	0.056
176.6	0.231	0.103	0.056
176.8	0.232	0.103	0.057
177	0.232	0.103	0.056
177.2	0.232	0.103	0.056
177.4	0.232	0.103	0.056
177.6	0.231	0.103	0.056
177.8	0.231	0.103	0.056
178	0.231	0.103	0.056
178.2	0.231	0.103	0.056
178.4	0.232	0.103	0.056
178.6	0.231	0.103	0.056
178.8	0.232	0.103	0.056
179	0.232	0.103	0.056
179.2	0.232	0.103	0.056
179.4	0.232	0.103	0.056
179.6	0.232	0.103	0.056
179.8	0.232	0.103	0.056
180	0.232	0.103	0.056
180.2	0.232	0.103	0.056
180.4	0.232	0.103	0.056
180.6	0.232	0.103	0.056
180.8	0.232	0.103	0.055
181	0.232	0.103	0.055
181.2	0.232	0.103	0.055
181.4	0.231	0.103	0.054
181.6	0.231	0.103	0.054
181.8	0.231	0.103	0.054
182	0.23	0.103	0.054
182.2	0.23	0.103	0.054
182.4	0.23	0.102	0.053
182.6	0.229	0.102	0.053
182.8	0.228	0.102	0.053
183	0.228	0.101	0.052
183.2	0.227	0.101	0.052
183.4	0.227	0.101	0.052
183.6	0.227	0.101	0.052
183.8	0.227	0.101	0.052
184	0.227	0.101	0.052
184.2	0.227	0.101	0.052
184.4	0.227	0.101	0.052
184.6	0.227	0.101	0.052
184.8	0.227	0.101	0.053
185	0.228	0.101	0.053
185.2	0.228	0.101	0.053
185.4	0.228	0.102	0.053
185.6	0.229	0.102	0.054
185.8	0.229	0.102	0.054
186	0.229	0.103	0.054
186.2	0.229	0.103	0.054
186.4	0.229	0.103	0.054
186.6	0.229	0.103	0.054
186.8	0.229	0.103	0.054
187	0.229	0.102	0.054
187.2	0.229	0.102	0.054
187.4	0.229	0.102	0.053
187.6	0.229	0.102	0.053
187.8	0.229	0.102	0.053
188	0.23	0.102	0.053
188.2	0.23	0.102	0.053
188.4	0.23	0.101	0.054
188.6	0.23	0.101	0.054
188.8	0.23	0.101	0.054
189	0.23	0.101	0.054
189.2	0.23	0.102	0.054
189.4	0.229	0.102	0.054
189.6	0.229	0.102	0.054
189.8	0.229	0.102	0.054
190	0.229	0.102	0.055
190.2	0.228	0.102	0.055
190.4	0.228	0.102	0.055
190.6	0.228	0.102	0.055
190.8	0.228	0.102	0.055
191	0.228	0.102	0.054
191.2	0.228	0.101	0.054
191.4	0.228	0.101	0.054
191.6	0.228	0.101	0.053
191.8	0.227	0.1	0.053
192	0.227	0.1	0.053
192.2	0.227	0.101	0.053
192.4	0.227	0.101	0.053
192.6	0.228	0.101	0.053
192.8	0.228	0.101	0.053
193	0.227	0.101	0.053
193.2	0.227	0.101	0.053
193.4	0.227	0.101	0.053
193.6	0.227	0.102	0.053
193.8	0.227	0.102	0.053
194	0.227	0.102	0.053
194.2	0.227	0.103	0.053
194.4	0.227	0.103	0.053
194.6	0.227	0.103	0.053
194.8	0.227	0.102	0.053
195	0.227	0.102	0.053
195.2	0.227	0.102	0.053
195.4	0.227	0.102	0.053
195.6	0.227	0.102	0.053
195.8	0.227	0.102	0.053
196	0.227	0.102	0.053
196.2	0.227	0.102	0.053
196.4	0.227	0.102	0.053
196.6	0.227	0.102	0.053
196.8	0.227	0.102	0.053
197	0.227	0.102	0.053
197.2	0.227	0.101	0.052
197.4	0.227	0.102	0.052
197.6	0.227	0.102	0.052
197.8	0.227	0.102	0.053
198	0.227	0.102	0.053
198.2	0.227	0.102	0.053
198.4	0.227	0.102	0.053
198.6	0.227	0.102	0.053
198.8	0.227	0.101	0.053
199	0.227	0.101	0.053
199.2	0.226	0.101	0.053
199.4	0.226	0.1	0.053
199.6	0.226	0.1	0.053
199.8	0.226	0.1	0.053
200	0.226	0.099	0.053
200.2	0.226	0.099	0.053
200.4	0.226	0.099	0.053
200.6	0.225	0.099	0.052
200.8	0.225	0.1	0.052
201	0.225	0.1	0.052
201.2	0.225	0.1	0.052
201.4	0.224	0.1	0.052
201.6	0.224	0.1	0.052
201.8	0.224	0.1	0.052
202	0.224	0.1	0.052
202.2	0.224	0.1	0.052
202.4	0.224	0.1	0.052
202.6	0.225	0.1	0.052
202.8	0.225	0.1	0.052
203	0.225	0.1	0.052
203.2	0.226	0.1	0.052
203.4	0.226	0.1	0.052
203.6	0.227	0.1	0.052
203.8	0.227	0.1	0.052
204	0.227	0.1	0.052
204.2	0.227	0.1	0.052
204.4	0.228	0.099	0.052
204.6	0.228	0.099	0.052
204.8	0.228	0.099	0.052
205	0.228	0.099	0.052
205.2	0.227	0.099	0.052
205.4	0.227	0.099	0.052
205.6	0.227	0.099	0.053
205.8	0.227	0.1	0.053
206	0.227	0.1	0.053
206.2	0.227	0.1	0.053
206.4	0.227	0.1	0.053
206.6	0.227	0.1	0.053
206.8	0.227	0.1	0.052
207	0.226	0.1	0.052
207.2	0.226	0.1	0.052
207.4	0.226	0.101	0.052
207.6	0.226	0.101	0.052
207.8	0.225	0.101	0.052
208	0.225	0.101	0.053
208.2	0.225	0.101	0.053
208.4	0.225	0.101	0.053
208.6	0.225	0.1	0.053
208.8	0.225	0.1	0.053
209	0.225	0.1	0.053
209.2	0.225	0.1	0.053
209.4	0.225	0.1	0.053
209.6	0.225	0.1	0.053
209.8	0.225	0.1	0.052
210	0.225	0.1	0.052
210.2	0.225	0.099	0.051
210.4	0.225	0.099	0.051
210.6	0.224	0.098	0.051
210.8	0.224	0.098	0.05
211	0.224	0.098	0.05
211.2	0.224	0.098	0.05
211.4	0.224	0.098	0.051
211.6	0.224	0.098	0.051
211.8	0.224	0.098	0.051
212	0.224	0.098	0.052
212.2	0.224	0.099	0.052
212.4	0.224	0.099	0.052
212.6	0.224	0.099	0.053
212.8	0.223	0.099	0.053
213	0.223	0.1	0.053
213.2	0.223	0.1	0.053
213.4	0.223	0.1	0.053
213.6	0.223	0.1	0.053
213.8	0.223	0.1	0.053
214	0.223	0.1	0.053
214.2	0.223	0.099	0.053
214.4	0.223	0.099	0.053
214.6	0.223	0.099	0.052
214.8	0.222	0.098	0.052
215	0.222	0.098	0.052
215.2	0.222	0.098	0.052
215.4	0.223	0.099	0.052
215.6	0.223	0.099	0.052
215.8	0.223	0.1	0.052
216	0.223	0.1	0.052
216.2	0.223	0.1	0.052
216.4	0.223	0.1	0.052
216.6	0.223	0.1	0.052
216.8	0.223	0.1	0.052
217	0.223	0.1	0.051
217.2	0.223	0.1	0.051
217.4	0.224	0.1	0.052
217.6	0.224	0.1	0.052
217.8	0.224	0.1	0.052
218	0.224	0.1	0.051
218.2	0.224	0.099	0.051
218.4	0.223	0.099	0.051
218.6	0.223	0.099	0.051
218.8	0.223	0.099	0.051
219	0.223	0.099	0.051
219.2	0.223	0.099	0.052
219.4	0.223	0.1	0.052
219.6	0.224	0.1	0.052
219.8	0.224	0.1	0.052
220	0.224	0.099	0.052
220.2	0.224	0.099	0.052
220.4	0.224	0.099	0.052
220.6	0.224	0.099	0.053
220.8	0.224	0.099	0.053
221	0.225	0.099	0.053
221.2	0.225	0.1	0.053
221.4	0.224	0.1	0.053
221.6	0.224	0.1	0.053
221.8	0.224	0.1	0.053
222	0.223	0.1	0.053
222.2	0.223	0.1	0.052
222.4	0.222	0.1	0.052
222.6	0.222	0.1	0.052
222.8	0.222	0.1	0.052
223	0.222	0.1	0.052
223.2	0.222	0.1	0.051
223.4	0.222	0.099	0.051
223.6	0.222	0.099	0.051
223.8	0.222	0.098	0.05
224	0.222	0.098	0.05
224.2	0.222	0.098	0.05
224.4	0.222	0.098	0.05
224.6	0.222	0.098	0.051
224.8	0.222	0.098	0.051
225	0.222	0.098	0.051
225.2	0.222	0.098	0.051
225.4	0.222	0.098	0.051
225.6	0.222	0.098	0.051
225.8	0.222	0.098	0.051
226	0.222	0.098	0.051
226.2	0.222	0.098	0.051
226.4	0.222	0.098	0.051
226.6	0.222	0.098	0.051
226.8	0.222	0.098	0.051
227	0.222	0.098	0.05
227.2	0.222	0.098	0.05
227.4	0.222	0.097	0.05
227.6	0.222	0.097	0.05
227.8	0.222	0.097	0.05
228	0.222	0.097	0.05
228.2	0.221	0.097	0.05
228.4	0.221	0.097	0.05
228.6	0.221	0.098	0.05
228.8	0.221	0.098	0.05
229	0.221	0.098	0.05
229.2	0.221	0.098	0.049
229.4	0.221	0.098	0.049
229.6	0.221	0.098	0.049
229.8	0.221	0.098	0.049
230	0.22	0.098	0.049
230.2	0.22	0.097	0.049
230.4	0.22	0.097	0.048
230.6	0.22	0.097	0.048
230.8	0.22	0.097	0.048
231	0.22	0.097	0.048
231.2	0.22	0.097	0.049
231.4	0.22	0.097	0.049
231.6	0.22	0.097	0.049
231.8	0.221	0.098	0.049
232	0.221	0.098	0.05
232.2	0.221	0.098	0.05
232.4	0.221	0.099	0.05
232.6	0.221	0.099	0.05
232.8	0.221	0.099	0.05
233	0.221	0.1	0.051
233.2	0.221	0.1	0.051
233.4	0.221	0.1	0.051
233.6	0.221	0.099	0.051
233.8	0.221	0.099	0.051
234	0.221	0.099	0.051
234.2	0.221	0.099	0.05
234.4	0.221	0.099	0.05
234.6	0.221	0.099	0.049
234.8	0.221	0.099	0.049
235	0.221	0.099	0.049
235.2	0.221	0.099	0.049
235.4	0.221	0.098	0.049
235.6	0.221	0.098	0.049
235.8	0.221	0.098	0.048
236	0.221	0.098	0.048
236.2	0.221	0.098	0.048
236.4	0.221	0.097	0.048
236.6	0.22	0.097	0.048
236.8	0.22	0.097	0.048
237	0.22	0.097	0.049
237.2	0.22	0.097	0.049
237.4	0.219	0.097	0.048
237.6	0.219	0.097	0.048
237.8	0.219	0.097	0.048
238	0.219	0.097	0.048
238.2	0.219	0.097	0.048
238.4	0.219	0.096	0.048
238.6	0.219	0.096	0.048
238.8	0.219	0.096	0.048
239	0.219	0.096	0.048
239.2	0.219	0.096	0.048
239.4	0.219	0.096	0.049
239.6	0.219	0.096	0.049
239.8	0.219	0.096	0.049

## Sheet: mUbRab5K140
		Response unit
Time (sec)	mUbRab5K140 100 uM	mUbRab5K140 25 uM	mUbRab5K140 12.5 uM
0	0	0	0
0.2	0	0.003	0.004
0.4	0.001	0.007	0.008
0.6	0.002	0.011	0.013
0.8	0.003	0.014	0.018
1	0.005	0.019	0.023
1.2	0.006	0.022	0.028
1.4	0.007	0.026	0.033
1.6	0.009	0.03	0.037
1.8	0.01	0.034	0.041
2	0.011	0.036	0.044
2.2	0.013	0.039	0.047
2.4	0.013	0.041	0.048
2.6	0.013	0.042	0.05
2.8	0.015	0.043	0.051
3	0.016	0.044	0.053
3.2	0.016	0.045	0.054
3.4	0.017	0.046	0.055
3.6	0.018	0.046	0.055
3.8	0.018	0.046	0.056
4	0.018	0.046	0.056
4.2	0.019	0.046	0.056
4.4	0.02	0.046	0.057
4.6	0.021	0.047	0.057
4.8	0.022	0.047	0.056
5	0.023	0.048	0.056
5.2	0.023	0.049	0.056
5.4	0.024	0.05	0.055
5.6	0.024	0.052	0.056
5.8	0.025	0.054	0.057
6	0.026	0.056	0.058
6.2	0.027	0.058	0.06
6.4	0.029	0.059	0.062
6.6	0.03	0.061	0.064
6.8	0.031	0.061	0.065
7	0.032	0.061	0.067
7.2	0.032	0.061	0.068
7.4	0.033	0.061	0.069
7.6	0.033	0.06	0.071
7.8	0.034	0.061	0.073
8	0.035	0.062	0.074
8.2	0.036	0.063	0.076
8.4	0.036	0.063	0.077
8.6	0.037	0.064	0.077
8.8	0.037	0.065	0.077
9	0.037	0.065	0.076
9.2	0.037	0.065	0.076
9.4	0.037	0.065	0.077
9.6	0.038	0.066	0.079
9.8	0.038	0.066	0.08
10	0.039	0.067	0.081
10.2	0.039	0.067	0.082
10.4	0.04	0.067	0.082
10.6	0.04	0.067	0.082
10.8	0.041	0.067	0.082
11	0.041	0.066	0.081
11.2	0.042	0.066	0.081
11.4	0.042	0.066	0.081
11.6	0.042	0.067	0.081
11.8	0.042	0.067	0.081
12	0.043	0.068	0.081
12.2	0.043	0.069	0.081
12.4	0.043	0.069	0.082
12.6	0.043	0.07	0.082
12.8	0.043	0.07	0.082
13	0.043	0.07	0.082
13.2	0.042	0.07	0.083
13.4	0.042	0.071	0.083
13.6	0.043	0.071	0.084
13.8	0.043	0.072	0.085
14	0.044	0.074	0.087
14.2	0.044	0.076	0.088
14.4	0.046	0.078	0.089
14.6	0.047	0.079	0.09
14.8	0.048	0.081	0.092
15	0.049	0.081	0.092
15.2	0.051	0.081	0.093
15.4	0.051	0.081	0.093
15.6	0.052	0.081	0.095
15.8	0.053	0.08	0.095
16	0.053	0.079	0.095
16.2	0.053	0.078	0.096
16.4	0.053	0.077	0.095
16.6	0.053	0.076	0.094
16.8	0.052	0.075	0.094
17	0.052	0.074	0.093
17.2	0.052	0.075	0.093
17.4	0.052	0.075	0.093
17.6	0.052	0.075	0.093
17.8	0.051	0.076	0.094
18	0.051	0.076	0.094
18.2	0.051	0.076	0.094
18.4	0.05	0.076	0.093
18.6	0.05	0.075	0.093
18.8	0.05	0.075	0.093
19	0.05	0.075	0.093
19.2	0.05	0.074	0.093
19.4	0.05	0.073	0.094
19.6	0.051	0.073	0.094
19.8	0.051	0.073	0.094
20	0.052	0.073	0.094
20.2	0.053	0.074	0.095
20.4	0.055	0.075	0.095
20.6	0.056	0.076	0.096
20.8	0.056	0.078	0.096
21	0.057	0.079	0.097
21.2	0.058	0.079	0.098
21.4	0.059	0.08	0.098
21.6	0.059	0.08	0.099
21.8	0.059	0.08	0.1
22	0.058	0.079	0.099
22.2	0.058	0.079	0.099
22.4	0.058	0.079	0.099
22.6	0.058	0.078	0.099
22.8	0.057	0.079	0.099
23	0.058	0.08	0.099
23.2	0.058	0.08	0.099
23.4	0.058	0.08	0.1
23.6	0.058	0.081	0.099
23.8	0.059	0.082	0.099
24	0.059	0.083	0.1
24.2	0.06	0.084	0.099
24.4	0.061	0.084	0.098
24.6	0.061	0.084	0.097
24.8	0.061	0.084	0.097
25	0.061	0.084	0.096
25.2	0.061	0.084	0.096
25.4	0.061	0.084	0.097
25.6	0.061	0.083	0.098
25.8	0.061	0.082	0.098
26	0.061	0.082	0.099
26.2	0.06	0.082	0.1
26.4	0.06	0.083	0.101
26.6	0.06	0.082	0.102
26.8	0.059	0.082	0.102
27	0.059	0.082	0.103
27.2	0.059	0.081	0.102
27.4	0.059	0.081	0.101
27.6	0.059	0.081	0.1
27.8	0.059	0.081	0.098
28	0.06	0.08	0.096
28.2	0.06	0.08	0.093
28.4	0.06	0.08	0.092
28.6	0.061	0.08	0.091
28.8	0.061	0.08	0.091
29	0.062	0.081	0.091
29.2	0.063	0.082	0.092
29.4	0.064	0.084	0.094
29.6	0.065	0.085	0.096
29.8	0.065	0.086	0.098
30	0.066	0.087	0.101
30.2	0.066	0.087	0.102
30.4	0.066	0.087	0.104
30.6	0.066	0.087	0.106
30.8	0.067	0.087	0.107
31	0.067	0.087	0.107
31.2	0.067	0.087	0.107
31.4	0.067	0.086	0.106
31.6	0.067	0.086	0.105
31.8	0.066	0.085	0.104
32	0.066	0.084	0.102
32.2	0.064	0.083	0.101
32.4	0.064	0.082	0.099
32.6	0.063	0.081	0.099
32.8	0.063	0.08	0.099
33	0.063	0.08	0.099
33.2	0.063	0.08	0.1
33.4	0.063	0.081	0.1
33.6	0.064	0.081	0.101
33.8	0.065	0.082	0.102
34	0.065	0.082	0.103
34.2	0.067	0.083	0.104
34.4	0.068	0.085	0.105
34.6	0.069	0.086	0.106
34.8	0.07	0.087	0.106
35	0.071	0.088	0.106
35.2	0.071	0.09	0.106
35.4	0.071	0.09	0.106
35.6	0.071	0.09	0.105
35.8	0.07	0.09	0.105
36	0.07	0.09	0.105
36.2	0.069	0.089	0.105
36.4	0.069	0.088	0.105
36.6	0.069	0.088	0.106
36.8	0.069	0.087	0.107
37	0.069	0.087	0.108
37.2	0.069	0.087	0.109
37.4	0.07	0.088	0.11
37.6	0.071	0.089	0.111
37.8	0.072	0.09	0.112
38	0.073	0.09	0.112
38.2	0.073	0.09	0.112
38.4	0.073	0.09	0.112
38.6	0.073	0.09	0.111
38.8	0.073	0.09	0.111
39	0.073	0.091	0.11
39.2	0.074	0.091	0.109
39.4	0.074	0.092	0.108
39.6	0.075	0.092	0.108
39.8	0.075	0.093	0.108
40	0.076	0.093	0.109
40.2	0.076	0.092	0.109
40.4	0.076	0.092	0.109
40.6	0.077	0.092	0.11
40.8	0.077	0.092	0.11
41	0.077	0.092	0.11
41.2	0.077	0.093	0.112
41.4	0.078	0.094	0.113
41.6	0.077	0.094	0.114
41.8	0.077	0.094	0.114
42	0.076	0.094	0.115
42.2	0.075	0.093	0.114
42.4	0.074	0.093	0.114
42.6	0.073	0.093	0.113
42.8	0.073	0.094	0.113
43	0.073	0.094	0.111
43.2	0.073	0.094	0.111
43.4	0.073	0.094	0.111
43.6	0.073	0.094	0.11
43.8	0.073	0.094	0.11
44	0.074	0.093	0.111
44.2	0.074	0.093	0.111
44.4	0.075	0.093	0.111
44.6	0.076	0.092	0.112
44.8	0.076	0.093	0.113
45	0.077	0.093	0.114
45.2	0.078	0.093	0.115
45.4	0.079	0.093	0.115
45.6	0.079	0.093	0.116
45.8	0.08	0.093	0.117
46	0.08	0.093	0.117
46.2	0.08	0.094	0.116
46.4	0.079	0.093	0.116
46.6	0.079	0.093	0.116
46.8	0.079	0.093	0.114
47	0.078	0.093	0.114
47.2	0.078	0.094	0.114
47.4	0.077	0.094	0.113
47.6	0.076	0.095	0.112
47.8	0.075	0.095	0.112
48	0.075	0.095	0.112
48.2	0.074	0.095	0.112
48.4	0.073	0.095	0.111
48.6	0.072	0.095	0.111
48.8	0.073	0.095	0.111
49	0.072	0.095	0.111
49.2	0.072	0.095	0.111
49.4	0.073	0.096	0.113
49.6	0.074	0.096	0.114
49.8	0.075	0.096	0.114
50	0.076	0.096	0.115
50.2	0.077	0.096	0.116
50.4	0.078	0.096	0.116
50.6	0.079	0.096	0.116
50.8	0.08	0.096	0.116
51	0.08	0.096	0.115
51.2	0.08	0.095	0.114
51.4	0.08	0.095	0.114
51.6	0.08	0.095	0.113
51.8	0.08	0.095	0.113
52	0.08	0.095	0.113
52.2	0.08	0.095	0.114
52.4	0.08	0.095	0.114
52.6	0.081	0.095	0.115
52.8	0.082	0.096	0.116
53	0.082	0.096	0.116
53.2	0.083	0.097	0.117
53.4	0.084	0.097	0.118
53.6	0.084	0.097	0.118
53.8	0.085	0.097	0.119
54	0.085	0.097	0.12
54.2	0.085	0.096	0.119
54.4	0.084	0.095	0.118
54.6	0.084	0.095	0.118
54.8	0.083	0.095	0.117
55	0.082	0.094	0.116
55.2	0.081	0.094	0.115
55.4	0.081	0.094	0.115
55.6	0.081	0.093	0.114
55.8	0.081	0.093	0.113
56	0.082	0.094	0.113
56.2	0.083	0.094	0.113
56.4	0.083	0.095	0.113
56.6	0.083	0.096	0.113
56.8	0.084	0.097	0.113
57	0.084	0.098	0.113
57.2	0.084	0.099	0.114
57.4	0.085	0.099	0.114
57.6	0.085	0.1	0.115
57.8	0.086	0.101	0.116
58	0.086	0.101	0.117
58.2	0.086	0.101	0.118
58.4	0.086	0.101	0.118
58.6	0.087	0.101	0.119
58.8	0.087	0.1	0.118
59	0.086	0.099	0.117
59.2	0.087	0.097	0.117
59.4	0.086	0.096	0.116
59.6	0.085	0.095	0.115
59.8	0.085	0.095	0.114
60	0.085	0.095	0.114
60.2	0.084	0.095	0.113
60.4	0.083	0.095	0.113
60.6	0.083	0.095	0.113
60.8	0.083	0.095	0.112
61	0.083	0.094	0.112
61.2	0.082	0.093	0.112
61.4	0.083	0.092	0.112
61.6	0.083	0.091	0.112
61.8	0.083	0.091	0.112
62	0.084	0.09	0.113
62.2	0.084	0.09	0.112
62.4	0.084	0.089	0.111
62.6	0.084	0.089	0.111
62.8	0.084	0.088	0.11
63	0.083	0.088	0.109
63.2	0.083	0.088	0.109
63.4	0.083	0.088	0.109
63.6	0.082	0.09	0.109
63.8	0.083	0.091	0.11
64	0.084	0.093	0.111
64.2	0.085	0.095	0.112
64.4	0.085	0.097	0.112
64.6	0.085	0.098	0.113
64.8	0.085	0.098	0.113
65	0.085	0.099	0.113
65.2	0.085	0.098	0.113
65.4	0.086	0.099	0.113
65.6	0.086	0.099	0.112
65.8	0.085	0.098	0.111
66	0.085	0.098	0.111
66.2	0.085	0.098	0.11
66.4	0.085	0.097	0.11
66.6	0.084	0.096	0.109
66.8	0.083	0.095	0.108
67	0.082	0.094	0.107
67.2	0.082	0.093	0.107
67.4	0.082	0.093	0.107
67.6	0.082	0.093	0.107
67.8	0.083	0.093	0.108
68	0.084	0.093	0.109
68.2	0.085	0.094	0.111
68.4	0.085	0.095	0.111
68.6	0.086	0.095	0.112
68.8	0.087	0.096	0.113
69	0.087	0.097	0.113
69.2	0.088	0.098	0.113
69.4	0.089	0.098	0.114
69.6	0.09	0.099	0.115
69.8	0.091	0.1	0.116
70	0.092	0.1	0.116
70.2	0.092	0.1	0.117
70.4	0.093	0.101	0.117
70.6	0.093	0.101	0.117
70.8	0.093	0.1	0.117
71	0.093	0.1	0.116
71.2	0.092	0.099	0.116
71.4	0.092	0.099	0.115
71.6	0.092	0.097	0.114
71.8	0.091	0.096	0.114
72	0.09	0.095	0.114
72.2	0.089	0.095	0.113
72.4	0.088	0.094	0.112
72.6	0.088	0.094	0.112
72.8	0.088	0.095	0.112
73	0.088	0.095	0.112
73.2	0.089	0.096	0.112
73.4	0.09	0.098	0.114
73.6	0.091	0.099	0.115
73.8	0.093	0.101	0.116
74	0.094	0.103	0.117
74.2	0.096	0.104	0.119
74.4	0.097	0.106	0.12
74.6	0.097	0.106	0.12
74.8	0.098	0.107	0.12
75	0.097	0.106	0.119
75.2	0.096	0.105	0.119
75.4	0.095	0.104	0.117
75.6	0.094	0.103	0.117
75.8	0.092	0.102	0.116
76	0.091	0.101	0.115
76.2	0.09	0.1	0.114
76.4	0.089	0.1	0.113
76.6	0.089	0.099	0.113
76.8	0.089	0.099	0.112
77	0.089	0.098	0.112
77.2	0.089	0.099	0.111
77.4	0.09	0.099	0.112
77.6	0.09	0.099	0.112
77.8	0.091	0.1	0.113
78	0.091	0.101	0.114
78.2	0.092	0.1	0.114
78.4	0.092	0.1	0.114
78.6	0.092	0.1	0.115
78.8	0.092	0.1	0.116
79	0.093	0.1	0.116
79.2	0.093	0.101	0.117
79.4	0.094	0.101	0.118
79.6	0.095	0.102	0.119
79.8	0.096	0.103	0.12
80	0.097	0.104	0.121
80.2	0.098	0.106	0.122
80.4	0.099	0.107	0.123
80.6	0.1	0.108	0.124
80.8	0.101	0.109	0.125
81	0.102	0.11	0.126
81.2	0.102	0.111	0.125
81.4	0.102	0.111	0.125
81.6	0.102	0.111	0.125
81.8	0.101	0.11	0.123
82	0.1	0.109	0.122
82.2	0.098	0.108	0.121
82.4	0.097	0.106	0.12
82.6	0.096	0.104	0.119
82.8	0.094	0.102	0.118
83	0.093	0.101	0.117
83.2	0.091	0.099	0.117
83.4	0.09	0.098	0.116
83.6	0.089	0.097	0.116
83.8	0.088	0.096	0.116
84	0.088	0.096	0.117
84.2	0.088	0.096	0.117
84.4	0.088	0.097	0.117
84.6	0.088	0.097	0.118
84.8	0.089	0.098	0.118
85	0.09	0.098	0.118
85.2	0.09	0.098	0.118
85.4	0.09	0.098	0.118
85.6	0.092	0.098	0.118
85.8	0.093	0.098	0.118
86	0.094	0.099	0.118
86.2	0.095	0.1	0.119
86.4	0.096	0.101	0.118
86.6	0.097	0.101	0.117
86.8	0.098	0.102	0.117
87	0.099	0.102	0.116
87.2	0.099	0.101	0.115
87.4	0.099	0.101	0.115
87.6	0.099	0.101	0.115
87.8	0.099	0.101	0.115
88	0.1	0.102	0.115
88.2	0.1	0.102	0.115
88.4	0.1	0.102	0.116
88.6	0.099	0.101	0.116
88.8	0.099	0.1	0.116
89	0.098	0.098	0.116
89.2	0.097	0.097	0.116
89.4	0.097	0.097	0.116
89.6	0.097	0.097	0.116
89.8	0.097	0.097	0.115
90	0.097	0.098	0.115
90.2	0.098	0.099	0.115
90.4	0.097	0.099	0.115
90.6	0.097	0.099	0.115
90.8	0.097	0.1	0.116
91	0.097	0.1	0.116
91.2	0.097	0.101	0.116
91.4	0.097	0.102	0.117
91.6	0.097	0.102	0.117
91.8	0.098	0.103	0.118
92	0.098	0.103	0.119
92.2	0.098	0.103	0.119
92.4	0.097	0.102	0.119
92.6	0.096	0.101	0.119
92.8	0.095	0.1	0.118
93	0.094	0.099	0.117
93.2	0.094	0.098	0.115
93.4	0.094	0.097	0.113
93.6	0.093	0.097	0.112
93.8	0.093	0.096	0.111
94	0.092	0.096	0.11
94.2	0.091	0.095	0.109
94.4	0.09	0.094	0.109
94.6	0.089	0.094	0.109
94.8	0.088	0.094	0.109
95	0.088	0.094	0.11
95.2	0.088	0.094	0.11
95.4	0.088	0.094	0.111
95.6	0.089	0.095	0.112
95.8	0.089	0.096	0.113
96	0.089	0.096	0.114
96.2	0.09	0.097	0.116
96.4	0.09	0.097	0.117
96.6	0.091	0.098	0.118
96.8	0.092	0.099	0.119
97	0.093	0.1	0.12
97.2	0.094	0.101	0.121
97.4	0.095	0.102	0.122
97.6	0.097	0.102	0.123
97.8	0.098	0.103	0.123
98	0.098	0.102	0.123
98.2	0.098	0.102	0.123
98.4	0.098	0.102	0.123
98.6	0.098	0.101	0.123
98.8	0.098	0.099	0.122
99	0.098	0.099	0.122
99.2	0.098	0.098	0.121
99.4	0.098	0.098	0.12
99.6	0.098	0.097	0.12
99.8	0.098	0.097	0.12
100	0.097	0.097	0.119
100.2	0.097	0.098	0.119
100.4	0.097	0.098	0.12
100.6	0.097	0.099	0.121
100.8	0.097	0.099	0.121
101	0.097	0.1	0.122
101.2	0.098	0.1	0.122
101.4	0.098	0.101	0.123
101.6	0.098	0.101	0.123
101.8	0.098	0.101	0.124
102	0.098	0.102	0.124
102.2	0.098	0.102	0.124
102.4	0.098	0.102	0.124
102.6	0.097	0.102	0.124
102.8	0.097	0.101	0.123
103	0.097	0.101	0.123
103.2	0.097	0.101	0.123
103.4	0.096	0.101	0.122
103.6	0.097	0.1	0.122
103.8	0.096	0.1	0.122
104	0.096	0.099	0.12
104.2	0.096	0.099	0.12
104.4	0.096	0.099	0.12
104.6	0.095	0.098	0.119
104.8	0.095	0.098	0.119
105	0.095	0.098	0.119
105.2	0.095	0.097	0.119
105.4	0.095	0.097	0.119
105.6	0.094	0.096	0.119
105.8	0.094	0.095	0.119
106	0.094	0.096	0.119
106.2	0.094	0.096	0.119
106.4	0.095	0.096	0.12
106.6	0.095	0.096	0.121
106.8	0.095	0.096	0.121
107	0.095	0.095	0.121
107.2	0.095	0.096	0.121
107.4	0.095	0.096	0.121
107.6	0.095	0.095	0.121
107.8	0.095	0.096	0.12
108	0.095	0.096	0.12
108.2	0.095	0.097	0.12
108.4	0.095	0.098	0.12
108.6	0.095	0.098	0.12
108.8	0.095	0.098	0.121
109	0.095	0.098	0.12
109.2	0.094	0.097	0.12
109.4	0.095	0.097	0.119
109.6	0.095	0.097	0.119
109.8	0.096	0.098	0.118
110	0.098	0.098	0.118
110.2	0.098	0.098	0.118
110.4	0.098	0.099	0.117
110.6	0.099	0.099	0.116
110.8	0.099	0.099	0.116
111	0.099	0.099	0.116
111.2	0.099	0.1	0.116
111.4	0.099	0.1	0.116
111.6	0.1	0.101	0.117
111.8	0.099	0.101	0.118
112	0.099	0.101	0.118
112.2	0.099	0.1	0.119
112.4	0.098	0.1	0.12
112.6	0.098	0.099	0.121
112.8	0.098	0.099	0.122
113	0.098	0.098	0.122
113.2	0.099	0.099	0.123
113.4	0.099	0.099	0.124
113.6	0.099	0.1	0.124
113.8	0.1	0.1	0.124
114	0.1	0.101	0.124
114.2	0.099	0.101	0.124
114.4	0.099	0.101	0.123
114.6	0.098	0.102	0.123
114.8	0.098	0.102	0.123
115	0.099	0.102	0.123
115.2	0.098	0.102	0.122
115.4	0.098	0.102	0.121
115.6	0.099	0.102	0.121
115.8	0.098	0.101	0.12
116	0.098	0.1	0.119
116.2	0.098	0.1	0.118
116.4	0.098	0.099	0.119
116.6	0.098	0.098	0.118
116.8	0.098	0.098	0.117
117	0.098	0.098	0.117
117.2	0.098	0.098	0.117
117.4	0.097	0.098	0.117
117.6	0.096	0.097	0.117
117.8	0.096	0.097	0.119
118	0.095	0.097	0.12
118.2	0.094	0.097	0.121
118.4	0.095	0.097	0.123
118.6	0.095	0.097	0.124
118.8	0.095	0.097	0.125
119	0.096	0.098	0.126
119.2	0.097	0.098	0.126
119.4	0.098	0.098	0.127
119.6	0.1	0.099	0.127
119.8	0.101	0.099	0.128
120	0.101	0.099	0.128
120.2	0.103	0.098	0.126
120.4	0.105	0.096	0.124
120.6	0.106	0.094	0.122
120.8	0.108	0.092	0.119
121	0.109	0.09	0.117
121.2	0.11	0.088	0.115
121.4	0.111	0.086	0.112
121.6	0.111	0.083	0.11
121.8	0.11	0.081	0.108
122	0.109	0.079	0.106
122.2	0.107	0.077	0.105
122.4	0.105	0.075	0.103
122.6	0.104	0.074	0.102
122.8	0.102	0.072	0.1
123	0.101	0.071	0.1
123.2	0.099	0.07	0.099
123.4	0.098	0.069	0.098
123.6	0.096	0.068	0.097
123.8	0.095	0.067	0.096
124	0.093	0.066	0.095
124.2	0.091	0.066	0.095
124.4	0.09	0.065	0.094
124.6	0.089	0.065	0.094
124.8	0.088	0.064	0.093
125	0.087	0.064	0.093
125.2	0.086	0.064	0.092
125.4	0.084	0.063	0.092
125.6	0.083	0.063	0.092
125.8	0.082	0.062	0.091
126	0.081	0.062	0.09
126.2	0.08	0.061	0.09
126.4	0.079	0.06	0.089
126.6	0.079	0.06	0.089
126.8	0.078	0.06	0.089
127	0.077	0.059	0.089
127.2	0.077	0.059	0.088
127.4	0.076	0.058	0.088
127.6	0.075	0.058	0.087
127.8	0.075	0.057	0.087
128	0.075	0.057	0.087
128.2	0.075	0.057	0.087
128.4	0.075	0.057	0.087
128.6	0.075	0.057	0.087
128.8	0.075	0.058	0.087
129	0.075	0.058	0.087
129.2	0.075	0.058	0.087
129.4	0.074	0.058	0.086
129.6	0.074	0.058	0.086
129.8	0.074	0.057	0.086
130	0.074	0.057	0.086
130.2	0.074	0.057	0.086
130.4	0.073	0.057	0.086
130.6	0.073	0.057	0.086
130.8	0.073	0.057	0.086
131	0.072	0.056	0.085
131.2	0.072	0.055	0.085
131.4	0.071	0.055	0.085
131.6	0.07	0.054	0.084
131.8	0.07	0.053	0.084
132	0.069	0.053	0.084
132.2	0.069	0.053	0.084
132.4	0.068	0.054	0.084
132.6	0.068	0.054	0.085
132.8	0.068	0.054	0.085
133	0.068	0.054	0.085
133.2	0.068	0.054	0.085
133.4	0.067	0.054	0.085
133.6	0.067	0.054	0.085
133.8	0.068	0.054	0.085
134	0.068	0.055	0.086
134.2	0.068	0.054	0.086
134.4	0.068	0.054	0.086
134.6	0.068	0.054	0.086
134.8	0.068	0.053	0.085
135	0.067	0.053	0.085
135.2	0.067	0.052	0.084
135.4	0.067	0.052	0.084
135.6	0.067	0.052	0.083
135.8	0.066	0.052	0.083
136	0.066	0.052	0.083
136.2	0.067	0.052	0.083
136.4	0.067	0.052	0.083
136.6	0.067	0.052	0.083
136.8	0.066	0.052	0.083
137	0.066	0.052	0.083
137.2	0.065	0.051	0.083
137.4	0.065	0.051	0.083
137.6	0.064	0.05	0.083
137.8	0.064	0.05	0.083
138	0.064	0.05	0.082
138.2	0.063	0.049	0.082
138.4	0.063	0.049	0.082
138.6	0.063	0.049	0.082
138.8	0.062	0.049	0.081
139	0.062	0.048	0.081
139.2	0.062	0.049	0.081
139.4	0.062	0.048	0.08
139.6	0.062	0.049	0.08
139.8	0.062	0.049	0.08
140	0.063	0.049	0.08
140.2	0.063	0.049	0.08
140.4	0.063	0.05	0.08
140.6	0.063	0.05	0.08
140.8	0.063	0.05	0.08
141	0.063	0.05	0.08
141.2	0.063	0.049	0.08
141.4	0.063	0.049	0.08
141.6	0.062	0.049	0.08
141.8	0.062	0.048	0.08
142	0.062	0.048	0.08
142.2	0.062	0.048	0.08
142.4	0.061	0.048	0.08
142.6	0.061	0.048	0.079
142.8	0.061	0.048	0.079
143	0.061	0.048	0.079
143.2	0.06	0.048	0.079
143.4	0.06	0.047	0.078
143.6	0.06	0.047	0.078
143.8	0.06	0.047	0.078
144	0.061	0.047	0.078
144.2	0.061	0.047	0.078
144.4	0.061	0.047	0.078
144.6	0.061	0.047	0.078
144.8	0.061	0.046	0.077
145	0.06	0.046	0.077
145.2	0.06	0.046	0.077
145.4	0.06	0.045	0.077
145.6	0.06	0.045	0.077
145.8	0.06	0.046	0.077
146	0.06	0.046	0.077
146.2	0.06	0.047	0.077
146.4	0.059	0.047	0.077
146.6	0.059	0.047	0.077
146.8	0.059	0.047	0.077
147	0.059	0.047	0.077
147.2	0.059	0.047	0.076
147.4	0.058	0.046	0.076
147.6	0.058	0.046	0.076
147.8	0.058	0.046	0.076
148	0.058	0.045	0.076
148.2	0.058	0.045	0.076
148.4	0.058	0.044	0.077
148.6	0.058	0.044	0.077
148.8	0.058	0.043	0.076
149	0.058	0.043	0.076
149.2	0.058	0.043	0.076
149.4	0.058	0.043	0.076
149.6	0.058	0.043	0.076
149.8	0.057	0.044	0.076
150	0.057	0.044	0.076
150.2	0.057	0.044	0.076
150.4	0.056	0.044	0.076
150.6	0.056	0.044	0.076
150.8	0.056	0.044	0.076
151	0.056	0.044	0.076
151.2	0.056	0.044	0.076
151.4	0.056	0.044	0.076
151.6	0.055	0.044	0.077
151.8	0.055	0.044	0.077
152	0.056	0.044	0.077
152.2	0.056	0.044	0.077
152.4	0.056	0.044	0.077
152.6	0.056	0.044	0.077
152.8	0.057	0.044	0.076
153	0.057	0.044	0.076
153.2	0.057	0.044	0.076
153.4	0.057	0.044	0.076
153.6	0.056	0.044	0.076
153.8	0.056	0.044	0.075
154	0.056	0.044	0.075
154.2	0.056	0.044	0.075
154.4	0.055	0.043	0.075
154.6	0.055	0.043	0.075
154.8	0.055	0.043	0.075
155	0.054	0.043	0.074
155.2	0.054	0.044	0.074
155.4	0.054	0.044	0.074
155.6	0.054	0.044	0.074
155.8	0.054	0.044	0.075
156	0.054	0.044	0.075
156.2	0.054	0.044	0.075
156.4	0.055	0.044	0.076
156.6	0.055	0.044	0.076
156.8	0.055	0.044	0.076
157	0.055	0.044	0.076
157.2	0.056	0.044	0.076
157.4	0.056	0.044	0.076
157.6	0.055	0.044	0.076
157.8	0.055	0.044	0.075
158	0.055	0.044	0.075
158.2	0.055	0.044	0.075
158.4	0.054	0.043	0.074
158.6	0.054	0.043	0.074
158.8	0.054	0.043	0.074
159	0.054	0.042	0.074
159.2	0.054	0.042	0.074
159.4	0.053	0.042	0.073
159.6	0.053	0.041	0.073
159.8	0.053	0.041	0.073
160	0.053	0.041	0.073
160.2	0.052	0.041	0.074
160.4	0.052	0.041	0.074
160.6	0.053	0.041	0.074
160.8	0.053	0.042	0.074
161	0.053	0.042	0.075
161.2	0.053	0.043	0.075
161.4	0.053	0.043	0.075
161.6	0.053	0.043	0.075
161.8	0.053	0.043	0.074
162	0.053	0.043	0.074
162.2	0.053	0.043	0.074
162.4	0.053	0.042	0.074
162.6	0.053	0.042	0.074
162.8	0.053	0.042	0.073
163	0.053	0.042	0.073
163.2	0.053	0.042	0.073
163.4	0.053	0.042	0.072
163.6	0.053	0.042	0.072
163.8	0.053	0.042	0.072
164	0.053	0.042	0.072
164.2	0.053	0.042	0.072
164.4	0.053	0.041	0.073
164.6	0.053	0.041	0.073
164.8	0.053	0.041	0.073
165	0.053	0.041	0.073
165.2	0.053	0.041	0.073
165.4	0.053	0.041	0.074
165.6	0.052	0.041	0.074
165.8	0.052	0.041	0.073
166	0.052	0.041	0.073
166.2	0.052	0.04	0.073
166.4	0.051	0.04	0.073
166.6	0.051	0.04	0.073
166.8	0.051	0.04	0.073
167	0.051	0.041	0.073
167.2	0.051	0.041	0.073
167.4	0.051	0.041	0.073
167.6	0.051	0.041	0.073
167.8	0.051	0.041	0.073
168	0.051	0.041	0.073
168.2	0.051	0.04	0.073
168.4	0.051	0.04	0.073
168.6	0.051	0.04	0.073
168.8	0.051	0.04	0.073
169	0.051	0.039	0.073
169.2	0.051	0.039	0.072
169.4	0.051	0.039	0.072
169.6	0.051	0.039	0.072
169.8	0.052	0.039	0.072
170	0.052	0.039	0.072
170.2	0.052	0.04	0.071
170.4	0.051	0.04	0.071
170.6	0.051	0.04	0.071
170.8	0.051	0.041	0.071
171	0.051	0.041	0.071
171.2	0.052	0.042	0.071
171.4	0.052	0.042	0.071
171.6	0.052	0.042	0.072
171.8	0.051	0.042	0.072
172	0.051	0.041	0.071
172.2	0.051	0.041	0.071
172.4	0.05	0.04	0.071
172.6	0.05	0.04	0.071
172.8	0.049	0.039	0.071
173	0.049	0.039	0.071
173.2	0.049	0.039	0.071
173.4	0.049	0.038	0.071
173.6	0.049	0.038	0.07
173.8	0.049	0.038	0.07
174	0.049	0.038	0.07
174.2	0.05	0.038	0.07
174.4	0.05	0.038	0.07
174.6	0.05	0.038	0.07
174.8	0.05	0.038	0.07
175	0.05	0.038	0.071
175.2	0.051	0.038	0.071
175.4	0.051	0.038	0.071
175.6	0.05	0.038	0.071
175.8	0.05	0.038	0.071
176	0.05	0.038	0.071
176.2	0.049	0.038	0.071
176.4	0.049	0.038	0.071
176.6	0.049	0.038	0.071
176.8	0.049	0.038	0.071
177	0.049	0.038	0.071
177.2	0.049	0.038	0.072
177.4	0.049	0.038	0.072
177.6	0.049	0.038	0.072
177.8	0.049	0.038	0.072
178	0.049	0.038	0.072
178.2	0.049	0.038	0.072
178.4	0.05	0.039	0.072
178.6	0.05	0.039	0.072
178.8	0.05	0.039	0.072
179	0.05	0.04	0.073
179.2	0.05	0.04	0.073
179.4	0.05	0.04	0.073
179.6	0.049	0.04	0.073
179.8	0.049	0.04	0.073
180	0.049	0.04	0.073
180.2	0.049	0.04	0.073
180.4	0.048	0.04	0.073
180.6	0.048	0.04	0.072
180.8	0.048	0.039	0.072
181	0.049	0.039	0.072
181.2	0.049	0.039	0.072
181.4	0.049	0.038	0.072
181.6	0.049	0.038	0.072
181.8	0.049	0.038	0.071
182	0.049	0.038	0.071
182.2	0.049	0.037	0.071
182.4	0.049	0.037	0.07
182.6	0.049	0.037	0.07
182.8	0.048	0.037	0.07
183	0.048	0.037	0.069
183.2	0.047	0.037	0.069
183.4	0.047	0.037	0.069
183.6	0.047	0.037	0.069
183.8	0.046	0.037	0.068
184	0.046	0.037	0.069
184.2	0.046	0.037	0.069
184.4	0.046	0.037	0.069
184.6	0.046	0.037	0.069
184.8	0.046	0.037	0.069
185	0.046	0.037	0.07
185.2	0.047	0.037	0.07
185.4	0.047	0.038	0.071
185.6	0.048	0.038	0.071
185.8	0.048	0.038	0.071
186	0.048	0.038	0.072
186.2	0.048	0.038	0.072
186.4	0.047	0.037	0.072
186.6	0.047	0.037	0.071
186.8	0.047	0.037	0.071
187	0.046	0.036	0.071
187.2	0.046	0.036	0.071
187.4	0.046	0.036	0.071
187.6	0.046	0.035	0.07
187.8	0.046	0.035	0.07
188	0.046	0.035	0.07
188.2	0.046	0.034	0.071
188.4	0.046	0.034	0.071
188.6	0.046	0.034	0.071
188.8	0.047	0.035	0.071
189	0.047	0.035	0.071
189.2	0.047	0.036	0.071
189.4	0.047	0.036	0.071
189.6	0.047	0.036	0.071
189.8	0.047	0.037	0.071
190	0.047	0.037	0.071
190.2	0.047	0.037	0.071
190.4	0.047	0.037	0.071
190.6	0.047	0.037	0.071
190.8	0.047	0.037	0.071
191	0.046	0.037	0.071
191.2	0.046	0.037	0.071
191.4	0.046	0.036	0.07
191.6	0.046	0.036	0.07
191.8	0.046	0.036	0.07
192	0.046	0.036	0.07
192.2	0.046	0.036	0.07
192.4	0.046	0.036	0.07
192.6	0.046	0.036	0.07
192.8	0.047	0.035	0.07
193	0.047	0.035	0.07
193.2	0.047	0.035	0.07
193.4	0.047	0.035	0.07
193.6	0.047	0.035	0.07
193.8	0.047	0.035	0.07
194	0.047	0.036	0.071
194.2	0.046	0.036	0.071
194.4	0.046	0.036	0.071
194.6	0.046	0.036	0.071
194.8	0.046	0.036	0.071
195	0.045	0.037	0.071
195.2	0.045	0.037	0.071
195.4	0.045	0.037	0.071
195.6	0.045	0.037	0.07
195.8	0.045	0.037	0.07
196	0.045	0.037	0.07
196.2	0.045	0.037	0.07
196.4	0.045	0.037	0.07
196.6	0.045	0.036	0.07
196.8	0.045	0.036	0.07
197	0.045	0.036	0.07
197.2	0.045	0.035	0.07
197.4	0.045	0.035	0.07
197.6	0.044	0.035	0.07
197.8	0.044	0.035	0.07
198	0.044	0.035	0.07
198.2	0.044	0.035	0.07
198.4	0.044	0.035	0.07
198.6	0.044	0.035	0.07
198.8	0.044	0.035	0.07
199	0.044	0.034	0.07
199.2	0.043	0.034	0.069
199.4	0.043	0.034	0.069
199.6	0.043	0.034	0.069
199.8	0.043	0.034	0.069
200	0.043	0.034	0.069
200.2	0.043	0.034	0.069
200.4	0.043	0.034	0.069
200.6	0.043	0.034	0.069
200.8	0.043	0.034	0.069
201	0.043	0.034	0.069
201.2	0.042	0.034	0.069
201.4	0.042	0.034	0.069
201.6	0.042	0.034	0.069
201.8	0.042	0.034	0.069
202	0.042	0.034	0.069
202.2	0.042	0.034	0.069
202.4	0.043	0.034	0.069
202.6	0.043	0.034	0.069
202.8	0.043	0.034	0.069
203	0.044	0.034	0.069
203.2	0.044	0.034	0.069
203.4	0.044	0.034	0.069
203.6	0.044	0.034	0.069
203.8	0.044	0.034	0.069
204	0.043	0.034	0.069
204.2	0.043	0.035	0.069
204.4	0.043	0.035	0.068
204.6	0.043	0.035	0.068
204.8	0.042	0.035	0.068
205	0.042	0.035	0.068
205.2	0.042	0.034	0.068
205.4	0.042	0.034	0.069
205.6	0.043	0.034	0.069
205.8	0.043	0.034	0.069
206	0.044	0.034	0.07
206.2	0.044	0.034	0.07
206.4	0.044	0.033	0.07
206.6	0.044	0.033	0.07
206.8	0.044	0.033	0.07
207	0.044	0.033	0.071
207.2	0.044	0.033	0.071
207.4	0.043	0.032	0.071
207.6	0.043	0.033	0.07
207.8	0.043	0.033	0.07
208	0.042	0.033	0.07
208.2	0.042	0.033	0.069
208.4	0.042	0.033	0.069
208.6	0.042	0.034	0.069
208.8	0.041	0.034	0.069
209	0.041	0.034	0.069
209.2	0.041	0.034	0.069
209.4	0.041	0.034	0.069
209.6	0.041	0.034	0.069
209.8	0.041	0.034	0.068
210	0.041	0.033	0.068
210.2	0.041	0.033	0.068
210.4	0.041	0.032	0.068
210.6	0.041	0.032	0.068
210.8	0.04	0.032	0.068
211	0.04	0.032	0.069
211.2	0.04	0.032	0.069
211.4	0.04	0.032	0.069
211.6	0.04	0.032	0.069
211.8	0.04	0.033	0.069
212	0.041	0.033	0.07
212.2	0.041	0.033	0.07
212.4	0.041	0.033	0.07
212.6	0.041	0.033	0.07
212.8	0.041	0.033	0.07
213	0.041	0.033	0.07
213.2	0.041	0.033	0.069
213.4	0.041	0.032	0.069
213.6	0.041	0.032	0.068
213.8	0.041	0.032	0.068
214	0.041	0.032	0.067
214.2	0.041	0.031	0.067
214.4	0.041	0.031	0.067
214.6	0.04	0.032	0.067
214.8	0.04	0.032	0.067
215	0.04	0.032	0.067
215.2	0.04	0.032	0.067
215.4	0.041	0.033	0.067
215.6	0.041	0.033	0.067
215.8	0.041	0.033	0.067
216	0.042	0.033	0.067
216.2	0.042	0.033	0.068
216.4	0.041	0.032	0.067
216.6	0.041	0.032	0.067
216.8	0.041	0.033	0.067
217	0.041	0.032	0.067
217.2	0.041	0.032	0.068
217.4	0.041	0.032	0.068
217.6	0.041	0.032	0.068
217.8	0.04	0.032	0.068
218	0.04	0.033	0.068
218.2	0.04	0.033	0.068
218.4	0.039	0.033	0.068
218.6	0.039	0.033	0.068
218.8	0.039	0.033	0.068
219	0.039	0.033	0.068
219.2	0.039	0.034	0.068
219.4	0.039	0.034	0.068
219.6	0.04	0.034	0.068
219.8	0.04	0.034	0.068
220	0.041	0.034	0.068
220.2	0.041	0.034	0.069
220.4	0.041	0.035	0.069
220.6	0.041	0.035	0.069
220.8	0.041	0.035	0.07
221	0.041	0.035	0.07
221.2	0.042	0.035	0.071
221.4	0.042	0.035	0.071
221.6	0.041	0.035	0.071
221.8	0.041	0.034	0.071
222	0.041	0.034	0.072
222.2	0.041	0.034	0.071
222.4	0.04	0.034	0.071
222.6	0.04	0.034	0.071
222.8	0.04	0.033	0.07
223	0.04	0.033	0.07
223.2	0.04	0.033	0.07
223.4	0.04	0.033	0.07
223.6	0.04	0.032	0.069
223.8	0.04	0.032	0.069
224	0.04	0.032	0.068
224.2	0.039	0.032	0.068
224.4	0.039	0.032	0.068
224.6	0.039	0.032	0.068
224.8	0.039	0.032	0.068
225	0.038	0.032	0.068
225.2	0.038	0.033	0.068
225.4	0.038	0.033	0.068
225.6	0.038	0.033	0.068
225.8	0.038	0.033	0.068
226	0.038	0.033	0.069
226.2	0.038	0.032	0.069
226.4	0.039	0.032	0.069
226.6	0.039	0.032	0.069
226.8	0.039	0.032	0.069
227	0.039	0.031	0.069
227.2	0.04	0.031	0.069
227.4	0.04	0.031	0.068
227.6	0.04	0.031	0.068
227.8	0.04	0.03	0.068
228	0.04	0.03	0.068
228.2	0.04	0.03	0.068
228.4	0.04	0.03	0.068
228.6	0.04	0.03	0.067
228.8	0.04	0.031	0.067
229	0.04	0.031	0.067
229.2	0.04	0.031	0.067
229.4	0.039	0.031	0.066
229.6	0.039	0.031	0.066
229.8	0.039	0.031	0.066
230	0.038	0.031	0.065
230.2	0.038	0.031	0.065
230.4	0.038	0.031	0.065
230.6	0.037	0.031	0.064
230.8	0.037	0.031	0.065
231	0.037	0.031	0.065
231.2	0.037	0.031	0.065
231.4	0.038	0.031	0.066
231.6	0.038	0.032	0.067
231.8	0.038	0.032	0.067
232	0.039	0.032	0.068
232.2	0.039	0.032	0.068
232.4	0.039	0.032	0.068
232.6	0.04	0.032	0.069
232.8	0.04	0.032	0.068
233	0.04	0.032	0.068
233.2	0.041	0.032	0.068
233.4	0.041	0.032	0.068
233.6	0.04	0.031	0.068
233.8	0.04	0.031	0.068
234	0.04	0.031	0.068
234.2	0.039	0.031	0.068
234.4	0.039	0.031	0.068
234.6	0.039	0.031	0.067
234.8	0.039	0.031	0.067
235	0.039	0.031	0.068
235.2	0.039	0.032	0.068
235.4	0.039	0.032	0.068
235.6	0.039	0.032	0.068
235.8	0.038	0.032	0.068
236	0.038	0.032	0.068
236.2	0.038	0.032	0.067
236.4	0.038	0.033	0.067
236.6	0.038	0.033	0.066
236.8	0.038	0.033	0.066
237	0.038	0.033	0.066
237.2	0.038	0.033	0.066
237.4	0.038	0.032	0.066
237.6	0.038	0.032	0.066
237.8	0.037	0.032	0.066
238	0.037	0.031	0.066
238.2	0.037	0.031	0.066
238.4	0.037	0.031	0.066
238.6	0.038	0.031	0.066
238.8	0.038	0.031	0.066
239	0.038	0.031	0.067
239.2	0.038	0.031	0.067
239.4	0.039	0.031	0.067
239.6	0.039	0.031	0.067
239.8	0.039	0.031	0.067

## Sheet: mUbRab5K165
		Response unit
Time (sec)	mUbRab5K165 100 uM	mUbRab5K165 25 uM	mUbRab5K165 12.5 uM
0	0	0	0
0.2	0.004	0.005	0.004
0.4	0.008	0.01	0.008
0.6	0.012	0.017	0.013
0.8	0.018	0.023	0.018
1	0.023	0.029	0.023
1.2	0.029	0.036	0.028
1.4	0.033	0.042	0.033
1.6	0.038	0.047	0.037
1.8	0.043	0.052	0.04
2	0.046	0.056	0.043
2.2	0.05	0.058	0.046
2.4	0.05	0.06	0.047
2.6	0.05	0.059	0.048
2.8	0.052	0.061	0.05
3	0.054	0.063	0.052
3.2	0.055	0.064	0.053
3.4	0.057	0.065	0.054
3.6	0.06	0.066	0.056
3.8	0.061	0.067	0.056
4	0.063	0.067	0.057
4.2	0.065	0.068	0.058
4.4	0.067	0.068	0.059
4.6	0.069	0.069	0.059
4.8	0.071	0.07	0.06
5	0.073	0.071	0.061
5.2	0.074	0.071	0.061
5.4	0.075	0.072	0.062
5.6	0.076	0.073	0.063
5.8	0.078	0.075	0.064
6	0.079	0.076	0.066
6.2	0.081	0.078	0.067
6.4	0.082	0.08	0.069
6.6	0.084	0.081	0.071
6.8	0.085	0.083	0.072
7	0.086	0.084	0.073
7.2	0.087	0.085	0.074
7.4	0.088	0.086	0.075
7.6	0.089	0.087	0.076
7.8	0.091	0.088	0.077
8	0.092	0.088	0.078
8.2	0.093	0.089	0.078
8.4	0.094	0.089	0.079
8.6	0.094	0.089	0.079
8.8	0.095	0.088	0.079
9	0.095	0.088	0.079
9.2	0.095	0.088	0.079
9.4	0.096	0.088	0.079
9.6	0.097	0.088	0.08
9.8	0.097	0.088	0.08
10	0.099	0.089	0.081
10.2	0.1	0.089	0.082
10.4	0.101	0.09	0.083
10.6	0.102	0.09	0.084
10.8	0.102	0.091	0.084
11	0.103	0.091	0.085
11.2	0.103	0.092	0.085
11.4	0.103	0.093	0.086
11.6	0.104	0.093	0.086
11.8	0.104	0.094	0.087
12	0.105	0.095	0.088
12.2	0.105	0.095	0.088
12.4	0.106	0.095	0.089
12.6	0.106	0.096	0.089
12.8	0.106	0.096	0.09
13	0.107	0.096	0.09
13.2	0.107	0.096	0.089
13.4	0.107	0.097	0.09
13.6	0.108	0.098	0.09
13.8	0.109	0.099	0.09
14	0.111	0.101	0.091
14.2	0.112	0.102	0.093
14.4	0.114	0.104	0.094
14.6	0.115	0.105	0.095
14.8	0.117	0.107	0.097
15	0.118	0.108	0.098
15.2	0.12	0.109	0.1
15.4	0.121	0.109	0.1
15.6	0.123	0.109	0.102
15.8	0.124	0.109	0.103
16	0.125	0.109	0.103
16.2	0.125	0.109	0.103
16.4	0.126	0.109	0.102
16.6	0.126	0.108	0.102
16.8	0.126	0.107	0.101
17	0.125	0.107	0.099
17.2	0.125	0.107	0.099
17.4	0.125	0.107	0.098
17.6	0.125	0.107	0.097
17.8	0.125	0.107	0.097
18	0.125	0.107	0.097
18.2	0.125	0.107	0.097
18.4	0.125	0.107	0.097
18.6	0.124	0.107	0.098
18.8	0.125	0.108	0.1
19	0.125	0.108	0.101
19.2	0.125	0.108	0.102
19.4	0.126	0.109	0.104
19.6	0.127	0.109	0.106
19.8	0.127	0.11	0.107
20	0.128	0.111	0.108
20.2	0.129	0.112	0.109
20.4	0.13	0.113	0.111
20.6	0.131	0.114	0.111
20.8	0.131	0.115	0.112
21	0.132	0.116	0.113
21.2	0.132	0.117	0.113
21.4	0.133	0.117	0.113
21.6	0.133	0.117	0.113
21.8	0.133	0.118	0.113
22	0.132	0.118	0.113
22.2	0.132	0.118	0.113
22.4	0.131	0.117	0.112
22.6	0.131	0.118	0.112
22.8	0.131	0.118	0.112
23	0.132	0.118	0.111
23.2	0.132	0.118	0.111
23.4	0.133	0.119	0.112
23.6	0.134	0.119	0.111
23.8	0.135	0.119	0.111
24	0.135	0.12	0.112
24.2	0.136	0.12	0.111
24.4	0.136	0.12	0.111
24.6	0.137	0.121	0.11
24.8	0.137	0.121	0.11
25	0.138	0.121	0.11
25.2	0.138	0.121	0.11
25.4	0.14	0.122	0.11
25.6	0.14	0.122	0.11
25.8	0.141	0.122	0.11
26	0.142	0.122	0.11
26.2	0.142	0.122	0.11
26.4	0.143	0.123	0.11
26.6	0.144	0.123	0.11
26.8	0.144	0.123	0.11
27	0.145	0.124	0.11
27.2	0.145	0.124	0.111
27.4	0.144	0.124	0.111
27.6	0.144	0.123	0.11
27.8	0.144	0.123	0.11
28	0.143	0.122	0.109
28.2	0.143	0.121	0.109
28.4	0.142	0.121	0.108
28.6	0.142	0.121	0.108
28.8	0.143	0.121	0.108
29	0.143	0.121	0.108
29.2	0.144	0.123	0.109
29.4	0.144	0.124	0.11
29.6	0.144	0.125	0.11
29.8	0.145	0.125	0.11
30	0.146	0.127	0.111
30.2	0.146	0.127	0.111
30.4	0.146	0.127	0.11
30.6	0.147	0.128	0.111
30.8	0.147	0.128	0.111
31	0.148	0.128	0.111
31.2	0.148	0.128	0.112
31.4	0.148	0.128	0.112
31.6	0.149	0.128	0.112
31.8	0.149	0.128	0.111
32	0.148	0.128	0.111
32.2	0.148	0.127	0.11
32.4	0.148	0.127	0.11
32.6	0.148	0.127	0.109
32.8	0.148	0.127	0.109
33	0.148	0.128	0.109
33.2	0.148	0.128	0.109
33.4	0.148	0.128	0.109
33.6	0.148	0.129	0.109
33.8	0.15	0.129	0.11
34	0.15	0.129	0.11
34.2	0.15	0.13	0.111
34.4	0.151	0.13	0.112
34.6	0.152	0.13	0.113
34.8	0.153	0.13	0.114
35	0.154	0.131	0.115
35.2	0.155	0.131	0.116
35.4	0.156	0.132	0.116
35.6	0.156	0.132	0.116
35.8	0.156	0.132	0.116
36	0.157	0.132	0.116
36.2	0.157	0.132	0.115
36.4	0.157	0.133	0.114
36.6	0.157	0.133	0.113
36.8	0.157	0.133	0.113
37	0.157	0.134	0.112
37.2	0.158	0.134	0.113
37.4	0.158	0.135	0.113
37.6	0.16	0.136	0.115
37.8	0.16	0.136	0.115
38	0.16	0.137	0.116
38.2	0.161	0.137	0.117
38.4	0.161	0.136	0.117
38.6	0.161	0.136	0.117
38.8	0.162	0.136	0.118
39	0.162	0.136	0.119
39.2	0.161	0.136	0.12
39.4	0.162	0.137	0.12
39.6	0.162	0.138	0.121
39.8	0.161	0.138	0.122
40	0.162	0.139	0.122
40.2	0.161	0.14	0.122
40.4	0.161	0.141	0.122
40.6	0.16	0.141	0.122
40.8	0.161	0.142	0.122
41	0.16	0.142	0.122
41.2	0.161	0.143	0.122
41.4	0.162	0.144	0.123
41.6	0.163	0.144	0.123
41.8	0.164	0.144	0.122
42	0.165	0.144	0.122
42.2	0.165	0.143	0.121
42.4	0.166	0.142	0.121
42.6	0.166	0.142	0.121
42.8	0.166	0.142	0.121
43	0.165	0.141	0.12
43.2	0.164	0.14	0.12
43.4	0.164	0.14	0.119
43.6	0.162	0.14	0.119
43.8	0.161	0.14	0.118
44	0.161	0.14	0.118
44.2	0.16	0.139	0.117
44.4	0.159	0.139	0.117
44.6	0.158	0.139	0.117
44.8	0.158	0.14	0.117
45	0.159	0.141	0.117
45.2	0.16	0.142	0.118
45.4	0.162	0.143	0.12
45.6	0.163	0.144	0.121
45.8	0.165	0.145	0.123
46	0.167	0.146	0.124
46.2	0.168	0.147	0.125
46.4	0.169	0.147	0.125
46.6	0.171	0.147	0.126
46.8	0.171	0.147	0.126
47	0.172	0.146	0.125
47.2	0.173	0.146	0.125
47.4	0.173	0.146	0.125
47.6	0.173	0.145	0.124
47.8	0.173	0.145	0.123
48	0.172	0.144	0.122
48.2	0.172	0.144	0.122
48.4	0.171	0.143	0.121
48.6	0.17	0.142	0.12
48.8	0.17	0.143	0.12
49	0.171	0.143	0.12
49.2	0.172	0.143	0.12
49.4	0.173	0.145	0.121
49.6	0.174	0.146	0.122
49.8	0.175	0.147	0.123
50	0.176	0.149	0.124
50.2	0.177	0.15	0.124
50.4	0.178	0.151	0.124
50.6	0.178	0.151	0.125
50.8	0.178	0.151	0.124
51	0.178	0.151	0.124
51.2	0.177	0.151	0.124
51.4	0.176	0.15	0.123
51.6	0.176	0.15	0.123
51.8	0.174	0.15	0.123
52	0.174	0.149	0.124
52.2	0.174	0.149	0.124
52.4	0.174	0.149	0.124
52.6	0.175	0.15	0.125
52.8	0.176	0.15	0.126
53	0.178	0.151	0.127
53.2	0.18	0.152	0.128
53.4	0.182	0.153	0.129
53.6	0.183	0.154	0.13
53.8	0.185	0.155	0.13
54	0.186	0.156	0.13
54.2	0.186	0.156	0.129
54.4	0.185	0.155	0.128
54.6	0.185	0.155	0.127
54.8	0.184	0.154	0.126
55	0.183	0.153	0.125
55.2	0.181	0.152	0.124
55.4	0.18	0.152	0.124
55.6	0.179	0.152	0.124
55.8	0.178	0.151	0.123
56	0.179	0.152	0.124
56.2	0.179	0.152	0.124
56.4	0.181	0.153	0.125
56.6	0.182	0.153	0.126
56.8	0.185	0.154	0.127
57	0.187	0.154	0.128
57.2	0.188	0.155	0.129
57.4	0.19	0.156	0.13
57.6	0.191	0.157	0.13
57.8	0.192	0.157	0.131
58	0.193	0.158	0.132
58.2	0.193	0.158	0.132
58.4	0.192	0.158	0.132
58.6	0.192	0.158	0.133
58.8	0.19	0.158	0.132
59	0.189	0.157	0.132
59.2	0.188	0.157	0.131
59.4	0.187	0.156	0.131
59.6	0.186	0.155	0.13
59.8	0.185	0.155	0.129
60	0.185	0.154	0.128
60.2	0.186	0.154	0.128
60.4	0.186	0.153	0.128
60.6	0.187	0.153	0.128
60.8	0.188	0.153	0.128
61	0.189	0.153	0.128
61.2	0.189	0.153	0.128
61.4	0.19	0.154	0.128
61.6	0.19	0.154	0.128
61.8	0.19	0.154	0.128
62	0.191	0.155	0.128
62.2	0.191	0.155	0.128
62.4	0.19	0.155	0.128
62.6	0.19	0.155	0.127
62.8	0.19	0.155	0.127
63	0.189	0.155	0.126
63.2	0.189	0.155	0.125
63.4	0.188	0.155	0.125
63.6	0.188	0.155	0.125
63.8	0.189	0.156	0.126
64	0.191	0.157	0.127
64.2	0.192	0.158	0.129
64.4	0.195	0.16	0.131
64.6	0.196	0.161	0.133
64.8	0.197	0.162	0.134
65	0.198	0.162	0.134
65.2	0.199	0.163	0.134
65.4	0.199	0.164	0.135
65.6	0.199	0.164	0.135
65.8	0.199	0.163	0.134
66	0.199	0.164	0.133
66.2	0.199	0.164	0.133
66.4	0.199	0.163	0.131
66.6	0.198	0.162	0.13
66.8	0.197	0.162	0.129
67	0.196	0.162	0.128
67.2	0.194	0.161	0.127
67.4	0.194	0.162	0.127
67.6	0.194	0.162	0.127
67.8	0.195	0.162	0.128
68	0.196	0.163	0.129
68.2	0.198	0.164	0.13
68.4	0.198	0.165	0.131
68.6	0.199	0.166	0.132
68.8	0.2	0.166	0.132
69	0.2	0.166	0.133
69.2	0.2	0.167	0.133
69.4	0.2	0.167	0.134
69.6	0.2	0.167	0.134
69.8	0.2	0.167	0.135
70	0.2	0.168	0.137
70.2	0.202	0.168	0.137
70.4	0.202	0.168	0.138
70.6	0.203	0.168	0.139
70.8	0.203	0.168	0.139
71	0.204	0.168	0.139
71.2	0.204	0.168	0.139
71.4	0.204	0.168	0.139
71.6	0.204	0.167	0.138
71.8	0.204	0.166	0.137
72	0.205	0.166	0.136
72.2	0.206	0.166	0.135
72.4	0.205	0.166	0.134
72.6	0.205	0.166	0.133
72.8	0.206	0.166	0.133
73	0.205	0.166	0.134
73.2	0.205	0.167	0.135
73.4	0.207	0.168	0.137
73.6	0.208	0.169	0.139
73.8	0.209	0.171	0.141
74	0.211	0.172	0.144
74.2	0.212	0.174	0.146
74.4	0.213	0.175	0.148
74.6	0.213	0.176	0.15
74.8	0.212	0.176	0.151
75	0.211	0.176	0.15
75.2	0.21	0.176	0.15
75.4	0.209	0.175	0.149
75.6	0.208	0.173	0.147
75.8	0.207	0.172	0.145
76	0.207	0.171	0.144
76.2	0.206	0.17	0.142
76.4	0.205	0.168	0.14
76.6	0.205	0.168	0.138
76.8	0.205	0.167	0.138
77	0.205	0.166	0.137
77.2	0.205	0.165	0.137
77.4	0.207	0.166	0.138
77.6	0.207	0.166	0.139
77.8	0.208	0.166	0.14
78	0.209	0.168	0.141
78.2	0.21	0.168	0.141
78.4	0.21	0.169	0.142
78.6	0.21	0.17	0.142
78.8	0.211	0.171	0.142
79	0.212	0.173	0.142
79.2	0.213	0.174	0.142
79.4	0.214	0.175	0.141
79.6	0.216	0.177	0.142
79.8	0.217	0.178	0.141
80	0.218	0.178	0.141
80.2	0.219	0.179	0.141
80.4	0.22	0.18	0.142
80.6	0.221	0.18	0.142
80.8	0.222	0.181	0.143
81	0.222	0.181	0.144
81.2	0.222	0.182	0.146
81.4	0.222	0.182	0.147
81.6	0.221	0.181	0.147
81.8	0.221	0.181	0.147
82	0.22	0.18	0.147
82.2	0.22	0.179	0.146
82.4	0.219	0.177	0.145
82.6	0.218	0.177	0.145
82.8	0.217	0.176	0.144
83	0.216	0.175	0.143
83.2	0.215	0.174	0.143
83.4	0.214	0.173	0.142
83.6	0.213	0.172	0.141
83.8	0.213	0.171	0.14
84	0.212	0.171	0.139
84.2	0.212	0.17	0.139
84.4	0.212	0.171	0.139
84.6	0.212	0.171	0.139
84.8	0.213	0.172	0.14
85	0.213	0.172	0.14
85.2	0.214	0.173	0.14
85.4	0.215	0.173	0.14
85.6	0.216	0.174	0.141
85.8	0.218	0.174	0.141
86	0.219	0.175	0.141
86.2	0.22	0.176	0.142
86.4	0.221	0.177	0.143
86.6	0.222	0.177	0.144
86.8	0.222	0.178	0.145
87	0.223	0.179	0.146
87.2	0.223	0.179	0.147
87.4	0.223	0.18	0.148
87.6	0.223	0.18	0.148
87.8	0.223	0.181	0.148
88	0.224	0.181	0.149
88.2	0.224	0.182	0.149
88.4	0.225	0.182	0.149
88.6	0.225	0.182	0.148
88.8	0.225	0.182	0.148
89	0.225	0.182	0.147
89.2	0.225	0.181	0.146
89.4	0.224	0.181	0.146
89.6	0.224	0.181	0.146
89.8	0.224	0.18	0.146
90	0.224	0.18	0.146
90.2	0.224	0.179	0.146
90.4	0.223	0.179	0.146
90.6	0.223	0.178	0.146
90.8	0.223	0.179	0.147
91	0.223	0.179	0.148
91.2	0.224	0.179	0.149
91.4	0.225	0.18	0.149
91.6	0.226	0.18	0.15
91.8	0.227	0.18	0.15
92	0.228	0.181	0.151
92.2	0.228	0.181	0.15
92.4	0.228	0.181	0.15
92.6	0.228	0.181	0.15
92.8	0.227	0.181	0.149
93	0.227	0.18	0.148
93.2	0.226	0.18	0.148
93.4	0.226	0.18	0.147
93.6	0.226	0.179	0.146
93.8	0.226	0.179	0.145
94	0.225	0.178	0.145
94.2	0.224	0.177	0.144
94.4	0.225	0.176	0.143
94.6	0.224	0.176	0.143
94.8	0.224	0.176	0.143
95	0.225	0.176	0.143
95.2	0.225	0.176	0.143
95.4	0.225	0.176	0.143
95.6	0.226	0.177	0.144
95.8	0.226	0.177	0.144
96	0.226	0.178	0.145
96.2	0.227	0.178	0.146
96.4	0.227	0.179	0.147
96.6	0.228	0.18	0.148
96.8	0.229	0.181	0.148
97	0.23	0.182	0.149
97.2	0.231	0.183	0.15
97.4	0.232	0.184	0.15
97.6	0.232	0.185	0.151
97.8	0.233	0.186	0.152
98	0.232	0.186	0.153
98.2	0.233	0.187	0.153
98.4	0.232	0.187	0.153
98.6	0.232	0.187	0.153
98.8	0.232	0.187	0.152
99	0.231	0.187	0.152
99.2	0.23	0.187	0.152
99.4	0.229	0.187	0.151
99.6	0.229	0.187	0.151
99.8	0.228	0.187	0.151
100	0.227	0.187	0.151
100.2	0.227	0.187	0.151
100.4	0.226	0.187	0.15
100.6	0.226	0.187	0.15
100.8	0.227	0.187	0.15
101	0.227	0.187	0.15
101.2	0.228	0.188	0.151
101.4	0.23	0.189	0.152
101.6	0.23	0.189	0.153
101.8	0.231	0.19	0.154
102	0.233	0.191	0.156
102.2	0.234	0.191	0.156
102.4	0.235	0.192	0.156
102.6	0.237	0.192	0.155
102.8	0.237	0.192	0.155
103	0.238	0.193	0.154
103.2	0.238	0.193	0.153
103.4	0.239	0.192	0.152
103.6	0.239	0.192	0.152
103.8	0.238	0.191	0.151
104	0.237	0.19	0.149
104.2	0.236	0.189	0.148
104.4	0.235	0.188	0.148
104.6	0.234	0.188	0.147
104.8	0.234	0.188	0.147
105	0.233	0.187	0.147
105.2	0.232	0.187	0.147
105.4	0.232	0.187	0.148
105.6	0.231	0.187	0.148
105.8	0.23	0.187	0.149
106	0.231	0.187	0.15
106.2	0.232	0.187	0.151
106.4	0.233	0.188	0.152
106.6	0.234	0.188	0.153
106.8	0.236	0.188	0.153
107	0.237	0.188	0.153
107.2	0.237	0.188	0.154
107.4	0.238	0.188	0.154
107.6	0.238	0.188	0.155
107.8	0.238	0.188	0.155
108	0.238	0.188	0.156
108.2	0.237	0.188	0.157
108.4	0.236	0.188	0.157
108.6	0.236	0.189	0.158
108.8	0.235	0.189	0.158
109	0.234	0.189	0.159
109.2	0.234	0.189	0.159
109.4	0.234	0.19	0.159
109.6	0.234	0.19	0.159
109.8	0.234	0.191	0.16
110	0.236	0.192	0.16
110.2	0.237	0.192	0.159
110.4	0.238	0.192	0.159
110.6	0.239	0.193	0.158
110.8	0.24	0.192	0.157
111	0.241	0.193	0.157
111.2	0.242	0.193	0.157
111.4	0.242	0.193	0.157
111.6	0.243	0.193	0.157
111.8	0.244	0.193	0.157
112	0.243	0.193	0.157
112.2	0.242	0.193	0.156
112.4	0.241	0.193	0.156
112.6	0.241	0.193	0.156
112.8	0.241	0.193	0.157
113	0.241	0.193	0.157
113.2	0.243	0.194	0.158
113.4	0.244	0.195	0.159
113.6	0.245	0.195	0.16
113.8	0.246	0.195	0.16
114	0.247	0.195	0.161
114.2	0.247	0.195	0.162
114.4	0.248	0.195	0.162
114.6	0.248	0.195	0.163
114.8	0.249	0.194	0.163
115	0.25	0.195	0.163
115.2	0.251	0.194	0.163
115.4	0.251	0.194	0.162
115.6	0.251	0.194	0.162
115.8	0.251	0.194	0.161
116	0.249	0.194	0.159
116.2	0.249	0.194	0.158
116.4	0.248	0.194	0.158
116.6	0.248	0.194	0.156
116.8	0.247	0.194	0.156
117	0.247	0.195	0.156
117.2	0.247	0.195	0.156
117.4	0.246	0.195	0.157
117.6	0.246	0.195	0.157
117.8	0.245	0.194	0.157
118	0.245	0.195	0.158
118.2	0.244	0.195	0.159
118.4	0.245	0.195	0.16
118.6	0.245	0.196	0.161
118.8	0.246	0.196	0.162
119	0.247	0.197	0.163
119.2	0.248	0.198	0.163
119.4	0.249	0.199	0.163
119.6	0.25	0.2	0.163
119.8	0.252	0.2	0.163
120	0.252	0.2	0.163
120.2	0.253	0.199	0.163
120.4	0.254	0.198	0.162
120.6	0.254	0.197	0.161
120.8	0.255	0.195	0.16
121	0.255	0.194	0.159
121.2	0.255	0.192	0.158
121.4	0.255	0.191	0.158
121.6	0.255	0.19	0.157
121.8	0.254	0.189	0.157
122	0.252	0.188	0.156
122.2	0.251	0.187	0.156
122.4	0.249	0.186	0.155
122.6	0.248	0.185	0.155
122.8	0.247	0.185	0.154
123	0.246	0.184	0.154
123.2	0.245	0.183	0.154
123.4	0.244	0.183	0.154
123.6	0.243	0.182	0.153
123.8	0.242	0.181	0.153
124	0.242	0.18	0.152
124.2	0.241	0.179	0.152
124.4	0.241	0.178	0.151
124.6	0.24	0.178	0.151
124.8	0.24	0.177	0.151
125	0.24	0.177	0.15
125.2	0.24	0.176	0.15
125.4	0.239	0.176	0.15
125.6	0.239	0.175	0.149
125.8	0.239	0.174	0.149
126	0.239	0.174	0.148
126.2	0.238	0.173	0.148
126.4	0.238	0.173	0.147
126.6	0.238	0.172	0.147
126.8	0.238	0.172	0.147
127	0.238	0.171	0.147
127.2	0.237	0.171	0.147
127.4	0.237	0.171	0.147
127.6	0.236	0.17	0.147
127.8	0.236	0.17	0.147
128	0.235	0.17	0.147
128.2	0.235	0.17	0.147
128.4	0.235	0.17	0.147
128.6	0.235	0.171	0.147
128.8	0.235	0.171	0.147
129	0.235	0.171	0.147
129.2	0.234	0.171	0.147
129.4	0.234	0.17	0.147
129.6	0.234	0.17	0.147
129.8	0.234	0.17	0.147
130	0.234	0.17	0.147
130.2	0.234	0.169	0.147
130.4	0.234	0.169	0.147
130.6	0.234	0.169	0.146
130.8	0.234	0.168	0.146
131	0.233	0.167	0.146
131.2	0.233	0.167	0.145
131.4	0.233	0.167	0.145
131.6	0.232	0.166	0.144
131.8	0.232	0.166	0.144
132	0.232	0.166	0.144
132.2	0.232	0.166	0.144
132.4	0.231	0.167	0.144
132.6	0.231	0.167	0.144
132.8	0.231	0.167	0.144
133	0.231	0.167	0.145
133.2	0.231	0.167	0.145
133.4	0.231	0.167	0.145
133.6	0.231	0.167	0.145
133.8	0.231	0.167	0.145
134	0.231	0.167	0.145
134.2	0.231	0.167	0.145
134.4	0.231	0.167	0.146
134.6	0.232	0.167	0.146
134.8	0.232	0.167	0.145
135	0.232	0.166	0.145
135.2	0.232	0.166	0.145
135.4	0.232	0.166	0.145
135.6	0.232	0.166	0.144
135.8	0.232	0.166	0.144
136	0.232	0.166	0.145
136.2	0.232	0.166	0.145
136.4	0.232	0.166	0.145
136.6	0.232	0.166	0.145
136.8	0.231	0.165	0.145
137	0.231	0.165	0.144
137.2	0.23	0.164	0.144
137.4	0.23	0.164	0.144
137.6	0.229	0.163	0.144
137.8	0.229	0.163	0.144
138	0.228	0.163	0.144
138.2	0.228	0.162	0.143
138.4	0.227	0.162	0.143
138.6	0.227	0.162	0.143
138.8	0.227	0.162	0.143
139	0.227	0.162	0.143
139.2	0.227	0.162	0.142
139.4	0.227	0.162	0.142
139.6	0.226	0.162	0.142
139.8	0.227	0.162	0.142
140	0.227	0.163	0.143
140.2	0.227	0.163	0.143
140.4	0.227	0.163	0.143
140.6	0.228	0.163	0.143
140.8	0.228	0.163	0.143
141	0.228	0.163	0.143
141.2	0.228	0.162	0.142
141.4	0.228	0.162	0.142
141.6	0.227	0.161	0.142
141.8	0.227	0.161	0.142
142	0.227	0.161	0.141
142.2	0.226	0.16	0.141
142.4	0.226	0.16	0.14
142.6	0.226	0.16	0.139
142.8	0.225	0.159	0.139
143	0.225	0.159	0.139
143.2	0.225	0.159	0.139
143.4	0.224	0.159	0.139
143.6	0.224	0.159	0.139
143.8	0.224	0.16	0.139
144	0.224	0.16	0.138
144.2	0.225	0.159	0.138
144.4	0.225	0.159	0.138
144.6	0.225	0.159	0.138
144.8	0.224	0.158	0.137
145	0.224	0.157	0.137
145.2	0.224	0.157	0.137
145.4	0.223	0.156	0.137
145.6	0.223	0.156	0.136
145.8	0.223	0.156	0.136
146	0.223	0.156	0.136
146.2	0.223	0.156	0.137
146.4	0.223	0.157	0.137
146.6	0.223	0.157	0.137
146.8	0.223	0.158	0.137
147	0.222	0.158	0.137
147.2	0.222	0.158	0.137
147.4	0.222	0.158	0.137
147.6	0.221	0.158	0.137
147.8	0.221	0.158	0.137
148	0.221	0.158	0.137
148.2	0.221	0.158	0.136
148.4	0.221	0.157	0.136
148.6	0.221	0.157	0.136
148.8	0.221	0.156	0.136
149	0.221	0.155	0.136
149.2	0.221	0.155	0.136
149.4	0.221	0.155	0.136
149.6	0.221	0.154	0.136
149.8	0.221	0.154	0.136
150	0.222	0.154	0.136
150.2	0.222	0.155	0.136
150.4	0.222	0.154	0.136
150.6	0.222	0.154	0.136
150.8	0.222	0.154	0.136
151	0.222	0.154	0.136
151.2	0.221	0.153	0.135
151.4	0.221	0.153	0.135
151.6	0.221	0.153	0.135
151.8	0.221	0.152	0.135
152	0.222	0.152	0.135
152.2	0.222	0.152	0.136
152.4	0.222	0.152	0.136
152.6	0.222	0.152	0.136
152.8	0.222	0.152	0.136
153	0.222	0.152	0.136
153.2	0.222	0.152	0.136
153.4	0.221	0.153	0.136
153.6	0.221	0.153	0.136
153.8	0.221	0.153	0.136
154	0.221	0.153	0.136
154.2	0.22	0.153	0.136
154.4	0.22	0.153	0.136
154.6	0.22	0.153	0.136
154.8	0.22	0.153	0.136
155	0.22	0.152	0.136
155.2	0.22	0.152	0.136
155.4	0.22	0.152	0.136
155.6	0.22	0.152	0.137
155.8	0.22	0.152	0.137
156	0.22	0.152	0.137
156.2	0.22	0.152	0.137
156.4	0.22	0.152	0.137
156.6	0.221	0.153	0.137
156.8	0.221	0.153	0.138
157	0.22	0.154	0.138
157.2	0.22	0.154	0.138
157.4	0.22	0.155	0.137
157.6	0.219	0.155	0.137
157.8	0.219	0.154	0.137
158	0.218	0.154	0.137
158.2	0.218	0.154	0.137
158.4	0.218	0.154	0.137
158.6	0.218	0.153	0.137
158.8	0.218	0.153	0.136
159	0.218	0.153	0.136
159.2	0.218	0.153	0.136
159.4	0.218	0.153	0.136
159.6	0.218	0.152	0.135
159.8	0.218	0.152	0.135
160	0.218	0.152	0.134
160.2	0.218	0.151	0.134
160.4	0.218	0.151	0.134
160.6	0.218	0.151	0.134
160.8	0.218	0.151	0.134
161	0.218	0.151	0.134
161.2	0.218	0.151	0.134
161.4	0.218	0.15	0.134
161.6	0.218	0.15	0.134
161.8	0.218	0.149	0.134
162	0.219	0.149	0.134
162.2	0.219	0.149	0.135
162.4	0.219	0.149	0.135
162.6	0.219	0.149	0.135
162.8	0.219	0.149	0.136
163	0.219	0.149	0.136
163.2	0.219	0.15	0.136
163.4	0.219	0.15	0.136
163.6	0.219	0.15	0.137
163.8	0.219	0.15	0.137
164	0.218	0.15	0.136
164.2	0.218	0.15	0.136
164.4	0.218	0.15	0.136
164.6	0.219	0.15	0.136
164.8	0.219	0.15	0.136
165	0.219	0.15	0.136
165.2	0.219	0.15	0.136
165.4	0.219	0.15	0.136
165.6	0.218	0.15	0.135
165.8	0.218	0.15	0.135
166	0.218	0.15	0.135
166.2	0.218	0.15	0.135
166.4	0.217	0.15	0.135
166.6	0.217	0.15	0.134
166.8	0.217	0.149	0.134
167	0.217	0.15	0.134
167.2	0.216	0.149	0.134
167.4	0.216	0.149	0.134
167.6	0.216	0.149	0.134
167.8	0.216	0.149	0.134
168	0.216	0.149	0.134
168.2	0.216	0.149	0.134
168.4	0.217	0.148	0.134
168.6	0.217	0.148	0.134
168.8	0.217	0.148	0.134
169	0.217	0.148	0.134
169.2	0.217	0.148	0.134
169.4	0.216	0.148	0.134
169.6	0.216	0.148	0.134
169.8	0.216	0.148	0.134
170	0.216	0.148	0.134
170.2	0.216	0.148	0.134
170.4	0.216	0.148	0.134
170.6	0.216	0.149	0.134
170.8	0.216	0.149	0.134
171	0.216	0.149	0.134
171.2	0.216	0.149	0.134
171.4	0.216	0.149	0.135
171.6	0.216	0.149	0.135
171.8	0.216	0.148	0.135
172	0.216	0.148	0.135
172.2	0.216	0.148	0.134
172.4	0.216	0.147	0.134
172.6	0.216	0.147	0.134
172.8	0.216	0.146	0.134
173	0.216	0.146	0.134
173.2	0.216	0.146	0.133
173.4	0.215	0.146	0.133
173.6	0.215	0.145	0.133
173.8	0.215	0.145	0.133
174	0.215	0.145	0.133
174.2	0.215	0.145	0.132
174.4	0.215	0.145	0.132
174.6	0.214	0.145	0.132
174.8	0.214	0.145	0.132
175	0.214	0.145	0.132
175.2	0.214	0.146	0.132
175.4	0.214	0.146	0.132
175.6	0.214	0.146	0.133
175.8	0.214	0.147	0.133
176	0.214	0.147	0.133
176.2	0.214	0.147	0.133
176.4	0.214	0.148	0.133
176.6	0.214	0.148	0.133
176.8	0.214	0.148	0.134
177	0.215	0.148	0.134
177.2	0.215	0.148	0.134
177.4	0.214	0.148	0.134
177.6	0.214	0.148	0.134
177.8	0.214	0.148	0.134
178	0.213	0.147	0.134
178.2	0.213	0.147	0.134
178.4	0.213	0.147	0.134
178.6	0.213	0.147	0.134
178.8	0.214	0.147	0.134
179	0.214	0.147	0.134
179.2	0.214	0.147	0.134
179.4	0.214	0.147	0.134
179.6	0.214	0.146	0.133
179.8	0.213	0.146	0.133
180	0.213	0.146	0.133
180.2	0.213	0.146	0.133
180.4	0.213	0.146	0.133
180.6	0.213	0.146	0.132
180.8	0.213	0.146	0.132
181	0.213	0.146	0.132
181.2	0.213	0.146	0.132
181.4	0.213	0.146	0.132
181.6	0.213	0.146	0.132
181.8	0.213	0.146	0.132
182	0.213	0.146	0.132
182.2	0.214	0.147	0.132
182.4	0.214	0.146	0.132
182.6	0.213	0.146	0.132
182.8	0.213	0.146	0.132
183	0.213	0.145	0.131
183.2	0.213	0.145	0.131
183.4	0.212	0.145	0.131
183.6	0.212	0.144	0.131
183.8	0.212	0.144	0.13
184	0.212	0.144	0.13
184.2	0.212	0.144	0.13
184.4	0.212	0.143	0.13
184.6	0.212	0.144	0.13
184.8	0.212	0.144	0.13
185	0.212	0.144	0.13
185.2	0.212	0.145	0.13
185.4	0.213	0.145	0.131
185.6	0.213	0.146	0.131
185.8	0.213	0.146	0.131
186	0.213	0.146	0.13
186.2	0.213	0.146	0.13
186.4	0.213	0.146	0.13
186.6	0.213	0.146	0.13
186.8	0.213	0.146	0.13
187	0.213	0.146	0.13
187.2	0.212	0.146	0.13
187.4	0.212	0.145	0.13
187.6	0.212	0.145	0.13
187.8	0.212	0.145	0.13
188	0.212	0.145	0.131
188.2	0.211	0.145	0.131
188.4	0.211	0.145	0.131
188.6	0.211	0.145	0.131
188.8	0.211	0.145	0.132
189	0.211	0.145	0.132
189.2	0.212	0.145	0.132
189.4	0.212	0.145	0.132
189.6	0.212	0.145	0.132
189.8	0.212	0.145	0.131
190	0.213	0.145	0.131
190.2	0.213	0.144	0.131
190.4	0.213	0.144	0.131
190.6	0.213	0.144	0.131
190.8	0.212	0.144	0.131
191	0.212	0.144	0.131
191.2	0.212	0.144	0.131
191.4	0.211	0.144	0.131
191.6	0.211	0.144	0.131
191.8	0.211	0.144	0.131
192	0.211	0.144	0.131
192.2	0.211	0.144	0.131
192.4	0.211	0.144	0.131
192.6	0.211	0.144	0.131
192.8	0.211	0.144	0.131
193	0.211	0.144	0.131
193.2	0.211	0.144	0.131
193.4	0.211	0.144	0.131
193.6	0.211	0.144	0.13
193.8	0.211	0.144	0.13
194	0.211	0.143	0.13
194.2	0.211	0.143	0.13
194.4	0.211	0.143	0.13
194.6	0.211	0.143	0.13
194.8	0.21	0.143	0.129
195	0.21	0.143	0.129
195.2	0.21	0.143	0.129
195.4	0.21	0.143	0.129
195.6	0.21	0.143	0.129
195.8	0.21	0.142	0.129
196	0.21	0.142	0.129
196.2	0.21	0.142	0.129
196.4	0.21	0.143	0.13
196.6	0.21	0.143	0.13
196.8	0.21	0.143	0.13
197	0.21	0.143	0.13
197.2	0.21	0.143	0.13
197.4	0.21	0.143	0.13
197.6	0.21	0.143	0.13
197.8	0.21	0.143	0.13
198	0.21	0.143	0.13
198.2	0.21	0.143	0.13
198.4	0.21	0.143	0.13
198.6	0.21	0.143	0.13
198.8	0.21	0.143	0.13
199	0.209	0.143	0.13
199.2	0.209	0.143	0.13
199.4	0.209	0.143	0.129
199.6	0.209	0.143	0.129
199.8	0.208	0.142	0.129
200	0.208	0.142	0.129
200.2	0.208	0.142	0.129
200.4	0.208	0.142	0.129
200.6	0.209	0.142	0.129
200.8	0.209	0.142	0.129
201	0.209	0.142	0.129
201.2	0.209	0.142	0.128
201.4	0.209	0.142	0.128
201.6	0.209	0.141	0.128
201.8	0.209	0.141	0.128
202	0.209	0.141	0.129
202.2	0.209	0.141	0.129
202.4	0.209	0.141	0.129
202.6	0.209	0.142	0.129
202.8	0.209	0.142	0.129
203	0.209	0.142	0.129
203.2	0.21	0.142	0.129
203.4	0.21	0.141	0.129
203.6	0.21	0.141	0.129
203.8	0.21	0.141	0.129
204	0.209	0.141	0.128
204.2	0.209	0.141	0.128
204.4	0.209	0.14	0.128
204.6	0.209	0.14	0.128
204.8	0.209	0.14	0.128
205	0.209	0.14	0.128
205.2	0.209	0.14	0.128
205.4	0.208	0.14	0.128
205.6	0.208	0.14	0.128
205.8	0.208	0.14	0.128
206	0.208	0.14	0.128
206.2	0.208	0.141	0.129
206.4	0.208	0.141	0.129
206.6	0.208	0.14	0.129
206.8	0.209	0.14	0.128
207	0.209	0.14	0.128
207.2	0.209	0.14	0.128
207.4	0.209	0.14	0.128
207.6	0.208	0.14	0.128
207.8	0.208	0.14	0.128
208	0.208	0.14	0.128
208.2	0.208	0.14	0.128
208.4	0.208	0.14	0.127
208.6	0.208	0.14	0.127
208.8	0.208	0.14	0.127
209	0.208	0.141	0.127
209.2	0.208	0.141	0.127
209.4	0.208	0.141	0.126
209.6	0.208	0.141	0.126
209.8	0.207	0.141	0.126
210	0.207	0.14	0.126
210.2	0.207	0.14	0.126
210.4	0.207	0.139	0.126
210.6	0.207	0.139	0.126
210.8	0.207	0.139	0.126
211	0.207	0.139	0.126
211.2	0.207	0.139	0.127
211.4	0.207	0.139	0.127
211.6	0.207	0.14	0.127
211.8	0.207	0.14	0.128
212	0.208	0.14	0.128
212.2	0.208	0.14	0.128
212.4	0.207	0.14	0.128
212.6	0.208	0.14	0.128
212.8	0.208	0.14	0.127
213	0.208	0.14	0.127
213.2	0.208	0.14	0.127
213.4	0.208	0.139	0.127
213.6	0.208	0.139	0.127
213.8	0.207	0.139	0.126
214	0.207	0.138	0.126
214.2	0.207	0.138	0.126
214.4	0.207	0.137	0.126
214.6	0.207	0.137	0.125
214.8	0.207	0.137	0.125
215	0.207	0.138	0.125
215.2	0.207	0.138	0.126
215.4	0.207	0.138	0.126
215.6	0.207	0.138	0.126
215.8	0.207	0.138	0.126
216	0.207	0.139	0.126
216.2	0.206	0.139	0.126
216.4	0.206	0.139	0.126
216.6	0.206	0.139	0.127
216.8	0.206	0.139	0.127
217	0.206	0.139	0.127
217.2	0.206	0.139	0.127
217.4	0.206	0.139	0.127
217.6	0.206	0.138	0.127
217.8	0.206	0.138	0.126
218	0.206	0.138	0.126
218.2	0.206	0.138	0.126
218.4	0.206	0.137	0.126
218.6	0.206	0.137	0.126
218.8	0.206	0.137	0.126
219	0.207	0.137	0.126
219.2	0.207	0.138	0.127
219.4	0.207	0.138	0.127
219.6	0.208	0.138	0.127
219.8	0.208	0.139	0.128
220	0.208	0.139	0.128
220.2	0.208	0.139	0.128
220.4	0.208	0.14	0.128
220.6	0.208	0.14	0.128
220.8	0.208	0.14	0.128
221	0.208	0.14	0.128
221.2	0.208	0.14	0.128
221.4	0.207	0.14	0.128
221.6	0.207	0.14	0.128
221.8	0.207	0.14	0.128
222	0.206	0.139	0.127
222.2	0.206	0.139	0.127
222.4	0.206	0.139	0.127
222.6	0.206	0.139	0.127
222.8	0.206	0.139	0.127
223	0.206	0.139	0.127
223.2	0.205	0.139	0.127
223.4	0.205	0.138	0.127
223.6	0.205	0.138	0.126
223.8	0.205	0.138	0.126
224	0.205	0.138	0.126
224.2	0.205	0.137	0.126
224.4	0.205	0.137	0.126
224.6	0.205	0.137	0.126
224.8	0.205	0.137	0.126
225	0.205	0.137	0.126
225.2	0.205	0.137	0.126
225.4	0.205	0.137	0.126
225.6	0.205	0.137	0.126
225.8	0.205	0.137	0.126
226	0.205	0.138	0.126
226.2	0.206	0.138	0.126
226.4	0.206	0.138	0.126
226.6	0.205	0.138	0.126
226.8	0.205	0.138	0.126
227	0.205	0.138	0.126
227.2	0.205	0.137	0.126
227.4	0.204	0.137	0.126
227.6	0.204	0.137	0.125
227.8	0.204	0.137	0.125
228	0.204	0.137	0.125
228.2	0.204	0.137	0.125
228.4	0.205	0.137	0.126
228.6	0.205	0.137	0.126
228.8	0.205	0.137	0.126
229	0.205	0.137	0.126
229.2	0.205	0.137	0.125
229.4	0.205	0.137	0.125
229.6	0.205	0.137	0.125
229.8	0.205	0.136	0.125
230	0.204	0.136	0.125
230.2	0.204	0.136	0.125
230.4	0.204	0.136	0.125
230.6	0.204	0.136	0.125
230.8	0.203	0.136	0.125
231	0.203	0.136	0.125
231.2	0.203	0.136	0.125
231.4	0.203	0.137	0.125
231.6	0.203	0.137	0.126
231.8	0.203	0.137	0.126
232	0.203	0.137	0.126
232.2	0.204	0.138	0.127
232.4	0.204	0.138	0.127
232.6	0.204	0.138	0.127
232.8	0.204	0.138	0.127
233	0.205	0.138	0.128
233.2	0.205	0.138	0.127
233.4	0.205	0.138	0.127
233.6	0.205	0.138	0.127
233.8	0.205	0.137	0.127
234	0.205	0.137	0.127
234.2	0.205	0.137	0.127
234.4	0.205	0.137	0.127
234.6	0.205	0.137	0.127
234.8	0.205	0.138	0.127
235	0.205	0.138	0.127
235.2	0.205	0.138	0.127
235.4	0.205	0.138	0.127
235.6	0.205	0.138	0.127
235.8	0.205	0.138	0.126
236	0.205	0.138	0.126
236.2	0.205	0.138	0.126
236.4	0.204	0.138	0.125
236.6	0.204	0.137	0.125
236.8	0.204	0.137	0.125
237	0.204	0.137	0.126
237.2	0.204	0.136	0.126
237.4	0.204	0.136	0.126
237.6	0.204	0.136	0.126
237.8	0.203	0.135	0.126
238	0.203	0.135	0.126
238.2	0.203	0.135	0.126
238.4	0.203	0.135	0.126
238.6	0.203	0.135	0.126
238.8	0.203	0.135	0.127
239	0.202	0.135	0.127
239.2	0.202	0.136	0.127
239.4	0.202	0.136	0.127
239.6	0.202	0.136	0.127
239.8	0.202	0.137	0.127
