# Supplementary material for: Site-specific monoubiquitination downregulates Rab5 by disrupting effector binding and guanine nucleotide conversion
Source: eLife. 2017 Oct 2;6:e29154. doi: 10.7554/eLife.29154 (PMC5624781; doi:10.7554/eLife.29154)
Supplement: Figure 6—source data 2. [file elife-29154-fig6-data2.xlsx]

## Sheet: Rab_Del_Cys
		Response unit
Time (sec)	Del_Cys 100 uM	Del_Cys 50 uM	Del_Cys 25 uM	Del_Cys 12.5 uM
0	0	0	0	0
0.2	0.009	0.006	0	0.004
0.4	0.019	0.012	0.001	0.008
0.6	0.03	0.02	0.002	0.012
0.8	0.041	0.027	0.003	0.016
1	0.052	0.035	0.005	0.021
1.2	0.063	0.043	0.007	0.024
1.4	0.072	0.051	0.009	0.027
1.6	0.081	0.058	0.011	0.03
1.8	0.088	0.064	0.013	0.032
2	0.094	0.069	0.016	0.033
2.2	0.096	0.072	0.018	0.034
2.4	0.098	0.074	0.02	0.034
2.6	0.101	0.076	0.021	0.034
2.8	0.103	0.077	0.022	0.035
3	0.106	0.077	0.023	0.036
3.2	0.108	0.078	0.024	0.036
3.4	0.111	0.078	0.025	0.037
3.6	0.114	0.078	0.027	0.038
3.8	0.116	0.078	0.029	0.039
4	0.118	0.077	0.03	0.04
4.2	0.12	0.077	0.031	0.042
4.4	0.123	0.077	0.033	0.044
4.6	0.124	0.078	0.034	0.045
4.8	0.127	0.079	0.035	0.047
5	0.128	0.08	0.036	0.048
5.2	0.13	0.082	0.037	0.048
5.4	0.131	0.084	0.037	0.049
5.6	0.133	0.085	0.037	0.049
5.8	0.135	0.086	0.038	0.049
6	0.137	0.088	0.038	0.049
6.2	0.138	0.088	0.038	0.05
6.4	0.141	0.089	0.039	0.05
6.6	0.143	0.09	0.04	0.05
6.8	0.145	0.091	0.041	0.05
7	0.147	0.092	0.043	0.05
7.2	0.15	0.093	0.045	0.051
7.4	0.152	0.094	0.047	0.052
7.6	0.154	0.095	0.048	0.052
7.8	0.155	0.096	0.048	0.053
8	0.157	0.097	0.049	0.054
8.2	0.158	0.098	0.049	0.055
8.4	0.159	0.1	0.05	0.056
8.6	0.161	0.101	0.051	0.057
8.8	0.162	0.103	0.051	0.058
9	0.163	0.105	0.052	0.058
9.2	0.163	0.106	0.051	0.057
9.4	0.164	0.106	0.051	0.057
9.6	0.165	0.107	0.051	0.057
9.8	0.166	0.107	0.051	0.057
10	0.167	0.107	0.051	0.056
10.2	0.167	0.107	0.052	0.056
10.4	0.168	0.108	0.053	0.055
10.6	0.169	0.109	0.054	0.054
10.8	0.17	0.109	0.055	0.054
11	0.172	0.11	0.056	0.054
11.2	0.173	0.112	0.057	0.054
11.4	0.175	0.113	0.058	0.055
11.6	0.176	0.115	0.059	0.056
11.8	0.177	0.116	0.059	0.057
12	0.178	0.117	0.06	0.058
12.2	0.179	0.119	0.061	0.059
12.4	0.18	0.12	0.062	0.061
12.6	0.181	0.122	0.064	0.062
12.8	0.182	0.123	0.065	0.063
13	0.182	0.124	0.065	0.064
13.2	0.182	0.124	0.066	0.064
13.4	0.182	0.124	0.066	0.064
13.6	0.182	0.124	0.067	0.063
13.8	0.182	0.124	0.066	0.062
14	0.182	0.124	0.067	0.062
14.2	0.183	0.124	0.067	0.061
14.4	0.184	0.125	0.067	0.06
14.6	0.185	0.126	0.067	0.059
14.8	0.187	0.127	0.066	0.06
15	0.188	0.129	0.066	0.06
15.2	0.19	0.13	0.066	0.06
15.4	0.191	0.13	0.065	0.06
15.6	0.192	0.13	0.065	0.061
15.8	0.193	0.13	0.066	0.062
16	0.194	0.13	0.066	0.063
16.2	0.195	0.13	0.066	0.064
16.4	0.196	0.13	0.067	0.065
16.6	0.197	0.131	0.068	0.065
16.8	0.198	0.132	0.069	0.066
17	0.199	0.132	0.07	0.066
17.2	0.2	0.132	0.072	0.067
17.4	0.201	0.132	0.072	0.066
17.6	0.201	0.133	0.073	0.066
17.8	0.202	0.133	0.074	0.066
18	0.203	0.134	0.074	0.065
18.2	0.204	0.136	0.074	0.066
18.4	0.205	0.137	0.074	0.066
18.6	0.206	0.139	0.074	0.066
18.8	0.207	0.141	0.074	0.067
19	0.208	0.142	0.075	0.067
19.2	0.209	0.143	0.075	0.068
19.4	0.211	0.143	0.075	0.069
19.6	0.213	0.144	0.076	0.069
19.8	0.214	0.143	0.075	0.07
20	0.216	0.144	0.075	0.07
20.2	0.217	0.144	0.076	0.071
20.4	0.218	0.145	0.077	0.072
20.6	0.219	0.146	0.077	0.072
20.8	0.221	0.147	0.079	0.074
21	0.222	0.148	0.08	0.074
21.2	0.223	0.15	0.081	0.075
21.4	0.223	0.151	0.081	0.074
21.6	0.225	0.152	0.081	0.075
21.8	0.225	0.153	0.082	0.075
22	0.225	0.154	0.082	0.075
22.2	0.226	0.156	0.083	0.075
22.4	0.226	0.157	0.084	0.076
22.6	0.227	0.157	0.085	0.076
22.8	0.227	0.158	0.085	0.076
23	0.229	0.158	0.086	0.076
23.2	0.23	0.158	0.087	0.076
23.4	0.23	0.158	0.087	0.075
23.6	0.231	0.158	0.087	0.075
23.8	0.231	0.157	0.087	0.075
24	0.231	0.157	0.087	0.075
24.2	0.23	0.157	0.087	0.075
24.4	0.23	0.157	0.087	0.075
24.6	0.231	0.158	0.086	0.075
24.8	0.232	0.158	0.087	0.076
25	0.233	0.158	0.086	0.075
25.2	0.235	0.159	0.087	0.076
25.4	0.236	0.159	0.088	0.076
25.6	0.238	0.16	0.089	0.076
25.8	0.238	0.16	0.089	0.076
26	0.239	0.161	0.089	0.075
26.2	0.238	0.161	0.089	0.075
26.4	0.238	0.161	0.089	0.075
26.6	0.237	0.161	0.088	0.074
26.8	0.237	0.161	0.087	0.073
27	0.237	0.161	0.088	0.073
27.2	0.237	0.162	0.087	0.072
27.4	0.236	0.163	0.087	0.071
27.6	0.237	0.164	0.087	0.071
27.8	0.237	0.165	0.087	0.071
28	0.237	0.166	0.087	0.072
28.2	0.237	0.167	0.086	0.072
28.4	0.238	0.167	0.086	0.073
28.6	0.24	0.168	0.087	0.074
28.8	0.241	0.169	0.087	0.075
29	0.243	0.17	0.088	0.076
29.2	0.245	0.17	0.089	0.077
29.4	0.246	0.171	0.09	0.078
29.6	0.248	0.172	0.09	0.079
29.8	0.249	0.172	0.091	0.08
30	0.249	0.173	0.092	0.08
30.2	0.25	0.173	0.092	0.081
30.4	0.25	0.173	0.092	0.081
30.6	0.25	0.173	0.092	0.082
30.8	0.251	0.173	0.092	0.082
31	0.251	0.174	0.093	0.082
31.2	0.251	0.174	0.093	0.082
31.4	0.251	0.174	0.093	0.082
31.6	0.251	0.174	0.094	0.082
31.8	0.251	0.174	0.094	0.081
32	0.251	0.174	0.093	0.08
32.2	0.251	0.174	0.093	0.08
32.4	0.252	0.174	0.092	0.08
32.6	0.252	0.173	0.092	0.079
32.8	0.253	0.173	0.091	0.08
33	0.255	0.172	0.091	0.08
33.2	0.255	0.172	0.091	0.08
33.4	0.255	0.171	0.092	0.079
33.6	0.256	0.171	0.093	0.079
33.8	0.257	0.172	0.094	0.079
34	0.258	0.172	0.094	0.079
34.2	0.259	0.173	0.095	0.079
34.4	0.259	0.174	0.096	0.079
34.6	0.26	0.175	0.097	0.08
34.8	0.26	0.176	0.098	0.08
35	0.26	0.176	0.099	0.081
35.2	0.261	0.177	0.1	0.081
35.4	0.261	0.177	0.101	0.081
35.6	0.261	0.178	0.101	0.081
35.8	0.261	0.179	0.101	0.081
36	0.262	0.18	0.1	0.082
36.2	0.262	0.181	0.099	0.082
36.4	0.263	0.182	0.098	0.083
36.6	0.264	0.183	0.097	0.084
36.8	0.265	0.184	0.097	0.084
37	0.266	0.184	0.096	0.084
37.2	0.266	0.185	0.096	0.083
37.4	0.268	0.185	0.096	0.083
37.6	0.27	0.186	0.097	0.083
37.8	0.271	0.187	0.097	0.083
38	0.273	0.188	0.097	0.083
38.2	0.274	0.189	0.098	0.084
38.4	0.276	0.189	0.098	0.084
38.6	0.277	0.188	0.099	0.085
38.8	0.278	0.188	0.099	0.086
39	0.279	0.187	0.1	0.087
39.2	0.279	0.187	0.099	0.087
39.4	0.279	0.187	0.099	0.087
39.6	0.279	0.187	0.099	0.088
39.8	0.279	0.188	0.099	0.089
40	0.279	0.188	0.1	0.089
40.2	0.279	0.19	0.1	0.09
40.4	0.279	0.191	0.101	0.09
40.6	0.278	0.192	0.102	0.091
40.8	0.278	0.192	0.104	0.09
41	0.278	0.193	0.106	0.09
41.2	0.278	0.193	0.108	0.09
41.4	0.278	0.192	0.11	0.089
41.6	0.277	0.192	0.111	0.089
41.8	0.277	0.193	0.112	0.089
42	0.277	0.193	0.113	0.089
42.2	0.277	0.193	0.113	0.089
42.4	0.276	0.193	0.112	0.088
42.6	0.276	0.192	0.111	0.088
42.8	0.276	0.192	0.11	0.088
43	0.276	0.192	0.108	0.087
43.2	0.276	0.192	0.106	0.087
43.4	0.276	0.193	0.106	0.087
43.6	0.276	0.193	0.105	0.087
43.8	0.276	0.194	0.105	0.087
44	0.276	0.195	0.105	0.087
44.2	0.276	0.196	0.106	0.087
44.4	0.275	0.196	0.106	0.087
44.6	0.275	0.197	0.107	0.087
44.8	0.275	0.197	0.107	0.087
45	0.275	0.197	0.107	0.087
45.2	0.275	0.196	0.108	0.086
45.4	0.275	0.195	0.107	0.085
45.6	0.276	0.195	0.107	0.085
45.8	0.277	0.195	0.106	0.085
46	0.278	0.195	0.105	0.084
46.2	0.278	0.196	0.104	0.084
46.4	0.28	0.196	0.103	0.084
46.6	0.282	0.196	0.102	0.083
46.8	0.283	0.196	0.101	0.083
47	0.285	0.197	0.101	0.083
47.2	0.287	0.198	0.101	0.083
47.4	0.288	0.199	0.102	0.084
47.6	0.29	0.2	0.103	0.084
47.8	0.291	0.201	0.104	0.086
48	0.291	0.202	0.106	0.087
48.2	0.292	0.203	0.108	0.089
48.4	0.292	0.205	0.109	0.09
48.6	0.292	0.206	0.111	0.092
48.8	0.292	0.206	0.113	0.093
49	0.293	0.207	0.114	0.094
49.2	0.293	0.207	0.116	0.095
49.4	0.294	0.208	0.118	0.097
49.6	0.295	0.209	0.12	0.098
49.8	0.296	0.21	0.121	0.099
50	0.297	0.211	0.122	0.099
50.2	0.298	0.212	0.123	0.099
50.4	0.298	0.212	0.123	0.099
50.6	0.298	0.212	0.123	0.099
50.8	0.299	0.212	0.122	0.099
51	0.299	0.211	0.121	0.099
51.2	0.298	0.211	0.12	0.099
51.4	0.299	0.211	0.118	0.099
51.6	0.299	0.212	0.117	0.099
51.8	0.298	0.212	0.116	0.099
52	0.298	0.212	0.114	0.099
52.2	0.298	0.213	0.113	0.099
52.4	0.297	0.212	0.112	0.099
52.6	0.296	0.212	0.112	0.099
52.8	0.296	0.211	0.111	0.098
53	0.295	0.21	0.111	0.097
53.2	0.295	0.21	0.112	0.097
53.4	0.295	0.21	0.113	0.096
53.6	0.294	0.209	0.113	0.095
53.8	0.293	0.209	0.114	0.094
54	0.292	0.209	0.115	0.093
54.2	0.291	0.208	0.116	0.092
54.4	0.29	0.208	0.116	0.092
54.6	0.29	0.209	0.118	0.092
54.8	0.29	0.21	0.119	0.093
55	0.29	0.21	0.12	0.093
55.2	0.292	0.212	0.122	0.093
55.4	0.294	0.214	0.124	0.094
55.6	0.296	0.215	0.125	0.094
55.8	0.299	0.216	0.127	0.095
56	0.302	0.216	0.128	0.096
56.2	0.304	0.217	0.129	0.097
56.4	0.307	0.217	0.129	0.097
56.6	0.309	0.217	0.129	0.097
56.8	0.311	0.216	0.128	0.097
57	0.313	0.216	0.127	0.097
57.2	0.313	0.216	0.125	0.097
57.4	0.313	0.216	0.122	0.097
57.6	0.313	0.215	0.12	0.097
57.8	0.313	0.215	0.118	0.098
58	0.312	0.215	0.116	0.099
58.2	0.311	0.215	0.114	0.099
58.4	0.311	0.215	0.113	0.1
58.6	0.311	0.216	0.113	0.1
58.8	0.31	0.217	0.113	0.099
59	0.31	0.217	0.112	0.099
59.2	0.31	0.217	0.113	0.099
59.4	0.31	0.216	0.113	0.099
59.6	0.31	0.216	0.113	0.098
59.8	0.311	0.216	0.114	0.099
60	0.312	0.216	0.115	0.099
60.2	0.313	0.217	0.116	0.099
60.4	0.314	0.218	0.117	0.098
60.6	0.315	0.219	0.118	0.097
60.8	0.317	0.219	0.119	0.098
61	0.317	0.219	0.12	0.098
61.2	0.318	0.219	0.121	0.098
61.4	0.319	0.22	0.123	0.099
61.6	0.319	0.219	0.124	0.1
61.8	0.319	0.219	0.125	0.099
62	0.319	0.219	0.126	0.099
62.2	0.319	0.219	0.128	0.098
62.4	0.318	0.219	0.128	0.097
62.6	0.317	0.218	0.129	0.095
62.8	0.316	0.217	0.13	0.094
63	0.316	0.217	0.13	0.094
63.2	0.315	0.217	0.13	0.093
63.4	0.315	0.217	0.13	0.094
63.6	0.315	0.218	0.129	0.094
63.8	0.315	0.22	0.129	0.096
64	0.316	0.221	0.128	0.097
64.2	0.316	0.223	0.127	0.097
64.4	0.317	0.224	0.126	0.098
64.6	0.319	0.226	0.126	0.1
64.8	0.319	0.226	0.126	0.101
65	0.32	0.227	0.126	0.102
65.2	0.322	0.228	0.126	0.104
65.4	0.322	0.228	0.127	0.105
65.6	0.322	0.228	0.126	0.105
65.8	0.323	0.229	0.126	0.105
66	0.322	0.229	0.126	0.105
66.2	0.322	0.228	0.125	0.104
66.4	0.321	0.228	0.124	0.104
66.6	0.321	0.229	0.125	0.104
66.8	0.321	0.228	0.125	0.104
67	0.32	0.228	0.124	0.104
67.2	0.319	0.229	0.124	0.104
67.4	0.319	0.229	0.124	0.104
67.6	0.319	0.228	0.123	0.105
67.8	0.319	0.228	0.123	0.104
68	0.32	0.228	0.122	0.104
68.2	0.32	0.228	0.122	0.104
68.4	0.32	0.228	0.122	0.104
68.6	0.321	0.228	0.123	0.104
68.8	0.323	0.228	0.124	0.104
69	0.324	0.228	0.126	0.104
69.2	0.326	0.229	0.127	0.105
69.4	0.328	0.229	0.128	0.105
69.6	0.329	0.23	0.13	0.105
69.8	0.331	0.231	0.131	0.105
70	0.332	0.232	0.133	0.105
70.2	0.332	0.233	0.134	0.105
70.4	0.333	0.233	0.135	0.105
70.6	0.332	0.234	0.136	0.106
70.8	0.331	0.234	0.137	0.105
71	0.331	0.234	0.137	0.104
71.2	0.33	0.235	0.137	0.104
71.4	0.329	0.235	0.137	0.104
71.6	0.329	0.236	0.136	0.103
71.8	0.328	0.236	0.135	0.103
72	0.327	0.237	0.134	0.103
72.2	0.326	0.237	0.133	0.104
72.4	0.325	0.237	0.132	0.104
72.6	0.326	0.238	0.131	0.104
72.8	0.327	0.238	0.131	0.105
73	0.327	0.238	0.13	0.106
73.2	0.329	0.239	0.129	0.106
73.4	0.33	0.239	0.129	0.107
73.6	0.331	0.238	0.129	0.107
73.8	0.332	0.237	0.128	0.108
74	0.332	0.236	0.127	0.108
74.2	0.333	0.236	0.127	0.108
74.4	0.333	0.235	0.126	0.108
74.6	0.333	0.234	0.125	0.108
74.8	0.335	0.234	0.125	0.108
75	0.336	0.234	0.125	0.107
75.2	0.336	0.234	0.125	0.107
75.4	0.338	0.235	0.125	0.107
75.6	0.339	0.236	0.125	0.106
75.8	0.339	0.236	0.126	0.106
76	0.34	0.237	0.126	0.106
76.2	0.341	0.238	0.127	0.106
76.4	0.342	0.239	0.128	0.105
76.6	0.343	0.24	0.13	0.105
76.8	0.343	0.241	0.131	0.104
77	0.343	0.24	0.132	0.104
77.2	0.344	0.24	0.133	0.104
77.4	0.344	0.239	0.134	0.104
77.6	0.343	0.238	0.134	0.103
77.8	0.343	0.237	0.135	0.103
78	0.342	0.237	0.136	0.104
78.2	0.341	0.237	0.136	0.103
78.4	0.34	0.237	0.137	0.103
78.6	0.34	0.238	0.137	0.103
78.8	0.339	0.237	0.138	0.103
79	0.338	0.237	0.137	0.104
79.2	0.338	0.237	0.137	0.104
79.4	0.338	0.236	0.137	0.105
79.6	0.337	0.236	0.136	0.106
79.8	0.337	0.237	0.136	0.107
80	0.337	0.238	0.135	0.108
80.2	0.337	0.239	0.135	0.108
80.4	0.337	0.24	0.134	0.108
80.6	0.338	0.241	0.133	0.108
80.8	0.338	0.242	0.132	0.108
81	0.338	0.242	0.131	0.108
81.2	0.339	0.242	0.131	0.108
81.4	0.339	0.242	0.13	0.107
81.6	0.34	0.242	0.131	0.108
81.8	0.34	0.243	0.132	0.108
82	0.34	0.243	0.133	0.107
82.2	0.341	0.242	0.134	0.107
82.4	0.342	0.242	0.135	0.107
82.6	0.343	0.242	0.136	0.107
82.8	0.343	0.241	0.136	0.107
83	0.345	0.24	0.137	0.108
83.2	0.346	0.24	0.137	0.108
83.4	0.347	0.24	0.137	0.11
83.6	0.347	0.24	0.137	0.11
83.8	0.349	0.242	0.137	0.111
84	0.349	0.243	0.137	0.111
84.2	0.349	0.244	0.136	0.111
84.4	0.349	0.245	0.135	0.11
84.6	0.349	0.246	0.134	0.109
84.8	0.348	0.246	0.133	0.109
85	0.348	0.246	0.132	0.109
85.2	0.348	0.247	0.131	0.109
85.4	0.347	0.247	0.131	0.11
85.6	0.347	0.247	0.131	0.111
85.8	0.347	0.247	0.131	0.111
86	0.348	0.248	0.132	0.112
86.2	0.349	0.249	0.134	0.113
86.4	0.351	0.25	0.136	0.114
86.6	0.352	0.251	0.138	0.115
86.8	0.354	0.251	0.139	0.115
87	0.355	0.252	0.141	0.115
87.2	0.356	0.252	0.142	0.116
87.4	0.357	0.252	0.142	0.115
87.6	0.358	0.253	0.142	0.115
87.8	0.359	0.253	0.143	0.115
88	0.359	0.253	0.142	0.114
88.2	0.359	0.253	0.141	0.113
88.4	0.359	0.252	0.14	0.113
88.6	0.359	0.252	0.139	0.113
88.8	0.359	0.251	0.138	0.113
89	0.359	0.251	0.136	0.113
89.2	0.358	0.25	0.135	0.114
89.4	0.357	0.25	0.135	0.114
89.6	0.357	0.25	0.134	0.115
89.8	0.356	0.25	0.134	0.115
90	0.356	0.251	0.134	0.115
90.2	0.355	0.251	0.135	0.114
90.4	0.354	0.251	0.135	0.114
90.6	0.354	0.252	0.136	0.113
90.8	0.354	0.252	0.137	0.112
91	0.353	0.252	0.137	0.111
91.2	0.353	0.252	0.137	0.111
91.4	0.354	0.252	0.138	0.11
91.6	0.356	0.252	0.139	0.11
91.8	0.357	0.252	0.14	0.11
92	0.358	0.252	0.141	0.111
92.2	0.36	0.251	0.143	0.111
92.4	0.361	0.251	0.144	0.111
92.6	0.361	0.25	0.144	0.112
92.8	0.362	0.251	0.145	0.112
93	0.362	0.251	0.145	0.113
93.2	0.361	0.251	0.145	0.113
93.4	0.36	0.251	0.145	0.113
93.6	0.359	0.251	0.145	0.112
93.8	0.357	0.251	0.145	0.111
94	0.355	0.252	0.145	0.11
94.2	0.354	0.252	0.145	0.109
94.4	0.353	0.253	0.146	0.109
94.6	0.353	0.254	0.147	0.109
94.8	0.353	0.255	0.147	0.11
95	0.354	0.256	0.148	0.111
95.2	0.355	0.257	0.149	0.112
95.4	0.357	0.258	0.151	0.114
95.6	0.358	0.258	0.151	0.114
95.8	0.36	0.258	0.152	0.115
96	0.362	0.258	0.153	0.115
96.2	0.364	0.258	0.153	0.115
96.4	0.365	0.259	0.153	0.115
96.6	0.365	0.259	0.153	0.116
96.8	0.365	0.26	0.153	0.116
97	0.365	0.26	0.152	0.117
97.2	0.365	0.26	0.151	0.117
97.4	0.364	0.26	0.151	0.117
97.6	0.364	0.26	0.15	0.117
97.8	0.364	0.259	0.149	0.116
98	0.363	0.259	0.149	0.115
98.2	0.363	0.259	0.148	0.114
98.4	0.362	0.259	0.148	0.113
98.6	0.361	0.259	0.147	0.113
98.8	0.36	0.259	0.146	0.112
99	0.36	0.259	0.145	0.112
99.2	0.359	0.259	0.145	0.111
99.4	0.359	0.258	0.144	0.111
99.6	0.359	0.258	0.143	0.111
99.8	0.359	0.258	0.143	0.111
100	0.359	0.259	0.142	0.111
100.2	0.359	0.259	0.141	0.112
100.4	0.36	0.26	0.142	0.112
100.6	0.36	0.261	0.142	0.114
100.8	0.36	0.262	0.142	0.115
101	0.361	0.262	0.142	0.116
101.2	0.361	0.262	0.142	0.116
101.4	0.361	0.262	0.142	0.117
101.6	0.362	0.262	0.141	0.117
101.8	0.362	0.262	0.141	0.116
102	0.362	0.262	0.141	0.116
102.2	0.362	0.261	0.14	0.116
102.4	0.363	0.261	0.14	0.115
102.6	0.363	0.261	0.14	0.115
102.8	0.364	0.261	0.141	0.115
103	0.365	0.261	0.142	0.116
103.2	0.365	0.262	0.144	0.118
103.4	0.366	0.263	0.146	0.12
103.6	0.367	0.265	0.148	0.121
103.8	0.368	0.266	0.15	0.123
104	0.369	0.267	0.152	0.124
104.2	0.371	0.268	0.154	0.125
104.4	0.372	0.268	0.156	0.126
104.6	0.372	0.269	0.157	0.127
104.8	0.372	0.269	0.157	0.127
105	0.373	0.269	0.158	0.127
105.2	0.372	0.268	0.158	0.126
105.4	0.371	0.268	0.157	0.125
105.6	0.372	0.268	0.156	0.124
105.8	0.372	0.268	0.155	0.123
106	0.372	0.268	0.154	0.121
106.2	0.373	0.268	0.152	0.119
106.4	0.374	0.267	0.15	0.117
106.6	0.374	0.267	0.149	0.116
106.8	0.374	0.268	0.148	0.115
107	0.374	0.267	0.147	0.114
107.2	0.373	0.268	0.146	0.114
107.4	0.373	0.267	0.145	0.115
107.6	0.374	0.267	0.144	0.114
107.8	0.374	0.267	0.143	0.115
108	0.374	0.267	0.143	0.116
108.2	0.375	0.267	0.143	0.116
108.4	0.375	0.267	0.144	0.117
108.6	0.375	0.267	0.145	0.118
108.8	0.375	0.267	0.146	0.118
109	0.375	0.267	0.148	0.119
109.2	0.375	0.267	0.149	0.119
109.4	0.375	0.267	0.15	0.12
109.6	0.376	0.267	0.151	0.12
109.8	0.376	0.267	0.152	0.121
110	0.376	0.268	0.152	0.121
110.2	0.378	0.269	0.153	0.122
110.4	0.378	0.269	0.153	0.122
110.6	0.378	0.269	0.152	0.122
110.8	0.379	0.27	0.151	0.123
111	0.379	0.27	0.15	0.123
111.2	0.379	0.27	0.15	0.123
111.4	0.38	0.271	0.149	0.123
111.6	0.38	0.271	0.149	0.124
111.8	0.38	0.272	0.15	0.125
112	0.381	0.273	0.152	0.125
112.2	0.381	0.273	0.153	0.124
112.4	0.381	0.274	0.154	0.123
112.6	0.381	0.274	0.156	0.122
112.8	0.381	0.274	0.157	0.12
113	0.38	0.274	0.158	0.118
113.2	0.381	0.273	0.159	0.117
113.4	0.381	0.273	0.161	0.116
113.6	0.381	0.273	0.161	0.115
113.8	0.382	0.273	0.16	0.115
114	0.383	0.272	0.161	0.115
114.2	0.382	0.272	0.16	0.115
114.4	0.382	0.271	0.159	0.115
114.6	0.382	0.271	0.158	0.116
114.8	0.382	0.27	0.157	0.117
115	0.381	0.269	0.156	0.118
115.2	0.381	0.269	0.155	0.12
115.4	0.382	0.269	0.154	0.122
115.6	0.382	0.269	0.154	0.123
115.8	0.383	0.27	0.153	0.124
116	0.383	0.27	0.152	0.124
116.2	0.383	0.27	0.152	0.123
116.4	0.382	0.271	0.151	0.123
116.6	0.382	0.271	0.15	0.121
116.8	0.382	0.272	0.149	0.12
117	0.382	0.272	0.149	0.12
117.2	0.383	0.272	0.149	0.119
117.4	0.384	0.272	0.148	0.118
117.6	0.385	0.272	0.147	0.117
117.8	0.385	0.272	0.147	0.117
118	0.385	0.272	0.147	0.116
118.2	0.384	0.272	0.147	0.116
118.4	0.384	0.273	0.147	0.116
118.6	0.384	0.273	0.147	0.116
118.8	0.383	0.274	0.147	0.117
119	0.382	0.275	0.148	0.117
119.2	0.382	0.276	0.148	0.117
119.4	0.382	0.277	0.148	0.118
119.6	0.381	0.278	0.149	0.118
119.8	0.38	0.28	0.149	0.118
120	0.38	0.28	0.149	0.118
120.2	0.378	0.278	0.148	0.117
120.4	0.376	0.276	0.147	0.115
120.6	0.373	0.275	0.146	0.114
120.8	0.371	0.273	0.145	0.112
121	0.368	0.272	0.144	0.11
121.2	0.366	0.271	0.143	0.109
121.4	0.364	0.269	0.142	0.107
121.6	0.362	0.268	0.141	0.105
121.8	0.361	0.267	0.141	0.104
122	0.36	0.266	0.141	0.103
122.2	0.36	0.266	0.14	0.102
122.4	0.36	0.265	0.14	0.101
122.6	0.36	0.265	0.139	0.1
122.8	0.359	0.264	0.139	0.1
123	0.359	0.264	0.138	0.099
123.2	0.359	0.264	0.138	0.099
123.4	0.359	0.263	0.137	0.098
123.6	0.359	0.263	0.137	0.098
123.8	0.358	0.262	0.137	0.097
124	0.358	0.262	0.137	0.097
124.2	0.357	0.262	0.137	0.097
124.4	0.357	0.262	0.137	0.096
124.6	0.356	0.262	0.137	0.096
124.8	0.355	0.261	0.137	0.095
125	0.354	0.261	0.137	0.095
125.2	0.353	0.261	0.137	0.094
125.4	0.353	0.26	0.137	0.094
125.6	0.352	0.26	0.137	0.094
125.8	0.352	0.26	0.137	0.094
126	0.352	0.259	0.137	0.094
126.2	0.352	0.259	0.137	0.093
126.4	0.352	0.259	0.137	0.093
126.6	0.351	0.259	0.137	0.093
126.8	0.351	0.259	0.137	0.093
127	0.351	0.258	0.138	0.093
127.2	0.351	0.258	0.138	0.094
127.4	0.35	0.258	0.137	0.094
127.6	0.35	0.257	0.137	0.094
127.8	0.349	0.257	0.138	0.094
128	0.349	0.257	0.137	0.094
128.2	0.349	0.256	0.137	0.093
128.4	0.348	0.256	0.137	0.093
128.6	0.348	0.256	0.137	0.093
128.8	0.348	0.255	0.136	0.092
129	0.347	0.255	0.136	0.092
129.2	0.347	0.255	0.136	0.091
129.4	0.347	0.255	0.135	0.091
129.6	0.347	0.255	0.135	0.09
129.8	0.347	0.255	0.136	0.09
130	0.347	0.255	0.136	0.089
130.2	0.347	0.256	0.136	0.089
130.4	0.348	0.256	0.136	0.088
130.6	0.348	0.256	0.136	0.088
130.8	0.347	0.256	0.136	0.088
131	0.347	0.256	0.136	0.088
131.2	0.347	0.255	0.137	0.087
131.4	0.346	0.255	0.137	0.087
131.6	0.346	0.255	0.137	0.087
131.8	0.345	0.254	0.137	0.086
132	0.345	0.253	0.137	0.086
132.2	0.344	0.253	0.137	0.086
132.4	0.344	0.252	0.136	0.086
132.6	0.343	0.251	0.136	0.086
132.8	0.343	0.251	0.136	0.085
133	0.342	0.251	0.135	0.085
133.2	0.341	0.25	0.135	0.085
133.4	0.341	0.25	0.135	0.085
133.6	0.341	0.251	0.135	0.085
133.8	0.341	0.251	0.135	0.086
134	0.341	0.251	0.135	0.086
134.2	0.341	0.252	0.135	0.086
134.4	0.341	0.252	0.136	0.086
134.6	0.341	0.252	0.136	0.086
134.8	0.34	0.252	0.136	0.086
135	0.34	0.252	0.136	0.085
135.2	0.34	0.251	0.137	0.085
135.4	0.34	0.251	0.136	0.084
135.6	0.339	0.25	0.136	0.084
135.8	0.339	0.25	0.136	0.083
136	0.339	0.249	0.135	0.083
136.2	0.338	0.248	0.134	0.082
136.4	0.338	0.248	0.134	0.082
136.6	0.338	0.247	0.133	0.081
136.8	0.338	0.247	0.133	0.081
137	0.337	0.246	0.133	0.081
137.2	0.337	0.246	0.132	0.08
137.4	0.337	0.246	0.132	0.08
137.6	0.337	0.246	0.132	0.08
137.8	0.337	0.246	0.133	0.08
138	0.337	0.246	0.133	0.08
138.2	0.337	0.246	0.133	0.08
138.4	0.337	0.247	0.134	0.08
138.6	0.337	0.247	0.134	0.08
138.8	0.337	0.247	0.134	0.08
139	0.337	0.247	0.134	0.08
139.2	0.336	0.247	0.134	0.08
139.4	0.336	0.247	0.134	0.08
139.6	0.336	0.247	0.134	0.08
139.8	0.335	0.247	0.134	0.08
140	0.336	0.247	0.134	0.08
140.2	0.336	0.247	0.134	0.08
140.4	0.336	0.246	0.134	0.081
140.6	0.336	0.246	0.134	0.081
140.8	0.336	0.246	0.133	0.081
141	0.336	0.246	0.133	0.08
141.2	0.336	0.245	0.132	0.08
141.4	0.335	0.245	0.132	0.08
141.6	0.335	0.245	0.132	0.08
141.8	0.335	0.245	0.132	0.08
142	0.335	0.245	0.132	0.079
142.2	0.335	0.245	0.132	0.079
142.4	0.336	0.245	0.132	0.079
142.6	0.335	0.245	0.132	0.079
142.8	0.336	0.245	0.132	0.079
143	0.335	0.245	0.132	0.079
143.2	0.335	0.245	0.133	0.079
143.4	0.335	0.245	0.133	0.079
143.6	0.335	0.245	0.133	0.079
143.8	0.335	0.245	0.134	0.079
144	0.336	0.245	0.134	0.079
144.2	0.336	0.245	0.134	0.079
144.4	0.336	0.245	0.134	0.079
144.6	0.336	0.245	0.134	0.08
144.8	0.335	0.245	0.134	0.08
145	0.335	0.244	0.134	0.079
145.2	0.334	0.245	0.134	0.08
145.4	0.334	0.245	0.134	0.08
145.6	0.334	0.245	0.133	0.08
145.8	0.334	0.245	0.133	0.08
146	0.333	0.245	0.133	0.08
146.2	0.333	0.245	0.133	0.08
146.4	0.333	0.245	0.132	0.079
146.6	0.333	0.245	0.132	0.079
146.8	0.333	0.245	0.132	0.079
147	0.333	0.245	0.132	0.079
147.2	0.333	0.245	0.132	0.079
147.4	0.333	0.245	0.131	0.079
147.6	0.332	0.245	0.131	0.079
147.8	0.332	0.245	0.131	0.078
148	0.331	0.244	0.131	0.078
148.2	0.331	0.244	0.131	0.078
148.4	0.331	0.244	0.131	0.078
148.6	0.331	0.243	0.131	0.077
148.8	0.33	0.243	0.131	0.077
149	0.33	0.243	0.131	0.077
149.2	0.33	0.243	0.131	0.076
149.4	0.33	0.243	0.131	0.076
149.6	0.33	0.242	0.132	0.076
149.8	0.33	0.242	0.132	0.076
150	0.33	0.242	0.132	0.076
150.2	0.33	0.242	0.132	0.076
150.4	0.33	0.242	0.132	0.076
150.6	0.33	0.242	0.132	0.076
150.8	0.331	0.242	0.131	0.077
151	0.331	0.242	0.131	0.077
151.2	0.33	0.242	0.131	0.077
151.4	0.33	0.242	0.13	0.077
151.6	0.33	0.242	0.13	0.076
151.8	0.33	0.242	0.13	0.076
152	0.329	0.242	0.13	0.076
152.2	0.33	0.242	0.13	0.076
152.4	0.329	0.242	0.13	0.076
152.6	0.329	0.242	0.13	0.075
152.8	0.329	0.242	0.131	0.075
153	0.329	0.242	0.131	0.075
153.2	0.329	0.241	0.131	0.075
153.4	0.329	0.241	0.131	0.074
153.6	0.328	0.241	0.131	0.074
153.8	0.328	0.24	0.131	0.074
154	0.328	0.24	0.131	0.074
154.2	0.328	0.24	0.131	0.074
154.4	0.328	0.241	0.13	0.074
154.6	0.328	0.241	0.13	0.074
154.8	0.328	0.241	0.13	0.074
155	0.328	0.242	0.13	0.074
155.2	0.328	0.242	0.13	0.074
155.4	0.328	0.242	0.13	0.074
155.6	0.328	0.242	0.13	0.074
155.8	0.328	0.242	0.13	0.074
156	0.328	0.242	0.13	0.074
156.2	0.328	0.242	0.13	0.074
156.4	0.328	0.242	0.13	0.074
156.6	0.328	0.242	0.13	0.073
156.8	0.328	0.241	0.13	0.073
157	0.327	0.241	0.13	0.072
157.2	0.327	0.24	0.13	0.072
157.4	0.327	0.24	0.131	0.072
157.6	0.326	0.24	0.131	0.072
157.8	0.327	0.24	0.131	0.072
158	0.327	0.24	0.131	0.072
158.2	0.327	0.241	0.132	0.072
158.4	0.327	0.241	0.131	0.073
158.6	0.327	0.241	0.131	0.073
158.8	0.326	0.241	0.131	0.073
159	0.326	0.241	0.13	0.073
159.2	0.326	0.241	0.13	0.073
159.4	0.325	0.241	0.129	0.073
159.6	0.325	0.24	0.129	0.073
159.8	0.325	0.24	0.129	0.072
160	0.325	0.24	0.129	0.072
160.2	0.325	0.239	0.128	0.072
160.4	0.325	0.239	0.128	0.072
160.6	0.325	0.238	0.128	0.072
160.8	0.325	0.238	0.128	0.072
161	0.325	0.237	0.127	0.072
161.2	0.325	0.237	0.127	0.072
161.4	0.325	0.237	0.128	0.072
161.6	0.325	0.237	0.128	0.072
161.8	0.325	0.237	0.128	0.072
162	0.325	0.237	0.128	0.072
162.2	0.325	0.237	0.128	0.072
162.4	0.325	0.238	0.128	0.072
162.6	0.325	0.238	0.128	0.072
162.8	0.325	0.238	0.128	0.072
163	0.325	0.238	0.128	0.072
163.2	0.325	0.238	0.128	0.072
163.4	0.325	0.239	0.129	0.072
163.6	0.325	0.239	0.129	0.073
163.8	0.325	0.239	0.129	0.073
164	0.325	0.239	0.129	0.073
164.2	0.325	0.239	0.129	0.073
164.4	0.324	0.239	0.129	0.073
164.6	0.324	0.239	0.128	0.072
164.8	0.324	0.238	0.128	0.072
165	0.324	0.238	0.128	0.072
165.2	0.323	0.238	0.127	0.072
165.4	0.323	0.238	0.127	0.072
165.6	0.323	0.237	0.127	0.072
165.8	0.322	0.237	0.127	0.071
166	0.322	0.237	0.127	0.071
166.2	0.322	0.237	0.127	0.071
166.4	0.322	0.238	0.128	0.071
166.6	0.323	0.238	0.128	0.071
166.8	0.322	0.238	0.129	0.071
167	0.322	0.238	0.129	0.071
167.2	0.322	0.238	0.129	0.071
167.4	0.322	0.237	0.129	0.071
167.6	0.322	0.237	0.128	0.07
167.8	0.322	0.237	0.128	0.07
168	0.322	0.237	0.128	0.07
168.2	0.322	0.236	0.128	0.07
168.4	0.322	0.236	0.128	0.07
168.6	0.322	0.236	0.128	0.07
168.8	0.322	0.236	0.128	0.071
169	0.322	0.236	0.128	0.071
169.2	0.322	0.236	0.128	0.071
169.4	0.322	0.236	0.128	0.071
169.6	0.323	0.236	0.128	0.071
169.8	0.323	0.236	0.129	0.071
170	0.323	0.237	0.129	0.072
170.2	0.323	0.237	0.129	0.072
170.4	0.323	0.237	0.129	0.072
170.6	0.322	0.237	0.129	0.072
170.8	0.322	0.237	0.129	0.072
171	0.322	0.237	0.129	0.072
171.2	0.322	0.237	0.129	0.072
171.4	0.322	0.237	0.128	0.072
171.6	0.322	0.237	0.128	0.072
171.8	0.321	0.237	0.128	0.072
172	0.321	0.237	0.127	0.072
172.2	0.321	0.237	0.127	0.071
172.4	0.321	0.237	0.127	0.071
172.6	0.32	0.236	0.126	0.071
172.8	0.32	0.236	0.126	0.071
173	0.32	0.235	0.126	0.071
173.2	0.32	0.235	0.126	0.07
173.4	0.32	0.235	0.127	0.07
173.6	0.32	0.235	0.127	0.071
173.8	0.32	0.235	0.127	0.071
174	0.32	0.235	0.127	0.071
174.2	0.32	0.235	0.128	0.071
174.4	0.32	0.236	0.128	0.071
174.6	0.32	0.236	0.128	0.071
174.8	0.32	0.236	0.128	0.071
175	0.32	0.237	0.129	0.071
175.2	0.32	0.237	0.129	0.071
175.4	0.32	0.237	0.129	0.071
175.6	0.32	0.237	0.129	0.071
175.8	0.32	0.237	0.129	0.071
176	0.321	0.236	0.129	0.071
176.2	0.321	0.236	0.129	0.071
176.4	0.321	0.236	0.128	0.071
176.6	0.321	0.235	0.128	0.071
176.8	0.321	0.234	0.128	0.071
177	0.32	0.234	0.127	0.071
177.2	0.32	0.234	0.127	0.071
177.4	0.32	0.234	0.127	0.071
177.6	0.319	0.234	0.128	0.071
177.8	0.319	0.234	0.127	0.071
178	0.319	0.234	0.127	0.071
178.2	0.319	0.234	0.127	0.071
178.4	0.318	0.234	0.126	0.07
178.6	0.318	0.234	0.126	0.069
178.8	0.317	0.234	0.126	0.069
179	0.317	0.234	0.125	0.069
179.2	0.317	0.234	0.125	0.068
179.4	0.317	0.234	0.125	0.068
179.6	0.318	0.234	0.125	0.068
179.8	0.318	0.235	0.125	0.068
180	0.319	0.235	0.126	0.068
180.2	0.319	0.235	0.126	0.069
180.4	0.319	0.235	0.126	0.069
180.6	0.319	0.235	0.126	0.069
180.8	0.319	0.234	0.126	0.069
181	0.319	0.234	0.126	0.069
181.2	0.319	0.234	0.127	0.069
181.4	0.319	0.234	0.127	0.07
181.6	0.319	0.234	0.128	0.07
181.8	0.319	0.234	0.128	0.07
182	0.319	0.234	0.127	0.07
182.2	0.318	0.233	0.127	0.07
182.4	0.318	0.233	0.126	0.07
182.6	0.318	0.233	0.126	0.069
182.8	0.317	0.233	0.126	0.069
183	0.317	0.233	0.125	0.069
183.2	0.317	0.233	0.125	0.069
183.4	0.317	0.233	0.125	0.069
183.6	0.317	0.233	0.126	0.069
183.8	0.317	0.234	0.126	0.069
184	0.317	0.234	0.126	0.069
184.2	0.317	0.234	0.126	0.069
184.4	0.317	0.234	0.126	0.069
184.6	0.318	0.235	0.127	0.069
184.8	0.318	0.235	0.127	0.069
185	0.318	0.235	0.128	0.069
185.2	0.318	0.235	0.128	0.069
185.4	0.318	0.235	0.128	0.069
185.6	0.318	0.235	0.127	0.069
185.8	0.318	0.235	0.127	0.069
186	0.318	0.235	0.126	0.068
186.2	0.318	0.234	0.125	0.068
186.4	0.317	0.234	0.125	0.067
186.6	0.317	0.233	0.125	0.067
186.8	0.317	0.233	0.124	0.066
187	0.316	0.233	0.124	0.066
187.2	0.316	0.233	0.124	0.066
187.4	0.316	0.233	0.124	0.066
187.6	0.316	0.233	0.124	0.066
187.8	0.316	0.233	0.124	0.066
188	0.316	0.233	0.124	0.067
188.2	0.316	0.233	0.125	0.067
188.4	0.316	0.234	0.125	0.068
188.6	0.317	0.234	0.126	0.069
188.8	0.317	0.235	0.126	0.069
189	0.317	0.235	0.126	0.07
189.2	0.318	0.235	0.126	0.07
189.4	0.317	0.235	0.125	0.07
189.6	0.317	0.234	0.125	0.07
189.8	0.317	0.234	0.125	0.07
190	0.317	0.233	0.125	0.07
190.2	0.317	0.233	0.125	0.069
190.4	0.317	0.233	0.125	0.069
190.6	0.317	0.233	0.124	0.068
190.8	0.317	0.232	0.124	0.068
191	0.316	0.232	0.124	0.067
191.2	0.316	0.231	0.123	0.067
191.4	0.315	0.231	0.123	0.066
191.6	0.315	0.23	0.123	0.066
191.8	0.314	0.23	0.123	0.065
192	0.314	0.23	0.123	0.065
192.2	0.314	0.23	0.123	0.065
192.4	0.314	0.231	0.124	0.065
192.6	0.314	0.231	0.124	0.066
192.8	0.315	0.232	0.124	0.066
193	0.315	0.232	0.124	0.066
193.2	0.314	0.232	0.124	0.066
193.4	0.314	0.232	0.124	0.067
193.6	0.315	0.232	0.124	0.067
193.8	0.315	0.232	0.125	0.067
194	0.315	0.233	0.125	0.068
194.2	0.316	0.233	0.126	0.068
194.4	0.316	0.233	0.126	0.068
194.6	0.316	0.233	0.127	0.069
194.8	0.316	0.233	0.127	0.068
195	0.316	0.233	0.127	0.068
195.2	0.316	0.233	0.127	0.068
195.4	0.316	0.233	0.126	0.068
195.6	0.316	0.233	0.126	0.068
195.8	0.316	0.233	0.127	0.068
196	0.316	0.233	0.127	0.068
196.2	0.316	0.233	0.127	0.068
196.4	0.316	0.233	0.127	0.068
196.6	0.316	0.233	0.127	0.067
196.8	0.316	0.233	0.126	0.067
197	0.316	0.232	0.126	0.067
197.2	0.315	0.232	0.126	0.067
197.4	0.315	0.232	0.126	0.067
197.6	0.315	0.232	0.126	0.066
197.8	0.315	0.232	0.127	0.066
198	0.315	0.231	0.127	0.066
198.2	0.315	0.231	0.127	0.066
198.4	0.314	0.231	0.127	0.066
198.6	0.314	0.231	0.127	0.066
198.8	0.314	0.231	0.127	0.065
199	0.314	0.231	0.127	0.065
199.2	0.313	0.231	0.126	0.066
199.4	0.313	0.231	0.126	0.066
199.6	0.313	0.231	0.126	0.066
199.8	0.313	0.231	0.126	0.066
200	0.313	0.231	0.127	0.066
200.2	0.314	0.231	0.127	0.066
200.4	0.314	0.231	0.127	0.066
200.6	0.314	0.231	0.127	0.067
200.8	0.314	0.231	0.126	0.067
201	0.314	0.231	0.126	0.067
201.2	0.314	0.23	0.126	0.067
201.4	0.315	0.23	0.126	0.067
201.6	0.314	0.229	0.125	0.066
201.8	0.314	0.229	0.125	0.066
202	0.314	0.229	0.125	0.066
202.2	0.313	0.229	0.124	0.065
202.4	0.313	0.229	0.124	0.065
202.6	0.312	0.229	0.123	0.065
202.8	0.312	0.229	0.123	0.065
203	0.312	0.229	0.123	0.064
203.2	0.312	0.229	0.123	0.064
203.4	0.312	0.229	0.124	0.064
203.6	0.312	0.23	0.124	0.064
203.8	0.312	0.23	0.124	0.064
204	0.312	0.231	0.125	0.064
204.2	0.313	0.232	0.125	0.065
204.4	0.314	0.232	0.126	0.065
204.6	0.314	0.232	0.126	0.066
204.8	0.314	0.232	0.126	0.066
205	0.315	0.232	0.126	0.066
205.2	0.316	0.232	0.126	0.067
205.4	0.316	0.232	0.126	0.067
205.6	0.316	0.231	0.126	0.066
205.8	0.315	0.231	0.125	0.066
206	0.315	0.23	0.125	0.066
206.2	0.315	0.23	0.124	0.066
206.4	0.315	0.229	0.124	0.066
206.6	0.315	0.229	0.123	0.065
206.8	0.314	0.229	0.123	0.065
207	0.314	0.229	0.123	0.065
207.2	0.314	0.229	0.122	0.065
207.4	0.313	0.229	0.122	0.065
207.6	0.313	0.229	0.122	0.065
207.8	0.313	0.229	0.122	0.065
208	0.312	0.229	0.122	0.065
208.2	0.312	0.23	0.123	0.065
208.4	0.312	0.23	0.123	0.065
208.6	0.312	0.23	0.123	0.065
208.8	0.312	0.231	0.123	0.065
209	0.312	0.231	0.123	0.065
209.2	0.312	0.231	0.123	0.065
209.4	0.312	0.231	0.123	0.064
209.6	0.312	0.231	0.123	0.064
209.8	0.312	0.231	0.123	0.063
210	0.312	0.23	0.123	0.063
210.2	0.312	0.23	0.123	0.063
210.4	0.312	0.23	0.123	0.063
210.6	0.313	0.23	0.123	0.063
210.8	0.312	0.23	0.123	0.062
211	0.312	0.229	0.123	0.062
211.2	0.312	0.229	0.123	0.062
211.4	0.312	0.228	0.123	0.063
211.6	0.312	0.228	0.123	0.063
211.8	0.312	0.227	0.123	0.063
212	0.311	0.227	0.123	0.063
212.2	0.311	0.227	0.123	0.064
212.4	0.311	0.228	0.123	0.064
212.6	0.311	0.228	0.123	0.064
212.8	0.311	0.228	0.123	0.065
213	0.311	0.228	0.123	0.065
213.2	0.311	0.229	0.124	0.065
213.4	0.312	0.229	0.124	0.065
213.6	0.312	0.229	0.124	0.065
213.8	0.312	0.229	0.124	0.065
214	0.312	0.229	0.124	0.065
214.2	0.313	0.229	0.124	0.065
214.4	0.313	0.229	0.124	0.065
214.6	0.313	0.229	0.124	0.065
214.8	0.313	0.229	0.124	0.065
215	0.313	0.229	0.124	0.065
215.2	0.313	0.229	0.123	0.065
215.4	0.312	0.229	0.123	0.065
215.6	0.312	0.228	0.123	0.065
215.8	0.311	0.228	0.123	0.064
216	0.311	0.228	0.122	0.064
216.2	0.311	0.228	0.122	0.064
216.4	0.31	0.227	0.122	0.063
216.6	0.31	0.227	0.122	0.063
216.8	0.31	0.227	0.122	0.063
217	0.31	0.227	0.122	0.063
217.2	0.31	0.226	0.122	0.063
217.4	0.311	0.226	0.122	0.063
217.6	0.311	0.226	0.122	0.063
217.8	0.311	0.226	0.122	0.063
218	0.311	0.226	0.122	0.063
218.2	0.311	0.226	0.122	0.063
218.4	0.311	0.227	0.123	0.063
218.6	0.311	0.227	0.123	0.063
218.8	0.311	0.227	0.123	0.063
219	0.311	0.227	0.123	0.063
219.2	0.311	0.228	0.123	0.063
219.4	0.311	0.228	0.123	0.063
219.6	0.311	0.229	0.123	0.063
219.8	0.311	0.229	0.123	0.063
220	0.31	0.229	0.123	0.062
220.2	0.31	0.229	0.123	0.062
220.4	0.31	0.229	0.123	0.062
220.6	0.31	0.229	0.123	0.062
220.8	0.309	0.228	0.123	0.062
221	0.309	0.228	0.123	0.062
221.2	0.309	0.228	0.123	0.063
221.4	0.309	0.227	0.123	0.063
221.6	0.309	0.227	0.123	0.063
221.8	0.309	0.227	0.123	0.063
222	0.309	0.227	0.123	0.063
222.2	0.309	0.227	0.124	0.062
222.4	0.309	0.227	0.124	0.062
222.6	0.309	0.227	0.124	0.062
222.8	0.309	0.227	0.124	0.062
223	0.309	0.228	0.125	0.062
223.2	0.309	0.228	0.125	0.063
223.4	0.309	0.229	0.125	0.063
223.6	0.309	0.229	0.125	0.063
223.8	0.31	0.229	0.125	0.064
224	0.309	0.229	0.125	0.064
224.2	0.309	0.229	0.124	0.064
224.4	0.309	0.229	0.124	0.064
224.6	0.309	0.229	0.124	0.065
224.8	0.309	0.229	0.123	0.065
225	0.309	0.228	0.123	0.064
225.2	0.309	0.228	0.123	0.064
225.4	0.309	0.228	0.123	0.064
225.6	0.308	0.227	0.123	0.063
225.8	0.309	0.227	0.123	0.063
226	0.309	0.226	0.123	0.062
226.2	0.309	0.226	0.123	0.062
226.4	0.309	0.226	0.123	0.061
226.6	0.309	0.226	0.123	0.061
226.8	0.308	0.226	0.123	0.061
227	0.308	0.226	0.123	0.061
227.2	0.309	0.226	0.123	0.061
227.4	0.309	0.227	0.123	0.061
227.6	0.309	0.227	0.122	0.061
227.8	0.309	0.228	0.122	0.062
228	0.309	0.228	0.122	0.062
228.2	0.308	0.228	0.121	0.062
228.4	0.308	0.228	0.121	0.063
228.6	0.308	0.228	0.121	0.063
228.8	0.308	0.227	0.121	0.063
229	0.308	0.227	0.121	0.063
229.2	0.308	0.227	0.121	0.063
229.4	0.308	0.226	0.121	0.063
229.6	0.308	0.226	0.122	0.064
229.8	0.308	0.226	0.122	0.064
230	0.309	0.226	0.122	0.064
230.2	0.309	0.226	0.122	0.064
230.4	0.309	0.226	0.122	0.064
230.6	0.309	0.226	0.122	0.063
230.8	0.309	0.226	0.122	0.063
231	0.309	0.226	0.122	0.063
231.2	0.309	0.226	0.122	0.063
231.4	0.309	0.227	0.122	0.063
231.6	0.309	0.227	0.123	0.063
231.8	0.309	0.227	0.122	0.063
232	0.309	0.227	0.122	0.063
232.2	0.308	0.227	0.122	0.062
232.4	0.308	0.227	0.122	0.062
232.6	0.308	0.227	0.122	0.062
232.8	0.308	0.227	0.122	0.062
233	0.308	0.227	0.122	0.062
233.2	0.308	0.227	0.122	0.062
233.4	0.308	0.228	0.122	0.062
233.6	0.308	0.228	0.122	0.062
233.8	0.308	0.227	0.122	0.062
234	0.308	0.227	0.122	0.062
234.2	0.308	0.228	0.122	0.062
234.4	0.308	0.227	0.122	0.061
234.6	0.308	0.227	0.122	0.061
234.8	0.308	0.227	0.122	0.061
235	0.308	0.227	0.121	0.061
235.2	0.308	0.227	0.121	0.062
235.4	0.308	0.227	0.122	0.062
235.6	0.307	0.227	0.121	0.062
235.8	0.307	0.227	0.121	0.062
236	0.307	0.227	0.121	0.062
236.2	0.307	0.227	0.121	0.062
236.4	0.307	0.227	0.121	0.061
236.6	0.307	0.227	0.121	0.062
236.8	0.308	0.227	0.121	0.062
237	0.308	0.226	0.121	0.062
237.2	0.308	0.226	0.121	0.062
237.4	0.308	0.226	0.122	0.062
237.6	0.308	0.226	0.122	0.061
237.8	0.308	0.226	0.122	0.062
238	0.308	0.226	0.123	0.062
238.2	0.308	0.226	0.123	0.062
238.4	0.308	0.226	0.123	0.062
238.6	0.308	0.226	0.123	0.062
238.8	0.308	0.226	0.123	0.062
239	0.308	0.226	0.123	0.062
239.2	0.308	0.226	0.123	0.062
239.4	0.308	0.226	0.123	0.062
239.6	0.308	0.226	0.123	0.062
239.8	0.308	0.227	0.122	0.062

## Sheet: mUbRab5K116
		Response unit
Time (sec)	mUbRab5K116 100 uM	mUbRab5K116 50 uM	mUbRab5K116 25 uM
0	0	0	0
0.2	0.004	0.001	0.002
0.4	0.009	0.003	0.004
0.6	0.015	0.005	0.008
0.8	0.02	0.007	0.011
1	0.026	0.01	0.014
1.2	0.032	0.012	0.018
1.4	0.037	0.016	0.021
1.6	0.042	0.019	0.025
1.8	0.047	0.021	0.028
2	0.051	0.024	0.03
2.2	0.054	0.025	0.033
2.4	0.055	0.026	0.034
2.6	0.057	0.027	0.035
2.8	0.06	0.029	0.036
3	0.062	0.03	0.036
3.2	0.064	0.031	0.037
3.4	0.066	0.032	0.037
3.6	0.068	0.033	0.038
3.8	0.069	0.034	0.038
4	0.071	0.035	0.038
4.2	0.072	0.035	0.038
4.4	0.073	0.037	0.039
4.6	0.075	0.038	0.039
4.8	0.076	0.04	0.04
5	0.078	0.042	0.041
5.2	0.079	0.043	0.042
5.4	0.081	0.045	0.043
5.6	0.082	0.046	0.043
5.8	0.084	0.047	0.045
6	0.086	0.048	0.046
6.2	0.087	0.048	0.047
6.4	0.088	0.049	0.048
6.6	0.09	0.051	0.049
6.8	0.092	0.052	0.05
7	0.093	0.052	0.051
7.2	0.095	0.052	0.052
7.4	0.096	0.052	0.053
7.6	0.098	0.051	0.053
7.8	0.098	0.05	0.053
8	0.098	0.05	0.053
8.2	0.1	0.049	0.053
8.4	0.1	0.049	0.052
8.6	0.101	0.049	0.052
8.8	0.103	0.049	0.052
9	0.103	0.05	0.052
9.2	0.104	0.05	0.052
9.4	0.104	0.051	0.051
9.6	0.105	0.052	0.052
9.8	0.105	0.053	0.051
10	0.106	0.055	0.051
10.2	0.107	0.056	0.051
10.4	0.108	0.058	0.052
10.6	0.109	0.059	0.052
10.8	0.111	0.06	0.053
11	0.112	0.061	0.054
11.2	0.113	0.062	0.055
11.4	0.115	0.062	0.055
11.6	0.116	0.063	0.056
11.8	0.117	0.063	0.056
12	0.119	0.064	0.057
12.2	0.12	0.064	0.057
12.4	0.121	0.065	0.057
12.6	0.121	0.064	0.058
12.8	0.122	0.064	0.058
13	0.121	0.063	0.058
13.2	0.121	0.062	0.057
13.4	0.121	0.061	0.057
13.6	0.121	0.061	0.057
13.8	0.121	0.06	0.057
14	0.121	0.06	0.057
14.2	0.121	0.06	0.057
14.4	0.121	0.06	0.058
14.6	0.121	0.059	0.058
14.8	0.122	0.059	0.058
15	0.123	0.059	0.058
15.2	0.124	0.059	0.058
15.4	0.126	0.059	0.058
15.6	0.127	0.059	0.059
15.8	0.128	0.06	0.059
16	0.129	0.06	0.059
16.2	0.129	0.06	0.058
16.4	0.129	0.06	0.058
16.6	0.129	0.06	0.058
16.8	0.129	0.06	0.058
17	0.129	0.061	0.058
17.2	0.129	0.061	0.058
17.4	0.13	0.062	0.058
17.6	0.13	0.064	0.059
17.8	0.13	0.065	0.059
18	0.131	0.066	0.06
18.2	0.132	0.068	0.06
18.4	0.133	0.069	0.06
18.6	0.134	0.07	0.061
18.8	0.136	0.071	0.061
19	0.137	0.072	0.062
19.2	0.139	0.073	0.062
19.4	0.14	0.074	0.063
19.6	0.141	0.074	0.063
19.8	0.141	0.074	0.063
20	0.141	0.073	0.063
20.2	0.141	0.073	0.063
20.4	0.142	0.073	0.064
20.6	0.142	0.073	0.065
20.8	0.142	0.072	0.066
21	0.143	0.073	0.067
21.2	0.144	0.074	0.068
21.4	0.144	0.074	0.069
21.6	0.145	0.075	0.07
21.8	0.146	0.076	0.07
22	0.147	0.077	0.07
22.2	0.148	0.078	0.07
22.4	0.15	0.079	0.07
22.6	0.151	0.08	0.07
22.8	0.152	0.08	0.069
23	0.152	0.079	0.068
23.2	0.152	0.079	0.066
23.4	0.152	0.078	0.065
23.6	0.152	0.078	0.064
23.8	0.151	0.077	0.064
24	0.151	0.077	0.064
24.2	0.151	0.077	0.065
24.4	0.151	0.077	0.065
24.6	0.151	0.077	0.066
24.8	0.152	0.077	0.067
25	0.152	0.078	0.068
25.2	0.152	0.079	0.07
25.4	0.152	0.08	0.071
25.6	0.153	0.081	0.072
25.8	0.154	0.082	0.072
26	0.154	0.083	0.072
26.2	0.155	0.084	0.072
26.4	0.156	0.084	0.071
26.6	0.157	0.083	0.07
26.8	0.157	0.083	0.069
27	0.158	0.082	0.068
27.2	0.158	0.082	0.067
27.4	0.159	0.082	0.067
27.6	0.159	0.081	0.066
27.8	0.16	0.081	0.066
28	0.16	0.081	0.065
28.2	0.16	0.081	0.066
28.4	0.16	0.081	0.066
28.6	0.161	0.082	0.067
28.8	0.161	0.082	0.068
29	0.16	0.083	0.069
29.2	0.16	0.083	0.07
29.4	0.159	0.084	0.07
29.6	0.159	0.084	0.071
29.8	0.159	0.086	0.071
30	0.159	0.087	0.071
30.2	0.159	0.088	0.071
30.4	0.16	0.088	0.071
30.6	0.161	0.088	0.071
30.8	0.162	0.088	0.071
31	0.164	0.088	0.07
31.2	0.165	0.087	0.07
31.4	0.166	0.086	0.07
31.6	0.167	0.085	0.069
31.8	0.167	0.084	0.069
32	0.167	0.083	0.069
32.2	0.168	0.083	0.07
32.4	0.167	0.083	0.07
32.6	0.167	0.083	0.071
32.8	0.167	0.082	0.071
33	0.167	0.082	0.072
33.2	0.167	0.083	0.072
33.4	0.167	0.083	0.072
33.6	0.167	0.084	0.072
33.8	0.168	0.085	0.072
34	0.168	0.086	0.071
34.2	0.168	0.087	0.07
34.4	0.169	0.088	0.07
34.6	0.169	0.089	0.069
34.8	0.17	0.089	0.069
35	0.17	0.09	0.068
35.2	0.171	0.091	0.068
35.4	0.171	0.091	0.068
35.6	0.17	0.092	0.068
35.8	0.17	0.093	0.068
36	0.171	0.094	0.069
36.2	0.171	0.095	0.07
36.4	0.171	0.096	0.07
36.6	0.172	0.097	0.071
36.8	0.173	0.097	0.071
37	0.174	0.097	0.072
37.2	0.174	0.096	0.072
37.4	0.175	0.096	0.072
37.6	0.177	0.096	0.073
37.8	0.178	0.096	0.072
38	0.178	0.095	0.072
38.2	0.179	0.095	0.072
38.4	0.18	0.095	0.072
38.6	0.18	0.094	0.072
38.8	0.181	0.093	0.072
39	0.182	0.094	0.072
39.2	0.182	0.093	0.072
39.4	0.183	0.093	0.073
39.6	0.183	0.094	0.073
39.8	0.184	0.095	0.074
40	0.185	0.096	0.074
40.2	0.186	0.096	0.074
40.4	0.187	0.097	0.075
40.6	0.188	0.098	0.075
40.8	0.188	0.099	0.074
41	0.188	0.099	0.074
41.2	0.188	0.099	0.073
41.4	0.188	0.099	0.072
41.6	0.188	0.098	0.071
41.8	0.187	0.098	0.071
42	0.187	0.097	0.07
42.2	0.186	0.096	0.07
42.4	0.186	0.096	0.07
42.6	0.185	0.095	0.07
42.8	0.184	0.095	0.07
43	0.184	0.095	0.07
43.2	0.183	0.094	0.071
43.4	0.183	0.095	0.072
43.6	0.183	0.096	0.073
43.8	0.183	0.097	0.074
44	0.184	0.097	0.075
44.2	0.184	0.098	0.076
44.4	0.185	0.099	0.076
44.6	0.185	0.099	0.076
44.8	0.186	0.098	0.076
45	0.187	0.098	0.075
45.2	0.188	0.097	0.074
45.4	0.188	0.096	0.073
45.6	0.189	0.095	0.073
45.8	0.19	0.095	0.072
46	0.19	0.094	0.072
46.2	0.191	0.094	0.072
46.4	0.191	0.094	0.072
46.6	0.191	0.094	0.071
46.8	0.19	0.094	0.071
47	0.19	0.094	0.071
47.2	0.19	0.096	0.072
47.4	0.189	0.097	0.072
47.6	0.188	0.098	0.072
47.8	0.188	0.099	0.072
48	0.189	0.1	0.073
48.2	0.189	0.101	0.073
48.4	0.189	0.102	0.073
48.6	0.19	0.103	0.074
48.8	0.191	0.104	0.075
49	0.193	0.104	0.076
49.2	0.195	0.105	0.078
49.4	0.197	0.106	0.079
49.6	0.199	0.107	0.081
49.8	0.201	0.107	0.082
50	0.203	0.107	0.084
50.2	0.204	0.107	0.085
50.4	0.205	0.107	0.085
50.6	0.205	0.107	0.086
50.8	0.205	0.107	0.086
51	0.205	0.107	0.086
51.2	0.205	0.106	0.085
51.4	0.204	0.106	0.085
51.6	0.204	0.105	0.084
51.8	0.204	0.105	0.083
52	0.203	0.104	0.082
52.2	0.203	0.104	0.081
52.4	0.203	0.103	0.08
52.6	0.203	0.103	0.079
52.8	0.203	0.103	0.077
53	0.203	0.102	0.076
53.2	0.203	0.102	0.076
53.4	0.203	0.102	0.075
53.6	0.204	0.101	0.074
53.8	0.203	0.101	0.074
54	0.203	0.102	0.073
54.2	0.203	0.102	0.072
54.4	0.202	0.102	0.072
54.6	0.202	0.103	0.073
54.8	0.203	0.103	0.073
55	0.203	0.104	0.074
55.2	0.204	0.105	0.076
55.4	0.205	0.106	0.077
55.6	0.206	0.106	0.079
55.8	0.206	0.107	0.081
56	0.208	0.107	0.082
56.2	0.208	0.107	0.083
56.4	0.209	0.107	0.085
56.6	0.21	0.107	0.085
56.8	0.21	0.106	0.086
57	0.211	0.106	0.086
57.2	0.211	0.105	0.086
57.4	0.211	0.105	0.086
57.6	0.211	0.104	0.086
57.8	0.211	0.105	0.086
58	0.211	0.105	0.086
58.2	0.211	0.106	0.085
58.4	0.211	0.107	0.085
58.6	0.212	0.108	0.085
58.8	0.212	0.109	0.085
59	0.212	0.11	0.084
59.2	0.212	0.11	0.083
59.4	0.212	0.111	0.083
59.6	0.212	0.11	0.082
59.8	0.213	0.11	0.081
60	0.214	0.11	0.081
60.2	0.214	0.11	0.08
60.4	0.215	0.11	0.079
60.6	0.216	0.11	0.079
60.8	0.216	0.11	0.078
61	0.216	0.11	0.078
61.2	0.216	0.11	0.078
61.4	0.216	0.11	0.079
61.6	0.217	0.11	0.08
61.8	0.216	0.11	0.08
62	0.216	0.11	0.081
62.2	0.216	0.11	0.082
62.4	0.215	0.11	0.082
62.6	0.214	0.109	0.082
62.8	0.214	0.109	0.082
63	0.213	0.108	0.081
63.2	0.213	0.108	0.081
63.4	0.213	0.108	0.081
63.6	0.214	0.108	0.08
63.8	0.214	0.108	0.08
64	0.215	0.109	0.08
64.2	0.216	0.11	0.079
64.4	0.216	0.111	0.079
64.6	0.217	0.112	0.078
64.8	0.217	0.113	0.078
65	0.218	0.114	0.078
65.2	0.219	0.115	0.079
65.4	0.219	0.116	0.08
65.6	0.22	0.117	0.08
65.8	0.22	0.117	0.081
66	0.221	0.117	0.082
66.2	0.221	0.116	0.082
66.4	0.222	0.115	0.083
66.6	0.222	0.115	0.083
66.8	0.222	0.115	0.084
67	0.222	0.114	0.084
67.2	0.222	0.113	0.085
67.4	0.223	0.113	0.085
67.6	0.223	0.113	0.085
67.8	0.222	0.112	0.085
68	0.222	0.112	0.086
68.2	0.222	0.112	0.086
68.4	0.221	0.112	0.085
68.6	0.22	0.112	0.086
68.8	0.22	0.112	0.086
69	0.219	0.113	0.086
69.2	0.218	0.114	0.087
69.4	0.218	0.114	0.087
69.6	0.217	0.115	0.088
69.8	0.217	0.115	0.088
70	0.217	0.115	0.088
70.2	0.217	0.115	0.088
70.4	0.218	0.115	0.088
70.6	0.218	0.115	0.087
70.8	0.219	0.115	0.087
71	0.22	0.114	0.087
71.2	0.221	0.115	0.087
71.4	0.223	0.116	0.087
71.6	0.224	0.116	0.087
71.8	0.224	0.116	0.087
72	0.225	0.117	0.086
72.2	0.226	0.117	0.086
72.4	0.226	0.117	0.085
72.6	0.226	0.117	0.085
72.8	0.227	0.118	0.084
73	0.227	0.118	0.084
73.2	0.227	0.118	0.085
73.4	0.228	0.119	0.085
73.6	0.228	0.118	0.085
73.8	0.227	0.118	0.085
74	0.227	0.117	0.084
74.2	0.226	0.116	0.084
74.4	0.225	0.116	0.084
74.6	0.225	0.115	0.084
74.8	0.224	0.115	0.084
75	0.224	0.115	0.084
75.2	0.224	0.116	0.084
75.4	0.224	0.116	0.085
75.6	0.224	0.116	0.084
75.8	0.224	0.117	0.084
76	0.224	0.117	0.084
76.2	0.225	0.117	0.083
76.4	0.225	0.118	0.083
76.6	0.226	0.119	0.083
76.8	0.228	0.119	0.083
77	0.228	0.119	0.082
77.2	0.229	0.119	0.082
77.4	0.229	0.119	0.082
77.6	0.229	0.118	0.081
77.8	0.229	0.118	0.081
78	0.229	0.117	0.081
78.2	0.228	0.117	0.081
78.4	0.228	0.116	0.082
78.6	0.228	0.116	0.082
78.8	0.228	0.116	0.083
79	0.229	0.116	0.084
79.2	0.229	0.117	0.086
79.4	0.23	0.118	0.087
79.6	0.23	0.118	0.088
79.8	0.231	0.119	0.089
80	0.232	0.12	0.091
80.2	0.232	0.121	0.091
80.4	0.233	0.122	0.092
80.6	0.234	0.123	0.092
80.8	0.234	0.123	0.092
81	0.234	0.123	0.091
81.2	0.235	0.124	0.09
81.4	0.235	0.124	0.089
81.6	0.234	0.123	0.089
81.8	0.233	0.123	0.087
82	0.233	0.123	0.086
82.2	0.232	0.122	0.085
82.4	0.231	0.122	0.084
82.6	0.231	0.122	0.083
82.8	0.231	0.122	0.082
83	0.231	0.122	0.082
83.2	0.231	0.121	0.082
83.4	0.231	0.121	0.082
83.6	0.232	0.121	0.082
83.8	0.233	0.121	0.083
84	0.233	0.121	0.084
84.2	0.234	0.122	0.085
84.4	0.235	0.122	0.086
84.6	0.237	0.123	0.087
84.8	0.238	0.124	0.088
85	0.239	0.124	0.089
85.2	0.24	0.125	0.09
85.4	0.24	0.125	0.09
85.6	0.24	0.125	0.09
85.8	0.24	0.125	0.089
86	0.24	0.126	0.089
86.2	0.241	0.126	0.089
86.4	0.242	0.128	0.088
86.6	0.242	0.128	0.088
86.8	0.242	0.129	0.088
87	0.243	0.129	0.088
87.2	0.243	0.129	0.088
87.4	0.243	0.129	0.088
87.6	0.244	0.129	0.088
87.8	0.244	0.129	0.088
88	0.245	0.129	0.089
88.2	0.245	0.129	0.089
88.4	0.245	0.128	0.089
88.6	0.245	0.128	0.089
88.8	0.245	0.127	0.089
89	0.245	0.126	0.088
89.2	0.245	0.126	0.088
89.4	0.244	0.126	0.087
89.6	0.245	0.125	0.086
89.8	0.245	0.125	0.086
90	0.245	0.125	0.086
90.2	0.245	0.126	0.086
90.4	0.245	0.126	0.086
90.6	0.245	0.126	0.086
90.8	0.244	0.126	0.086
91	0.244	0.126	0.086
91.2	0.243	0.126	0.086
91.4	0.243	0.126	0.086
91.6	0.243	0.126	0.087
91.8	0.243	0.127	0.087
92	0.243	0.126	0.087
92.2	0.244	0.126	0.088
92.4	0.245	0.126	0.089
92.6	0.245	0.126	0.089
92.8	0.245	0.126	0.089
93	0.246	0.125	0.09
93.2	0.247	0.125	0.09
93.4	0.247	0.125	0.089
93.6	0.248	0.124	0.089
93.8	0.248	0.124	0.089
94	0.248	0.125	0.088
94.2	0.248	0.125	0.088
94.4	0.248	0.126	0.087
94.6	0.249	0.127	0.087
94.8	0.249	0.128	0.086
95	0.249	0.129	0.086
95.2	0.249	0.129	0.086
95.4	0.249	0.13	0.086
95.6	0.249	0.131	0.086
95.8	0.249	0.131	0.086
96	0.249	0.132	0.087
96.2	0.248	0.132	0.087
96.4	0.248	0.132	0.088
96.6	0.247	0.132	0.088
96.8	0.247	0.132	0.089
97	0.247	0.132	0.09
97.2	0.246	0.131	0.09
97.4	0.246	0.131	0.091
97.6	0.246	0.131	0.091
97.8	0.246	0.131	0.092
98	0.246	0.13	0.092
98.2	0.246	0.13	0.093
98.4	0.246	0.13	0.093
98.6	0.246	0.13	0.093
98.8	0.246	0.129	0.093
99	0.246	0.13	0.093
99.2	0.246	0.13	0.093
99.4	0.247	0.13	0.093
99.6	0.247	0.13	0.093
99.8	0.247	0.129	0.093
100	0.247	0.129	0.092
100.2	0.247	0.129	0.091
100.4	0.247	0.128	0.091
100.6	0.248	0.128	0.091
100.8	0.249	0.128	0.091
101	0.25	0.128	0.091
101.2	0.25	0.129	0.091
101.4	0.251	0.129	0.09
101.6	0.251	0.129	0.09
101.8	0.251	0.129	0.089
102	0.25	0.13	0.089
102.2	0.25	0.13	0.089
102.4	0.25	0.13	0.089
102.6	0.249	0.131	0.089
102.8	0.249	0.131	0.089
103	0.25	0.133	0.09
103.2	0.251	0.133	0.091
103.4	0.253	0.134	0.092
103.6	0.254	0.135	0.093
103.8	0.256	0.135	0.094
104	0.257	0.135	0.095
104.2	0.259	0.135	0.095
104.4	0.259	0.135	0.095
104.6	0.26	0.135	0.095
104.8	0.26	0.135	0.096
105	0.26	0.135	0.095
105.2	0.26	0.135	0.095
105.4	0.26	0.134	0.095
105.6	0.259	0.134	0.095
105.8	0.259	0.133	0.095
106	0.258	0.133	0.096
106.2	0.257	0.132	0.096
106.4	0.256	0.132	0.096
106.6	0.256	0.132	0.096
106.8	0.256	0.132	0.096
107	0.257	0.133	0.095
107.2	0.257	0.133	0.095
107.4	0.258	0.133	0.094
107.6	0.258	0.133	0.093
107.8	0.258	0.133	0.092
108	0.258	0.133	0.091
108.2	0.258	0.133	0.09
108.4	0.258	0.133	0.089
108.6	0.257	0.133	0.089
108.8	0.257	0.133	0.089
109	0.257	0.133	0.089
109.2	0.258	0.133	0.089
109.4	0.258	0.133	0.09
109.6	0.258	0.133	0.09
109.8	0.258	0.133	0.09
110	0.259	0.134	0.091
110.2	0.259	0.134	0.092
110.4	0.26	0.135	0.092
110.6	0.262	0.136	0.092
110.8	0.262	0.137	0.092
111	0.262	0.137	0.092
111.2	0.263	0.137	0.093
111.4	0.264	0.138	0.093
111.6	0.264	0.138	0.094
111.8	0.264	0.138	0.095
112	0.264	0.138	0.096
112.2	0.264	0.137	0.097
112.4	0.264	0.137	0.097
112.6	0.264	0.137	0.097
112.8	0.263	0.136	0.097
113	0.263	0.136	0.096
113.2	0.263	0.135	0.096
113.4	0.263	0.136	0.095
113.6	0.263	0.135	0.095
113.8	0.264	0.135	0.095
114	0.264	0.135	0.094
114.2	0.264	0.136	0.094
114.4	0.265	0.136	0.093
114.6	0.265	0.136	0.092
114.8	0.265	0.137	0.092
115	0.265	0.137	0.092
115.2	0.265	0.137	0.092
115.4	0.265	0.137	0.093
115.6	0.265	0.137	0.094
115.8	0.265	0.137	0.095
116	0.265	0.136	0.095
116.2	0.265	0.135	0.094
116.4	0.264	0.135	0.093
116.6	0.265	0.135	0.092
116.8	0.265	0.135	0.092
117	0.265	0.135	0.092
117.2	0.265	0.135	0.092
117.4	0.266	0.136	0.093
117.6	0.265	0.135	0.093
117.8	0.266	0.136	0.093
118	0.266	0.136	0.093
118.2	0.266	0.137	0.092
118.4	0.266	0.138	0.092
118.6	0.266	0.138	0.092
118.8	0.266	0.139	0.092
119	0.266	0.139	0.091
119.2	0.266	0.14	0.091
119.4	0.266	0.14	0.091
119.6	0.265	0.141	0.091
119.8	0.265	0.141	0.09
120	0.265	0.141	0.09
120.2	0.267	0.142	0.09
120.4	0.268	0.143	0.09
120.6	0.27	0.145	0.09
120.8	0.271	0.146	0.09
121	0.272	0.147	0.09
121.2	0.272	0.147	0.089
121.4	0.273	0.148	0.089
121.6	0.273	0.148	0.088
121.8	0.273	0.148	0.087
122	0.273	0.148	0.086
122.2	0.272	0.148	0.085
122.4	0.271	0.147	0.085
122.6	0.27	0.147	0.084
122.8	0.269	0.147	0.084
123	0.268	0.146	0.083
123.2	0.268	0.146	0.083
123.4	0.267	0.145	0.083
123.6	0.267	0.145	0.082
123.8	0.266	0.144	0.082
124	0.265	0.144	0.081
124.2	0.264	0.144	0.081
124.4	0.262	0.144	0.081
124.6	0.261	0.143	0.081
124.8	0.259	0.143	0.08
125	0.258	0.142	0.079
125.2	0.257	0.142	0.079
125.4	0.256	0.141	0.078
125.6	0.255	0.141	0.078
125.8	0.254	0.141	0.077
126	0.254	0.141	0.077
126.2	0.253	0.141	0.077
126.4	0.253	0.141	0.077
126.6	0.252	0.14	0.077
126.8	0.252	0.14	0.077
127	0.252	0.14	0.077
127.2	0.252	0.14	0.077
127.4	0.251	0.14	0.077
127.6	0.251	0.14	0.076
127.8	0.251	0.14	0.076
128	0.25	0.141	0.076
128.2	0.25	0.141	0.076
128.4	0.25	0.141	0.076
128.6	0.25	0.141	0.075
128.8	0.249	0.14	0.075
129	0.249	0.14	0.074
129.2	0.249	0.14	0.074
129.4	0.248	0.14	0.073
129.6	0.248	0.139	0.073
129.8	0.247	0.139	0.073
130	0.247	0.139	0.072
130.2	0.246	0.139	0.072
130.4	0.246	0.139	0.072
130.6	0.246	0.139	0.072
130.8	0.245	0.139	0.072
131	0.245	0.139	0.071
131.2	0.245	0.139	0.071
131.4	0.244	0.138	0.071
131.6	0.244	0.138	0.071
131.8	0.244	0.138	0.071
132	0.244	0.137	0.071
132.2	0.243	0.137	0.07
132.4	0.243	0.137	0.07
132.6	0.243	0.136	0.07
132.8	0.242	0.136	0.07
133	0.242	0.135	0.07
133.2	0.242	0.135	0.069
133.4	0.241	0.135	0.069
133.6	0.241	0.135	0.069
133.8	0.241	0.135	0.07
134	0.241	0.135	0.07
134.2	0.241	0.135	0.07
134.4	0.241	0.135	0.07
134.6	0.241	0.135	0.07
134.8	0.24	0.134	0.069
135	0.24	0.134	0.069
135.2	0.24	0.134	0.069
135.4	0.24	0.134	0.069
135.6	0.239	0.134	0.069
135.8	0.239	0.134	0.068
136	0.238	0.133	0.068
136.2	0.237	0.133	0.068
136.4	0.237	0.133	0.067
136.6	0.236	0.133	0.067
136.8	0.235	0.132	0.067
137	0.235	0.132	0.067
137.2	0.234	0.132	0.066
137.4	0.234	0.131	0.066
137.6	0.233	0.131	0.066
137.8	0.233	0.131	0.066
138	0.233	0.13	0.067
138.2	0.233	0.13	0.067
138.4	0.233	0.13	0.067
138.6	0.233	0.13	0.067
138.8	0.233	0.13	0.067
139	0.233	0.13	0.067
139.2	0.233	0.13	0.067
139.4	0.233	0.13	0.066
139.6	0.234	0.13	0.066
139.8	0.234	0.13	0.066
140	0.234	0.13	0.066
140.2	0.234	0.13	0.066
140.4	0.233	0.13	0.066
140.6	0.233	0.13	0.065
140.8	0.233	0.13	0.065
141	0.232	0.129	0.065
141.2	0.232	0.129	0.064
141.4	0.232	0.128	0.064
141.6	0.231	0.128	0.063
141.8	0.231	0.128	0.063
142	0.231	0.129	0.063
142.2	0.231	0.129	0.063
142.4	0.23	0.129	0.063
142.6	0.23	0.129	0.063
142.8	0.23	0.13	0.063
143	0.23	0.13	0.064
143.2	0.23	0.13	0.064
143.4	0.23	0.13	0.064
143.6	0.23	0.13	0.064
143.8	0.23	0.13	0.064
144	0.23	0.13	0.065
144.2	0.23	0.129	0.065
144.4	0.23	0.129	0.065
144.6	0.23	0.129	0.065
144.8	0.23	0.128	0.065
145	0.23	0.128	0.064
145.2	0.23	0.128	0.064
145.4	0.229	0.128	0.064
145.6	0.229	0.128	0.064
145.8	0.229	0.128	0.064
146	0.229	0.128	0.063
146.2	0.229	0.128	0.063
146.4	0.229	0.128	0.063
146.6	0.229	0.127	0.062
146.8	0.229	0.128	0.062
147	0.229	0.128	0.062
147.2	0.229	0.127	0.062
147.4	0.229	0.127	0.062
147.6	0.229	0.127	0.063
147.8	0.229	0.127	0.063
148	0.229	0.126	0.063
148.2	0.228	0.126	0.063
148.4	0.228	0.126	0.063
148.6	0.228	0.126	0.063
148.8	0.227	0.126	0.063
149	0.227	0.126	0.063
149.2	0.227	0.126	0.063
149.4	0.226	0.126	0.063
149.6	0.226	0.126	0.062
149.8	0.225	0.126	0.062
150	0.225	0.125	0.062
150.2	0.225	0.125	0.062
150.4	0.225	0.125	0.062
150.6	0.225	0.124	0.062
150.8	0.225	0.124	0.061
151	0.225	0.124	0.061
151.2	0.225	0.124	0.061
151.4	0.224	0.124	0.061
151.6	0.224	0.124	0.06
151.8	0.224	0.123	0.06
152	0.224	0.123	0.06
152.2	0.224	0.124	0.06
152.4	0.224	0.124	0.06
152.6	0.224	0.124	0.06
152.8	0.224	0.124	0.06
153	0.224	0.124	0.06
153.2	0.224	0.124	0.06
153.4	0.224	0.124	0.06
153.6	0.224	0.124	0.06
153.8	0.224	0.124	0.06
154	0.224	0.124	0.06
154.2	0.224	0.124	0.06
154.4	0.224	0.124	0.06
154.6	0.225	0.124	0.06
154.8	0.225	0.124	0.06
155	0.225	0.124	0.059
155.2	0.224	0.124	0.059
155.4	0.224	0.124	0.059
155.6	0.224	0.124	0.059
155.8	0.224	0.123	0.059
156	0.223	0.123	0.059
156.2	0.223	0.123	0.059
156.4	0.223	0.123	0.058
156.6	0.222	0.122	0.058
156.8	0.222	0.122	0.058
157	0.222	0.122	0.058
157.2	0.221	0.122	0.057
157.4	0.221	0.122	0.057
157.6	0.221	0.122	0.057
157.8	0.221	0.122	0.057
158	0.221	0.122	0.058
158.2	0.221	0.122	0.058
158.4	0.221	0.121	0.058
158.6	0.221	0.121	0.058
158.8	0.221	0.121	0.058
159	0.22	0.12	0.058
159.2	0.22	0.12	0.058
159.4	0.22	0.12	0.058
159.6	0.22	0.12	0.058
159.8	0.22	0.119	0.058
160	0.22	0.119	0.058
160.2	0.22	0.119	0.057
160.4	0.22	0.119	0.057
160.6	0.22	0.119	0.057
160.8	0.221	0.119	0.057
161	0.221	0.119	0.056
161.2	0.221	0.119	0.056
161.4	0.221	0.12	0.056
161.6	0.221	0.12	0.056
161.8	0.221	0.12	0.056
162	0.221	0.12	0.056
162.2	0.221	0.12	0.056
162.4	0.221	0.12	0.057
162.6	0.22	0.12	0.057
162.8	0.221	0.12	0.057
163	0.22	0.12	0.057
163.2	0.22	0.12	0.057
163.4	0.22	0.12	0.058
163.6	0.22	0.12	0.058
163.8	0.22	0.12	0.058
164	0.22	0.121	0.058
164.2	0.22	0.12	0.058
164.4	0.22	0.12	0.057
164.6	0.22	0.12	0.057
164.8	0.219	0.12	0.057
165	0.219	0.12	0.056
165.2	0.218	0.12	0.056
165.4	0.217	0.119	0.056
165.6	0.217	0.119	0.055
165.8	0.216	0.119	0.055
166	0.216	0.118	0.055
166.2	0.216	0.118	0.055
166.4	0.216	0.118	0.055
166.6	0.216	0.118	0.056
166.8	0.216	0.119	0.056
167	0.216	0.118	0.056
167.2	0.216	0.118	0.056
167.4	0.216	0.118	0.056
167.6	0.216	0.118	0.056
167.8	0.217	0.118	0.056
168	0.217	0.119	0.056
168.2	0.218	0.119	0.056
168.4	0.218	0.119	0.056
168.6	0.218	0.119	0.056
168.8	0.219	0.119	0.056
169	0.219	0.119	0.056
169.2	0.219	0.119	0.056
169.4	0.219	0.119	0.056
169.6	0.219	0.119	0.056
169.8	0.219	0.119	0.057
170	0.219	0.119	0.057
170.2	0.219	0.119	0.057
170.4	0.218	0.119	0.057
170.6	0.218	0.119	0.057
170.8	0.218	0.118	0.057
171	0.217	0.118	0.057
171.2	0.217	0.118	0.057
171.4	0.217	0.118	0.057
171.6	0.217	0.118	0.057
171.8	0.216	0.118	0.057
172	0.216	0.118	0.057
172.2	0.216	0.118	0.057
172.4	0.216	0.118	0.057
172.6	0.216	0.118	0.056
172.8	0.216	0.117	0.056
173	0.216	0.117	0.055
173.2	0.217	0.117	0.055
173.4	0.217	0.117	0.055
173.6	0.216	0.118	0.055
173.8	0.216	0.118	0.055
174	0.216	0.118	0.055
174.2	0.216	0.118	0.055
174.4	0.216	0.118	0.055
174.6	0.216	0.118	0.055
174.8	0.215	0.118	0.055
175	0.215	0.118	0.055
175.2	0.215	0.118	0.056
175.4	0.215	0.118	0.056
175.6	0.215	0.118	0.056
175.8	0.215	0.118	0.056
176	0.215	0.118	0.056
176.2	0.214	0.118	0.056
176.4	0.215	0.118	0.056
176.6	0.215	0.118	0.055
176.8	0.215	0.118	0.055
177	0.215	0.119	0.055
177.2	0.216	0.119	0.055
177.4	0.215	0.119	0.055
177.6	0.215	0.119	0.055
177.8	0.215	0.119	0.055
178	0.215	0.119	0.054
178.2	0.215	0.118	0.054
178.4	0.215	0.118	0.054
178.6	0.214	0.117	0.054
178.8	0.214	0.117	0.054
179	0.214	0.116	0.054
179.2	0.214	0.116	0.054
179.4	0.214	0.116	0.054
179.6	0.214	0.116	0.054
179.8	0.214	0.116	0.054
180	0.214	0.116	0.054
180.2	0.214	0.116	0.055
180.4	0.214	0.116	0.055
180.6	0.214	0.116	0.054
180.8	0.213	0.116	0.054
181	0.213	0.116	0.054
181.2	0.213	0.116	0.054
181.4	0.213	0.116	0.054
181.6	0.213	0.116	0.054
181.8	0.212	0.116	0.053
182	0.212	0.116	0.053
182.2	0.212	0.116	0.053
182.4	0.212	0.116	0.053
182.6	0.212	0.115	0.052
182.8	0.212	0.115	0.052
183	0.212	0.114	0.052
183.2	0.212	0.114	0.052
183.4	0.212	0.114	0.052
183.6	0.212	0.115	0.052
183.8	0.212	0.115	0.053
184	0.212	0.115	0.053
184.2	0.213	0.115	0.054
184.4	0.213	0.115	0.054
184.6	0.213	0.116	0.054
184.8	0.213	0.116	0.055
185	0.213	0.116	0.055
185.2	0.213	0.116	0.055
185.4	0.213	0.117	0.055
185.6	0.212	0.117	0.055
185.8	0.212	0.116	0.054
186	0.211	0.116	0.054
186.2	0.211	0.116	0.053
186.4	0.21	0.116	0.053
186.6	0.21	0.115	0.053
186.8	0.21	0.115	0.052
187	0.209	0.115	0.052
187.2	0.209	0.115	0.052
187.4	0.21	0.115	0.052
187.6	0.21	0.115	0.052
187.8	0.21	0.115	0.052
188	0.21	0.115	0.052
188.2	0.211	0.115	0.053
188.4	0.212	0.116	0.053
188.6	0.212	0.116	0.053
188.8	0.213	0.116	0.054
189	0.213	0.116	0.054
189.2	0.213	0.116	0.054
189.4	0.213	0.116	0.053
189.6	0.213	0.116	0.053
189.8	0.213	0.116	0.053
190	0.213	0.116	0.054
190.2	0.212	0.115	0.054
190.4	0.212	0.115	0.054
190.6	0.212	0.115	0.054
190.8	0.212	0.114	0.054
191	0.211	0.114	0.054
191.2	0.211	0.113	0.053
191.4	0.211	0.113	0.053
191.6	0.21	0.112	0.053
191.8	0.21	0.112	0.052
192	0.21	0.112	0.052
192.2	0.21	0.112	0.052
192.4	0.21	0.112	0.053
192.6	0.211	0.112	0.053
192.8	0.211	0.112	0.052
193	0.21	0.112	0.052
193.2	0.21	0.113	0.052
193.4	0.21	0.113	0.052
193.6	0.21	0.113	0.052
193.8	0.21	0.113	0.052
194	0.21	0.114	0.053
194.2	0.211	0.114	0.053
194.4	0.211	0.114	0.053
194.6	0.211	0.114	0.053
194.8	0.211	0.115	0.053
195	0.21	0.115	0.053
195.2	0.21	0.114	0.053
195.4	0.21	0.114	0.054
195.6	0.21	0.114	0.054
195.8	0.21	0.114	0.054
196	0.21	0.114	0.054
196.2	0.211	0.114	0.055
196.4	0.211	0.114	0.055
196.6	0.211	0.114	0.054
196.8	0.211	0.114	0.054
197	0.211	0.114	0.054
197.2	0.211	0.114	0.054
197.4	0.211	0.114	0.054
197.6	0.211	0.114	0.053
197.8	0.211	0.114	0.053
198	0.211	0.114	0.053
198.2	0.211	0.114	0.053
198.4	0.211	0.114	0.053
198.6	0.21	0.114	0.052
198.8	0.21	0.114	0.052
199	0.21	0.114	0.052
199.2	0.209	0.114	0.052
199.4	0.209	0.114	0.052
199.6	0.208	0.114	0.052
199.8	0.208	0.114	0.052
200	0.208	0.114	0.052
200.2	0.208	0.114	0.052
200.4	0.208	0.114	0.052
200.6	0.208	0.114	0.053
200.8	0.208	0.114	0.053
201	0.209	0.114	0.053
201.2	0.209	0.113	0.053
201.4	0.209	0.113	0.053
201.6	0.209	0.113	0.053
201.8	0.209	0.113	0.053
202	0.209	0.112	0.053
202.2	0.208	0.112	0.053
202.4	0.208	0.112	0.052
202.6	0.208	0.111	0.052
202.8	0.208	0.111	0.052
203	0.208	0.111	0.051
203.2	0.208	0.111	0.051
203.4	0.208	0.111	0.051
203.6	0.208	0.111	0.051
203.8	0.208	0.112	0.051
204	0.208	0.112	0.052
204.2	0.209	0.113	0.052
204.4	0.209	0.113	0.052
204.6	0.209	0.113	0.053
204.8	0.209	0.114	0.053
205	0.209	0.114	0.053
205.2	0.209	0.114	0.054
205.4	0.209	0.114	0.054
205.6	0.209	0.113	0.054
205.8	0.208	0.113	0.054
206	0.208	0.112	0.053
206.2	0.208	0.111	0.053
206.4	0.208	0.111	0.053
206.6	0.208	0.111	0.053
206.8	0.209	0.11	0.053
207	0.209	0.11	0.053
207.2	0.209	0.11	0.052
207.4	0.209	0.11	0.052
207.6	0.209	0.11	0.052
207.8	0.209	0.11	0.052
208	0.209	0.11	0.052
208.2	0.209	0.111	0.052
208.4	0.209	0.111	0.052
208.6	0.208	0.111	0.052
208.8	0.208	0.112	0.052
209	0.208	0.112	0.052
209.2	0.208	0.112	0.052
209.4	0.207	0.112	0.052
209.6	0.207	0.112	0.052
209.8	0.207	0.112	0.052
210	0.207	0.112	0.051
210.2	0.206	0.112	0.051
210.4	0.206	0.112	0.051
210.6	0.206	0.111	0.051
210.8	0.206	0.111	0.051
211	0.206	0.111	0.05
211.2	0.206	0.111	0.05
211.4	0.206	0.11	0.05
211.6	0.207	0.11	0.05
211.8	0.207	0.11	0.05
212	0.207	0.11	0.049
212.2	0.207	0.11	0.049
212.4	0.208	0.11	0.049
212.6	0.208	0.11	0.049
212.8	0.208	0.11	0.05
213	0.208	0.11	0.05
213.2	0.208	0.11	0.05
213.4	0.208	0.11	0.05
213.6	0.208	0.11	0.05
213.8	0.208	0.111	0.051
214	0.208	0.111	0.051
214.2	0.208	0.111	0.051
214.4	0.207	0.111	0.052
214.6	0.207	0.111	0.052
214.8	0.207	0.111	0.052
215	0.207	0.111	0.052
215.2	0.207	0.111	0.053
215.4	0.207	0.111	0.052
215.6	0.207	0.11	0.052
215.8	0.207	0.11	0.052
216	0.207	0.11	0.052
216.2	0.206	0.109	0.051
216.4	0.206	0.109	0.051
216.6	0.206	0.109	0.05
216.8	0.206	0.109	0.05
217	0.205	0.109	0.05
217.2	0.205	0.109	0.049
217.4	0.205	0.109	0.049
217.6	0.205	0.11	0.049
217.8	0.205	0.11	0.049
218	0.205	0.11	0.05
218.2	0.205	0.11	0.05
218.4	0.205	0.11	0.05
218.6	0.205	0.111	0.05
218.8	0.205	0.111	0.05
219	0.205	0.111	0.05
219.2	0.206	0.111	0.05
219.4	0.206	0.11	0.05
219.6	0.206	0.11	0.05
219.8	0.206	0.11	0.05
220	0.205	0.11	0.05
220.2	0.205	0.109	0.05
220.4	0.205	0.109	0.05
220.6	0.204	0.109	0.05
220.8	0.204	0.109	0.049
221	0.204	0.109	0.049
221.2	0.204	0.109	0.049
221.4	0.204	0.109	0.049
221.6	0.203	0.11	0.05
221.8	0.204	0.11	0.05
222	0.204	0.111	0.05
222.2	0.204	0.111	0.05
222.4	0.205	0.111	0.05
222.6	0.205	0.111	0.05
222.8	0.205	0.111	0.051
223	0.206	0.111	0.051
223.2	0.206	0.112	0.051
223.4	0.206	0.112	0.051
223.6	0.206	0.111	0.051
223.8	0.206	0.111	0.051
224	0.206	0.111	0.051
224.2	0.206	0.11	0.051
224.4	0.206	0.11	0.051
224.6	0.206	0.109	0.051
224.8	0.205	0.109	0.051
225	0.205	0.109	0.05
225.2	0.205	0.109	0.05
225.4	0.205	0.109	0.05
225.6	0.205	0.109	0.05
225.8	0.205	0.109	0.05
226	0.205	0.109	0.049
226.2	0.204	0.109	0.049
226.4	0.204	0.109	0.049
226.6	0.204	0.109	0.049
226.8	0.204	0.109	0.049
227	0.204	0.109	0.049
227.2	0.204	0.109	0.05
227.4	0.205	0.11	0.05
227.6	0.205	0.11	0.05
227.8	0.205	0.11	0.05
228	0.204	0.11	0.05
228.2	0.204	0.109	0.051
228.4	0.204	0.109	0.051
228.6	0.204	0.109	0.051
228.8	0.204	0.109	0.051
229	0.204	0.109	0.051
229.2	0.204	0.109	0.051
229.4	0.204	0.108	0.051
229.6	0.204	0.108	0.051
229.8	0.204	0.108	0.051
230	0.204	0.108	0.051
230.2	0.204	0.108	0.051
230.4	0.204	0.109	0.051
230.6	0.204	0.109	0.051
230.8	0.205	0.109	0.051
231	0.205	0.109	0.051
231.2	0.205	0.11	0.051
231.4	0.205	0.11	0.052
231.6	0.205	0.11	0.052
231.8	0.205	0.109	0.051
232	0.204	0.109	0.051
232.2	0.204	0.109	0.051
232.4	0.204	0.108	0.051
232.6	0.204	0.108	0.051
232.8	0.204	0.108	0.051
233	0.204	0.107	0.051
233.2	0.204	0.107	0.05
233.4	0.204	0.107	0.05
233.6	0.203	0.107	0.05
233.8	0.203	0.107	0.049
234	0.203	0.107	0.049
234.2	0.203	0.107	0.049
234.4	0.203	0.107	0.049
234.6	0.203	0.107	0.049
234.8	0.204	0.107	0.049
235	0.204	0.107	0.049
235.2	0.204	0.107	0.049
235.4	0.203	0.107	0.05
235.6	0.203	0.106	0.05
235.8	0.203	0.106	0.05
236	0.203	0.106	0.05
236.2	0.203	0.106	0.05
236.4	0.203	0.106	0.051
236.6	0.203	0.105	0.051
236.8	0.203	0.106	0.051
237	0.203	0.106	0.051
237.2	0.203	0.106	0.051
237.4	0.203	0.107	0.05
237.6	0.203	0.107	0.05
237.8	0.204	0.107	0.05
238	0.204	0.107	0.05
238.2	0.204	0.107	0.05
238.4	0.204	0.107	0.05
238.6	0.204	0.107	0.05
238.8	0.204	0.107	0.05
239	0.204	0.107	0.05
239.2	0.204	0.106	0.05
239.4	0.204	0.106	0.05
239.6	0.205	0.105	0.05
239.8	0.205	0.105	0.05

## Sheet: mUbRab5K140
		Response unit
Time (sec)	mUbRab5K140 25 uM	mUbRab5K140 50 uM	mUbRab5K140 100 uM
0	0	0	0
0.2	0.001	0.002	0.003
0.4	0.002	0.005	0.007
0.6	0.003	0.008	0.012
0.8	0.005	0.011	0.017
1	0.007	0.014	0.022
1.2	0.008	0.017	0.028
1.4	0.01	0.02	0.034
1.6	0.011	0.023	0.039
1.8	0.013	0.025	0.043
2	0.014	0.027	0.047
2.2	0.015	0.028	0.05
2.4	0.016	0.029	0.051
2.6	0.017	0.03	0.051
2.8	0.019	0.03	0.052
3	0.019	0.03	0.052
3.2	0.019	0.031	0.053
3.4	0.02	0.032	0.053
3.6	0.019	0.032	0.054
3.8	0.018	0.034	0.055
4	0.018	0.035	0.055
4.2	0.017	0.036	0.056
4.4	0.017	0.037	0.057
4.6	0.017	0.038	0.059
4.8	0.018	0.039	0.061
5	0.018	0.04	0.063
5.2	0.018	0.041	0.065
5.4	0.018	0.041	0.067
5.6	0.018	0.042	0.068
5.8	0.019	0.042	0.068
6	0.019	0.043	0.07
6.2	0.019	0.043	0.07
6.4	0.02	0.044	0.071
6.6	0.022	0.044	0.072
6.8	0.023	0.045	0.074
7	0.024	0.045	0.074
7.2	0.025	0.046	0.075
7.4	0.025	0.046	0.075
7.6	0.025	0.047	0.076
7.8	0.024	0.047	0.076
8	0.024	0.047	0.077
8.2	0.025	0.047	0.077
8.4	0.026	0.047	0.078
8.6	0.026	0.047	0.078
8.8	0.027	0.047	0.079
9	0.027	0.047	0.079
9.2	0.026	0.047	0.079
9.4	0.025	0.046	0.079
9.6	0.025	0.046	0.079
9.8	0.024	0.047	0.078
10	0.024	0.047	0.079
10.2	0.024	0.047	0.079
10.4	0.024	0.048	0.079
10.6	0.024	0.049	0.08
10.8	0.024	0.049	0.08
11	0.023	0.05	0.081
11.2	0.023	0.051	0.082
11.4	0.023	0.052	0.083
11.6	0.022	0.052	0.084
11.8	0.023	0.052	0.084
12	0.024	0.052	0.085
12.2	0.025	0.052	0.085
12.4	0.026	0.052	0.086
12.6	0.027	0.052	0.087
12.8	0.027	0.052	0.087
13	0.027	0.052	0.087
13.2	0.027	0.052	0.087
13.4	0.027	0.051	0.086
13.6	0.027	0.052	0.086
13.8	0.027	0.052	0.086
14	0.027	0.052	0.087
14.2	0.027	0.052	0.087
14.4	0.027	0.053	0.087
14.6	0.027	0.052	0.088
14.8	0.027	0.053	0.089
15	0.026	0.054	0.089
15.2	0.026	0.055	0.09
15.4	0.026	0.055	0.091
15.6	0.027	0.056	0.091
15.8	0.027	0.056	0.092
16	0.027	0.056	0.092
16.2	0.027	0.056	0.092
16.4	0.027	0.056	0.093
16.6	0.027	0.056	0.094
16.8	0.026	0.056	0.094
17	0.026	0.057	0.094
17.2	0.026	0.057	0.094
17.4	0.025	0.057	0.094
17.6	0.026	0.057	0.094
17.8	0.026	0.058	0.093
18	0.027	0.057	0.093
18.2	0.028	0.058	0.093
18.4	0.029	0.057	0.093
18.6	0.029	0.057	0.094
18.8	0.03	0.058	0.094
19	0.03	0.058	0.095
19.2	0.03	0.058	0.095
19.4	0.031	0.058	0.096
19.6	0.031	0.059	0.096
19.8	0.031	0.059	0.097
20	0.031	0.058	0.098
20.2	0.03	0.059	0.099
20.4	0.03	0.059	0.1
20.6	0.03	0.06	0.101
20.8	0.03	0.061	0.102
21	0.031	0.061	0.103
21.2	0.032	0.062	0.104
21.4	0.033	0.063	0.105
21.6	0.033	0.063	0.106
21.8	0.034	0.064	0.107
22	0.035	0.064	0.107
22.2	0.035	0.064	0.108
22.4	0.035	0.064	0.108
22.6	0.036	0.065	0.108
22.8	0.035	0.064	0.108
23	0.035	0.064	0.108
23.2	0.035	0.063	0.107
23.4	0.034	0.063	0.107
23.6	0.034	0.063	0.105
23.8	0.033	0.063	0.104
24	0.033	0.063	0.104
24.2	0.033	0.063	0.103
24.4	0.033	0.063	0.102
24.6	0.033	0.062	0.102
24.8	0.034	0.062	0.102
25	0.034	0.062	0.102
25.2	0.034	0.062	0.103
25.4	0.035	0.062	0.103
25.6	0.035	0.062	0.104
25.8	0.035	0.062	0.105
26	0.035	0.063	0.105
26.2	0.035	0.062	0.105
26.4	0.035	0.062	0.105
26.6	0.034	0.062	0.105
26.8	0.034	0.062	0.104
27	0.033	0.061	0.103
27.2	0.032	0.062	0.102
27.4	0.032	0.062	0.101
27.6	0.031	0.061	0.1
27.8	0.03	0.061	0.101
28	0.029	0.062	0.101
28.2	0.029	0.061	0.101
28.4	0.029	0.061	0.102
28.6	0.028	0.062	0.103
28.8	0.028	0.062	0.103
29	0.028	0.062	0.103
29.2	0.028	0.063	0.104
29.4	0.028	0.063	0.105
29.6	0.029	0.063	0.106
29.8	0.03	0.063	0.107
30	0.031	0.064	0.108
30.2	0.032	0.064	0.109
30.4	0.033	0.064	0.109
30.6	0.033	0.064	0.11
30.8	0.034	0.064	0.11
31	0.034	0.064	0.11
31.2	0.034	0.064	0.111
31.4	0.034	0.063	0.111
31.6	0.033	0.062	0.111
31.8	0.033	0.062	0.111
32	0.032	0.061	0.11
32.2	0.03	0.06	0.11
32.4	0.029	0.06	0.109
32.6	0.028	0.06	0.108
32.8	0.028	0.06	0.108
33	0.029	0.06	0.108
33.2	0.029	0.061	0.109
33.4	0.03	0.061	0.109
33.6	0.031	0.062	0.111
33.8	0.031	0.063	0.113
34	0.032	0.064	0.113
34.2	0.033	0.065	0.114
34.4	0.034	0.066	0.116
34.6	0.035	0.067	0.117
34.8	0.036	0.068	0.118
35	0.036	0.068	0.118
35.2	0.037	0.067	0.118
35.4	0.036	0.067	0.117
35.6	0.036	0.066	0.117
35.8	0.035	0.065	0.116
36	0.034	0.064	0.116
36.2	0.033	0.064	0.117
36.4	0.033	0.064	0.117
36.6	0.033	0.065	0.118
36.8	0.033	0.065	0.119
37	0.033	0.065	0.119
37.2	0.033	0.064	0.12
37.4	0.033	0.064	0.121
37.6	0.033	0.064	0.121
37.8	0.033	0.065	0.121
38	0.033	0.065	0.12
38.2	0.034	0.066	0.12
38.4	0.035	0.067	0.119
38.6	0.036	0.068	0.118
38.8	0.036	0.068	0.117
39	0.036	0.068	0.117
39.2	0.036	0.067	0.116
39.4	0.036	0.067	0.116
39.6	0.037	0.067	0.115
39.8	0.037	0.067	0.116
40	0.038	0.068	0.117
40.2	0.039	0.069	0.117
40.4	0.039	0.07	0.118
40.6	0.04	0.07	0.12
40.8	0.039	0.071	0.121
41	0.039	0.07	0.121
41.2	0.038	0.07	0.122
41.4	0.037	0.071	0.122
41.6	0.036	0.071	0.121
41.8	0.036	0.071	0.121
42	0.035	0.071	0.12
42.2	0.035	0.072	0.12
42.4	0.035	0.072	0.119
42.6	0.035	0.071	0.119
42.8	0.034	0.071	0.119
43	0.034	0.07	0.119
43.2	0.034	0.069	0.118
43.4	0.035	0.069	0.118
43.6	0.036	0.069	0.119
43.8	0.037	0.068	0.119
44	0.039	0.068	0.12
44.2	0.039	0.067	0.121
44.4	0.039	0.067	0.121
44.6	0.039	0.066	0.121
44.8	0.038	0.065	0.121
45	0.038	0.065	0.12
45.2	0.037	0.065	0.12
45.4	0.036	0.064	0.12
45.6	0.036	0.064	0.12
45.8	0.036	0.065	0.12
46	0.035	0.066	0.12
46.2	0.035	0.067	0.12
46.4	0.035	0.068	0.12
46.6	0.036	0.069	0.121
46.8	0.035	0.071	0.122
47	0.036	0.072	0.123
47.2	0.037	0.074	0.124
47.4	0.037	0.075	0.126
47.6	0.038	0.076	0.127
47.8	0.039	0.077	0.129
48	0.039	0.078	0.13
48.2	0.038	0.078	0.131
48.4	0.039	0.078	0.132
48.6	0.039	0.078	0.132
48.8	0.039	0.078	0.132
49	0.04	0.077	0.132
49.2	0.04	0.077	0.132
49.4	0.041	0.077	0.132
49.6	0.041	0.077	0.132
49.8	0.042	0.077	0.132
50	0.042	0.077	0.132
50.2	0.042	0.076	0.132
50.4	0.042	0.076	0.133
50.6	0.042	0.076	0.133
50.8	0.042	0.076	0.133
51	0.043	0.076	0.134
51.2	0.043	0.077	0.135
51.4	0.042	0.077	0.135
51.6	0.042	0.077	0.135
51.8	0.041	0.077	0.135
52	0.04	0.078	0.136
52.2	0.039	0.078	0.135
52.4	0.039	0.078	0.135
52.6	0.039	0.078	0.135
52.8	0.039	0.078	0.134
53	0.039	0.078	0.133
53.2	0.04	0.078	0.133
53.4	0.04	0.078	0.132
53.6	0.039	0.078	0.131
53.8	0.039	0.077	0.13
54	0.038	0.076	0.13
54.2	0.038	0.075	0.13
54.4	0.038	0.074	0.129
54.6	0.039	0.074	0.13
54.8	0.039	0.074	0.131
55	0.039	0.074	0.131
55.2	0.04	0.074	0.132
55.4	0.041	0.075	0.133
55.6	0.042	0.076	0.134
55.8	0.043	0.077	0.135
56	0.044	0.078	0.136
56.2	0.045	0.078	0.136
56.4	0.046	0.078	0.137
56.6	0.046	0.079	0.137
56.8	0.047	0.079	0.135
57	0.047	0.079	0.135
57.2	0.046	0.079	0.134
57.4	0.046	0.079	0.132
57.6	0.046	0.079	0.131
57.8	0.046	0.078	0.13
58	0.045	0.078	0.129
58.2	0.045	0.078	0.129
58.4	0.045	0.078	0.13
58.6	0.045	0.078	0.131
58.8	0.045	0.079	0.132
59	0.045	0.079	0.133
59.2	0.045	0.079	0.134
59.4	0.045	0.079	0.136
59.6	0.045	0.079	0.136
59.8	0.046	0.08	0.137
60	0.046	0.08	0.139
60.2	0.046	0.08	0.14
60.4	0.046	0.08	0.14
60.6	0.046	0.08	0.14
60.8	0.046	0.079	0.14
61	0.046	0.079	0.14
61.2	0.046	0.079	0.139
61.4	0.047	0.079	0.139
61.6	0.046	0.079	0.138
61.8	0.046	0.079	0.138
62	0.045	0.079	0.138
62.2	0.044	0.079	0.138
62.4	0.043	0.079	0.138
62.6	0.043	0.079	0.138
62.8	0.042	0.078	0.137
63	0.042	0.077	0.137
63.2	0.042	0.077	0.136
63.4	0.042	0.077	0.136
63.6	0.043	0.077	0.136
63.8	0.043	0.078	0.137
64	0.043	0.079	0.137
64.2	0.044	0.08	0.138
64.4	0.044	0.08	0.138
64.6	0.044	0.081	0.139
64.8	0.044	0.082	0.139
65	0.044	0.082	0.139
65.2	0.045	0.082	0.14
65.4	0.045	0.083	0.141
65.6	0.044	0.083	0.142
65.8	0.045	0.083	0.142
66	0.045	0.084	0.142
66.2	0.045	0.084	0.141
66.4	0.045	0.084	0.141
66.6	0.047	0.083	0.14
66.8	0.048	0.082	0.139
67	0.049	0.081	0.138
67.2	0.05	0.081	0.138
67.4	0.051	0.081	0.138
67.6	0.051	0.08	0.139
67.8	0.05	0.08	0.138
68	0.05	0.08	0.138
68.2	0.049	0.079	0.138
68.4	0.048	0.079	0.139
68.6	0.046	0.079	0.139
68.8	0.046	0.079	0.14
69	0.045	0.079	0.141
69.2	0.044	0.08	0.142
69.4	0.044	0.081	0.143
69.6	0.044	0.082	0.144
69.8	0.045	0.084	0.146
70	0.045	0.085	0.146
70.2	0.046	0.086	0.146
70.4	0.047	0.086	0.146
70.6	0.048	0.087	0.147
70.8	0.049	0.087	0.146
71	0.05	0.087	0.146
71.2	0.051	0.087	0.146
71.4	0.052	0.087	0.146
71.6	0.052	0.087	0.145
71.8	0.052	0.087	0.145
72	0.052	0.086	0.145
72.2	0.051	0.086	0.144
72.4	0.051	0.086	0.144
72.6	0.051	0.086	0.144
72.8	0.05	0.086	0.145
73	0.049	0.086	0.145
73.2	0.048	0.086	0.146
73.4	0.047	0.086	0.146
73.6	0.046	0.086	0.147
73.8	0.045	0.086	0.147
74	0.044	0.085	0.146
74.2	0.044	0.085	0.145
74.4	0.043	0.084	0.144
74.6	0.043	0.083	0.144
74.8	0.043	0.083	0.143
75	0.043	0.082	0.143
75.2	0.042	0.082	0.143
75.4	0.041	0.081	0.142
75.6	0.041	0.081	0.142
75.8	0.041	0.081	0.143
76	0.041	0.082	0.144
76.2	0.041	0.082	0.144
76.4	0.042	0.083	0.145
76.6	0.043	0.084	0.147
76.8	0.043	0.085	0.147
77	0.043	0.086	0.148
77.2	0.043	0.086	0.149
77.4	0.042	0.086	0.149
77.6	0.042	0.087	0.149
77.8	0.043	0.087	0.148
78	0.044	0.087	0.148
78.2	0.045	0.087	0.148
78.4	0.046	0.086	0.148
78.6	0.047	0.086	0.147
78.8	0.047	0.085	0.148
79	0.046	0.085	0.148
79.2	0.046	0.084	0.148
79.4	0.046	0.084	0.149
79.6	0.046	0.084	0.149
79.8	0.047	0.085	0.149
80	0.048	0.085	0.15
80.2	0.049	0.084	0.15
80.4	0.05	0.084	0.15
80.6	0.05	0.084	0.15
80.8	0.051	0.084	0.15
81	0.051	0.084	0.15
81.2	0.051	0.084	0.15
81.4	0.051	0.084	0.15
81.6	0.051	0.084	0.15
81.8	0.051	0.084	0.15
82	0.051	0.083	0.15
82.2	0.05	0.083	0.15
82.4	0.05	0.082	0.15
82.6	0.048	0.081	0.15
82.8	0.047	0.081	0.15
83	0.046	0.081	0.15
83.2	0.045	0.081	0.15
83.4	0.044	0.081	0.15
83.6	0.044	0.082	0.15
83.8	0.044	0.082	0.149
84	0.045	0.082	0.149
84.2	0.045	0.082	0.149
84.4	0.047	0.083	0.148
84.6	0.048	0.083	0.148
84.8	0.049	0.084	0.148
85	0.051	0.085	0.148
85.2	0.052	0.086	0.149
85.4	0.052	0.086	0.15
85.6	0.052	0.086	0.15
85.8	0.052	0.087	0.151
86	0.052	0.087	0.152
86.2	0.052	0.087	0.153
86.4	0.052	0.087	0.154
86.6	0.052	0.088	0.155
86.8	0.052	0.089	0.155
87	0.053	0.09	0.155
87.2	0.052	0.09	0.156
87.4	0.052	0.091	0.155
87.6	0.052	0.091	0.155
87.8	0.051	0.091	0.155
88	0.051	0.091	0.155
88.2	0.051	0.09	0.154
88.4	0.05	0.088	0.154
88.6	0.049	0.087	0.154
88.8	0.049	0.086	0.154
89	0.049	0.085	0.154
89.2	0.049	0.084	0.155
89.4	0.049	0.084	0.156
89.6	0.049	0.085	0.156
89.8	0.05	0.085	0.157
90	0.05	0.086	0.158
90.2	0.051	0.087	0.158
90.4	0.052	0.087	0.159
90.6	0.053	0.088	0.159
90.8	0.053	0.088	0.159
91	0.054	0.09	0.159
91.2	0.054	0.09	0.158
91.4	0.055	0.09	0.158
91.6	0.055	0.09	0.158
91.8	0.055	0.09	0.158
92	0.055	0.089	0.157
92.2	0.055	0.088	0.157
92.4	0.054	0.087	0.157
92.6	0.053	0.086	0.157
92.8	0.053	0.086	0.157
93	0.052	0.086	0.157
93.2	0.051	0.087	0.157
93.4	0.05	0.088	0.157
93.6	0.049	0.089	0.157
93.8	0.048	0.09	0.158
94	0.047	0.09	0.158
94.2	0.046	0.09	0.157
94.4	0.046	0.09	0.157
94.6	0.047	0.091	0.158
94.8	0.047	0.092	0.157
95	0.048	0.093	0.157
95.2	0.049	0.093	0.157
95.4	0.051	0.094	0.157
95.6	0.052	0.094	0.157
95.8	0.053	0.093	0.157
96	0.054	0.092	0.157
96.2	0.054	0.09	0.157
96.4	0.054	0.089	0.157
96.6	0.054	0.088	0.158
96.8	0.054	0.088	0.159
97	0.054	0.088	0.159
97.2	0.054	0.088	0.16
97.4	0.054	0.088	0.161
97.6	0.053	0.088	0.162
97.8	0.053	0.089	0.163
98	0.053	0.089	0.163
98.2	0.053	0.088	0.163
98.4	0.053	0.089	0.164
98.6	0.052	0.089	0.163
98.8	0.052	0.089	0.162
99	0.052	0.09	0.162
99.2	0.051	0.091	0.162
99.4	0.051	0.091	0.16
99.6	0.051	0.091	0.16
99.8	0.05	0.09	0.16
100	0.05	0.089	0.159
100.2	0.05	0.088	0.158
100.4	0.05	0.088	0.158
100.6	0.051	0.089	0.158
100.8	0.051	0.09	0.157
101	0.052	0.09	0.157
101.2	0.052	0.09	0.157
101.4	0.052	0.09	0.156
101.6	0.053	0.09	0.156
101.8	0.053	0.089	0.156
102	0.053	0.088	0.156
102.2	0.052	0.086	0.156
102.4	0.052	0.085	0.157
102.6	0.051	0.084	0.156
102.8	0.051	0.084	0.157
103	0.05	0.085	0.159
103.2	0.05	0.086	0.159
103.4	0.051	0.086	0.161
103.6	0.051	0.087	0.162
103.8	0.051	0.088	0.163
104	0.051	0.09	0.163
104.2	0.051	0.092	0.163
104.4	0.051	0.093	0.163
104.6	0.052	0.095	0.162
104.8	0.053	0.097	0.161
105	0.054	0.098	0.161
105.2	0.055	0.098	0.161
105.4	0.056	0.098	0.16
105.6	0.057	0.097	0.16
105.8	0.057	0.097	0.16
106	0.057	0.096	0.16
106.2	0.056	0.095	0.16
106.4	0.056	0.094	0.161
106.6	0.056	0.094	0.162
106.8	0.056	0.094	0.163
107	0.056	0.094	0.163
107.2	0.055	0.094	0.164
107.4	0.055	0.094	0.164
107.6	0.054	0.093	0.164
107.8	0.053	0.093	0.163
108	0.053	0.092	0.163
108.2	0.052	0.092	0.163
108.4	0.052	0.091	0.163
108.6	0.052	0.091	0.163
108.8	0.053	0.09	0.163
109	0.053	0.089	0.163
109.2	0.053	0.089	0.162
109.4	0.053	0.089	0.162
109.6	0.053	0.089	0.162
109.8	0.053	0.09	0.162
110	0.053	0.09	0.162
110.2	0.053	0.09	0.164
110.4	0.054	0.091	0.164
110.6	0.054	0.091	0.164
110.8	0.054	0.092	0.165
111	0.054	0.093	0.164
111.2	0.054	0.094	0.164
111.4	0.054	0.095	0.164
111.6	0.054	0.096	0.164
111.8	0.053	0.097	0.164
112	0.054	0.097	0.165
112.2	0.054	0.097	0.166
112.4	0.054	0.097	0.166
112.6	0.055	0.097	0.167
112.8	0.055	0.097	0.166
113	0.055	0.097	0.166
113.2	0.055	0.097	0.166
113.4	0.055	0.097	0.166
113.6	0.055	0.097	0.166
113.8	0.056	0.096	0.167
114	0.057	0.095	0.167
114.2	0.057	0.094	0.168
114.4	0.057	0.093	0.167
114.6	0.057	0.092	0.167
114.8	0.058	0.092	0.167
115	0.057	0.092	0.166
115.2	0.057	0.092	0.165
115.4	0.057	0.092	0.164
115.6	0.057	0.092	0.164
115.8	0.057	0.092	0.164
116	0.057	0.091	0.163
116.2	0.057	0.091	0.163
116.4	0.056	0.09	0.163
116.6	0.056	0.09	0.163
116.8	0.055	0.09	0.163
117	0.055	0.091	0.163
117.2	0.055	0.091	0.164
117.4	0.055	0.091	0.164
117.6	0.054	0.091	0.163
117.8	0.053	0.091	0.163
118	0.053	0.091	0.163
118.2	0.052	0.091	0.163
118.4	0.052	0.091	0.162
118.6	0.052	0.092	0.162
118.8	0.051	0.093	0.161
119	0.051	0.094	0.16
119.2	0.051	0.094	0.16
119.4	0.051	0.095	0.16
119.6	0.051	0.095	0.159
119.8	0.051	0.095	0.159
120	0.051	0.095	0.159
120.2	0.051	0.096	0.16
120.4	0.05	0.096	0.16
120.6	0.049	0.096	0.161
120.8	0.048	0.096	0.161
121	0.048	0.096	0.161
121.2	0.047	0.095	0.161
121.4	0.046	0.095	0.16
121.6	0.045	0.094	0.16
121.8	0.044	0.094	0.159
122	0.043	0.093	0.157
122.2	0.043	0.092	0.156
122.4	0.042	0.091	0.155
122.6	0.041	0.089	0.153
122.8	0.04	0.088	0.152
123	0.039	0.087	0.151
123.2	0.038	0.086	0.15
123.4	0.037	0.085	0.149
123.6	0.036	0.084	0.148
123.8	0.036	0.084	0.147
124	0.035	0.083	0.147
124.2	0.034	0.082	0.146
124.4	0.034	0.081	0.145
124.6	0.034	0.08	0.145
124.8	0.033	0.079	0.144
125	0.033	0.079	0.144
125.2	0.033	0.078	0.143
125.4	0.032	0.077	0.142
125.6	0.032	0.077	0.142
125.8	0.032	0.076	0.141
126	0.031	0.076	0.14
126.2	0.031	0.076	0.139
126.4	0.031	0.076	0.139
126.6	0.031	0.076	0.138
126.8	0.031	0.075	0.138
127	0.031	0.075	0.138
127.2	0.031	0.075	0.137
127.4	0.03	0.075	0.137
127.6	0.03	0.075	0.137
127.8	0.03	0.074	0.136
128	0.03	0.073	0.136
128.2	0.03	0.073	0.136
128.4	0.029	0.072	0.136
128.6	0.029	0.071	0.135
128.8	0.029	0.07	0.135
129	0.029	0.07	0.134
129.2	0.028	0.069	0.134
129.4	0.027	0.069	0.133
129.6	0.027	0.068	0.133
129.8	0.027	0.068	0.132
130	0.026	0.068	0.132
130.2	0.026	0.067	0.132
130.4	0.026	0.067	0.132
130.6	0.026	0.066	0.132
130.8	0.026	0.066	0.131
131	0.026	0.065	0.131
131.2	0.025	0.065	0.131
131.4	0.025	0.065	0.131
131.6	0.025	0.065	0.131
131.8	0.025	0.064	0.13
132	0.025	0.064	0.13
132.2	0.025	0.064	0.129
132.4	0.024	0.063	0.129
132.6	0.024	0.063	0.128
132.8	0.024	0.063	0.127
133	0.023	0.063	0.127
133.2	0.023	0.063	0.126
133.4	0.022	0.062	0.125
133.6	0.022	0.062	0.125
133.8	0.022	0.062	0.125
134	0.022	0.062	0.125
134.2	0.022	0.062	0.125
134.4	0.022	0.061	0.125
134.6	0.022	0.061	0.125
134.8	0.021	0.061	0.124
135	0.021	0.061	0.124
135.2	0.02	0.061	0.124
135.4	0.02	0.06	0.124
135.6	0.019	0.06	0.124
135.8	0.019	0.06	0.123
136	0.019	0.059	0.122
136.2	0.018	0.058	0.122
136.4	0.018	0.058	0.121
136.6	0.018	0.058	0.121
136.8	0.017	0.058	0.12
137	0.017	0.058	0.119
137.2	0.017	0.058	0.119
137.4	0.016	0.058	0.119
137.6	0.016	0.058	0.118
137.8	0.016	0.058	0.118
138	0.016	0.058	0.118
138.2	0.016	0.058	0.118
138.4	0.017	0.058	0.118
138.6	0.016	0.058	0.118
138.8	0.016	0.058	0.118
139	0.016	0.058	0.118
139.2	0.016	0.058	0.118
139.4	0.016	0.058	0.118
139.6	0.016	0.057	0.118
139.8	0.016	0.057	0.118
140	0.016	0.057	0.118
140.2	0.016	0.057	0.117
140.4	0.016	0.057	0.117
140.6	0.016	0.057	0.117
140.8	0.015	0.058	0.116
141	0.015	0.058	0.116
141.2	0.015	0.057	0.115
141.4	0.014	0.057	0.115
141.6	0.015	0.057	0.114
141.8	0.015	0.057	0.114
142	0.016	0.057	0.114
142.2	0.016	0.057	0.113
142.4	0.017	0.057	0.113
142.6	0.017	0.057	0.113
142.8	0.017	0.057	0.113
143	0.017	0.057	0.112
143.2	0.017	0.056	0.112
143.4	0.017	0.056	0.112
143.6	0.017	0.056	0.112
143.8	0.017	0.056	0.112
144	0.017	0.056	0.112
144.2	0.017	0.055	0.112
144.4	0.017	0.055	0.112
144.6	0.016	0.055	0.112
144.8	0.016	0.055	0.112
145	0.015	0.055	0.111
145.2	0.015	0.055	0.111
145.4	0.015	0.055	0.111
145.6	0.015	0.054	0.111
145.8	0.015	0.054	0.111
146	0.015	0.054	0.111
146.2	0.015	0.054	0.111
146.4	0.015	0.054	0.111
146.6	0.015	0.054	0.111
146.8	0.015	0.054	0.111
147	0.015	0.054	0.111
147.2	0.015	0.054	0.11
147.4	0.015	0.054	0.11
147.6	0.015	0.054	0.11
147.8	0.014	0.054	0.11
148	0.014	0.053	0.109
148.2	0.014	0.053	0.109
148.4	0.013	0.053	0.109
148.6	0.013	0.052	0.109
148.8	0.013	0.052	0.109
149	0.013	0.052	0.109
149.2	0.012	0.052	0.109
149.4	0.012	0.052	0.109
149.6	0.012	0.052	0.109
149.8	0.012	0.052	0.109
150	0.012	0.051	0.109
150.2	0.012	0.051	0.109
150.4	0.012	0.051	0.109
150.6	0.012	0.051	0.109
150.8	0.013	0.051	0.109
151	0.013	0.051	0.108
151.2	0.013	0.051	0.108
151.4	0.012	0.051	0.108
151.6	0.012	0.05	0.107
151.8	0.012	0.05	0.107
152	0.011	0.05	0.107
152.2	0.011	0.05	0.107
152.4	0.012	0.05	0.107
152.6	0.012	0.05	0.108
152.8	0.012	0.05	0.108
153	0.012	0.05	0.108
153.2	0.012	0.05	0.108
153.4	0.012	0.05	0.108
153.6	0.012	0.05	0.107
153.8	0.012	0.05	0.107
154	0.012	0.05	0.107
154.2	0.012	0.05	0.107
154.4	0.013	0.051	0.107
154.6	0.013	0.051	0.107
154.8	0.013	0.051	0.107
155	0.012	0.051	0.107
155.2	0.012	0.051	0.106
155.4	0.012	0.051	0.106
155.6	0.011	0.051	0.105
155.8	0.011	0.051	0.105
156	0.011	0.051	0.105
156.2	0.011	0.051	0.105
156.4	0.01	0.051	0.104
156.6	0.01	0.051	0.103
156.8	0.01	0.05	0.103
157	0.01	0.049	0.102
157.2	0.01	0.049	0.101
157.4	0.01	0.048	0.101
157.6	0.01	0.048	0.101
157.8	0.011	0.048	0.101
158	0.011	0.048	0.101
158.2	0.012	0.048	0.101
158.4	0.012	0.048	0.101
158.6	0.012	0.048	0.101
158.8	0.012	0.048	0.101
159	0.011	0.048	0.101
159.2	0.011	0.048	0.101
159.4	0.01	0.048	0.101
159.6	0.01	0.048	0.1
159.8	0.01	0.048	0.1
160	0.009	0.048	0.1
160.2	0.009	0.048	0.1
160.4	0.009	0.048	0.1
160.6	0.008	0.048	0.1
160.8	0.008	0.047	0.099
161	0.008	0.047	0.099
161.2	0.008	0.046	0.099
161.4	0.008	0.046	0.099
161.6	0.008	0.046	0.099
161.8	0.008	0.046	0.098
162	0.008	0.046	0.099
162.2	0.008	0.046	0.099
162.4	0.009	0.046	0.099
162.6	0.009	0.046	0.099
162.8	0.009	0.046	0.099
163	0.009	0.046	0.099
163.2	0.009	0.047	0.099
163.4	0.009	0.047	0.099
163.6	0.009	0.047	0.099
163.8	0.009	0.047	0.099
164	0.009	0.047	0.099
164.2	0.009	0.047	0.1
164.4	0.009	0.047	0.1
164.6	0.008	0.047	0.1
164.8	0.008	0.046	0.1
165	0.008	0.046	0.1
165.2	0.008	0.045	0.099
165.4	0.008	0.045	0.099
165.6	0.007	0.045	0.099
165.8	0.008	0.045	0.099
166	0.008	0.045	0.099
166.2	0.008	0.046	0.099
166.4	0.008	0.046	0.099
166.6	0.008	0.047	0.099
166.8	0.008	0.047	0.099
167	0.007	0.047	0.098
167.2	0.007	0.047	0.098
167.4	0.006	0.047	0.097
167.6	0.006	0.047	0.097
167.8	0.006	0.047	0.096
168	0.006	0.047	0.096
168.2	0.006	0.047	0.096
168.4	0.006	0.047	0.096
168.6	0.006	0.047	0.096
168.8	0.006	0.046	0.095
169	0.007	0.046	0.095
169.2	0.007	0.046	0.095
169.4	0.008	0.045	0.096
169.6	0.008	0.045	0.096
169.8	0.009	0.045	0.096
170	0.009	0.045	0.096
170.2	0.009	0.045	0.096
170.4	0.009	0.045	0.096
170.6	0.009	0.045	0.096
170.8	0.009	0.045	0.096
171	0.008	0.046	0.096
171.2	0.008	0.046	0.096
171.4	0.008	0.046	0.096
171.6	0.008	0.046	0.096
171.8	0.007	0.046	0.096
172	0.007	0.046	0.096
172.2	0.007	0.046	0.095
172.4	0.007	0.047	0.095
172.6	0.006	0.047	0.095
172.8	0.006	0.046	0.095
173	0.006	0.046	0.094
173.2	0.007	0.046	0.094
173.4	0.007	0.046	0.094
173.6	0.007	0.046	0.094
173.8	0.008	0.045	0.094
174	0.008	0.045	0.094
174.2	0.008	0.045	0.095
174.4	0.008	0.045	0.095
174.6	0.009	0.045	0.095
174.8	0.009	0.045	0.095
175	0.009	0.045	0.095
175.2	0.009	0.045	0.095
175.4	0.009	0.045	0.095
175.6	0.008	0.045	0.096
175.8	0.008	0.045	0.096
176	0.008	0.045	0.096
176.2	0.008	0.045	0.096
176.4	0.007	0.045	0.096
176.6	0.007	0.045	0.095
176.8	0.006	0.045	0.095
177	0.006	0.045	0.094
177.2	0.006	0.045	0.094
177.4	0.005	0.046	0.094
177.6	0.005	0.046	0.094
177.8	0.005	0.046	0.093
178	0.005	0.046	0.093
178.2	0.005	0.046	0.092
178.4	0.004	0.045	0.092
178.6	0.004	0.045	0.091
178.8	0.004	0.044	0.091
179	0.004	0.044	0.091
179.2	0.004	0.044	0.091
179.4	0.004	0.043	0.091
179.6	0.005	0.043	0.091
179.8	0.005	0.043	0.091
180	0.005	0.043	0.092
180.2	0.005	0.043	0.092
180.4	0.005	0.043	0.092
180.6	0.005	0.043	0.091
180.8	0.005	0.044	0.091
181	0.005	0.044	0.091
181.2	0.005	0.045	0.091
181.4	0.005	0.045	0.091
181.6	0.005	0.045	0.091
181.8	0.005	0.046	0.091
182	0.005	0.046	0.091
182.2	0.005	0.045	0.091
182.4	0.005	0.045	0.091
182.6	0.005	0.045	0.091
182.8	0.004	0.045	0.091
183	0.004	0.045	0.091
183.2	0.004	0.044	0.091
183.4	0.004	0.044	0.091
183.6	0.004	0.044	0.091
183.8	0.004	0.043	0.091
184	0.004	0.043	0.091
184.2	0.004	0.043	0.091
184.4	0.004	0.043	0.091
184.6	0.004	0.043	0.091
184.8	0.004	0.043	0.091
185	0.005	0.043	0.091
185.2	0.005	0.044	0.091
185.4	0.005	0.043	0.091
185.6	0.005	0.043	0.091
185.8	0.004	0.043	0.09
186	0.004	0.043	0.09
186.2	0.004	0.042	0.09
186.4	0.004	0.042	0.089
186.6	0.003	0.042	0.089
186.8	0.003	0.042	0.088
187	0.002	0.041	0.088
187.2	0.002	0.041	0.088
187.4	0.002	0.041	0.088
187.6	0.002	0.041	0.088
187.8	0.002	0.041	0.088
188	0.003	0.041	0.088
188.2	0.003	0.042	0.088
188.4	0.004	0.042	0.089
188.6	0.004	0.043	0.089
188.8	0.005	0.043	0.09
189	0.005	0.044	0.09
189.2	0.005	0.044	0.09
189.4	0.005	0.044	0.09
189.6	0.005	0.044	0.09
189.8	0.005	0.043	0.09
190	0.005	0.043	0.09
190.2	0.005	0.043	0.09
190.4	0.005	0.043	0.09
190.6	0.004	0.043	0.09
190.8	0.004	0.043	0.089
191	0.003	0.042	0.089
191.2	0.003	0.042	0.089
191.4	0.002	0.041	0.088
191.6	0.002	0.041	0.088
191.8	0.002	0.04	0.088
192	0.002	0.04	0.088
192.2	0.002	0.041	0.088
192.4	0.002	0.041	0.088
192.6	0.002	0.041	0.088
192.8	0.002	0.041	0.088
193	0.002	0.041	0.088
193.2	0.002	0.041	0.088
193.4	0.002	0.042	0.088
193.6	0.003	0.042	0.088
193.8	0.003	0.042	0.089
194	0.004	0.042	0.089
194.2	0.004	0.043	0.089
194.4	0.005	0.043	0.089
194.6	0.005	0.043	0.089
194.8	0.005	0.043	0.089
195	0.005	0.043	0.088
195.2	0.005	0.042	0.088
195.4	0.005	0.042	0.088
195.6	0.005	0.042	0.088
195.8	0.005	0.042	0.088
196	0.005	0.042	0.088
196.2	0.005	0.042	0.088
196.4	0.005	0.042	0.088
196.6	0.004	0.041	0.088
196.8	0.004	0.041	0.088
197	0.004	0.041	0.088
197.2	0.003	0.041	0.088
197.4	0.003	0.041	0.088
197.6	0.003	0.041	0.088
197.8	0.003	0.041	0.088
198	0.002	0.042	0.088
198.2	0.002	0.042	0.088
198.4	0.002	0.042	0.088
198.6	0.002	0.042	0.088
198.8	0.002	0.042	0.088
199	0.001	0.042	0.088
199.2	0.001	0.042	0.088
199.4	0.001	0.042	0.088
199.6	0.001	0.042	0.088
199.8	0.001	0.042	0.088
200	0.001	0.042	0.088
200.2	0.001	0.042	0.088
200.4	0.002	0.043	0.088
200.6	0.002	0.043	0.088
200.8	0.001	0.043	0.087
201	0.001	0.043	0.087
201.2	0.001	0.043	0.087
201.4	0.002	0.043	0.086
201.6	0.002	0.043	0.086
201.8	0.002	0.042	0.085
202	0.001	0.042	0.085
202.2	0.001	0.041	0.084
202.4	0.001	0.041	0.084
202.6	0.001	0.041	0.084
202.8	0.001	0.04	0.084
203	0.001	0.04	0.084
203.2	0.001	0.041	0.084
203.4	0.001	0.041	0.084
203.6	0.001	0.041	0.085
203.8	0.002	0.042	0.085
204	0.003	0.042	0.085
204.2	0.003	0.043	0.085
204.4	0.003	0.043	0.086
204.6	0.004	0.043	0.086
204.8	0.004	0.043	0.087
205	0.004	0.043	0.087
205.2	0.004	0.043	0.088
205.4	0.004	0.043	0.088
205.6	0.004	0.042	0.088
205.8	0.003	0.042	0.088
206	0.003	0.041	0.087
206.2	0.002	0.041	0.087
206.4	0.002	0.04	0.087
206.6	0.001	0.04	0.087
206.8	0.001	0.04	0.087
207	0.001	0.039	0.087
207.2	0.001	0.039	0.086
207.4	0	0.039	0.086
207.6	0	0.039	0.086
207.8	0.001	0.039	0.085
208	0.001	0.039	0.085
208.2	0.001	0.039	0.085
208.4	0.001	0.039	0.085
208.6	0.002	0.039	0.085
208.8	0.002	0.04	0.085
209	0.002	0.04	0.085
209.2	0.002	0.04	0.085
209.4	0.002	0.04	0.085
209.6	0.001	0.04	0.084
209.8	0.001	0.04	0.084
210	0.001	0.04	0.084
210.2	0	0.041	0.084
210.4	0	0.04	0.084
210.6	0	0.04	0.084
210.8	-0.001	0.04	0.084
211	-0.001	0.04	0.084
211.2	-0.001	0.04	0.084
211.4	-0.001	0.039	0.084
211.6	-0.001	0.039	0.084
211.8	-0.001	0.039	0.084
212	0	0.039	0.083
212.2	0	0.039	0.083
212.4	0	0.039	0.083
212.6	0.001	0.039	0.084
212.8	0.001	0.039	0.084
213	0.001	0.039	0.084
213.2	0.001	0.039	0.084
213.4	0.001	0.04	0.084
213.6	0.001	0.04	0.084
213.8	0.001	0.041	0.084
214	0.001	0.041	0.084
214.2	0.001	0.041	0.085
214.4	0	0.042	0.085
214.6	0	0.042	0.085
214.8	0	0.042	0.085
215	0	0.042	0.085
215.2	0	0.041	0.085
215.4	0	0.041	0.085
215.6	0	0.04	0.084
215.8	0	0.04	0.084
216	0	0.04	0.083
216.2	0	0.039	0.083
216.4	0	0.039	0.083
216.6	0	0.039	0.083
216.8	-0.001	0.039	0.082
217	-0.001	0.038	0.082
217.2	-0.001	0.038	0.081
217.4	-0.001	0.038	0.081
217.6	-0.001	0.038	0.081
217.8	-0.001	0.038	0.081
218	-0.001	0.038	0.08
218.2	-0.001	0.038	0.081
218.4	-0.001	0.038	0.081
218.6	-0.001	0.038	0.081
218.8	-0.001	0.038	0.081
219	-0.001	0.038	0.082
219.2	-0.001	0.038	0.082
219.4	-0.001	0.038	0.082
219.6	-0.001	0.038	0.082
219.8	-0.001	0.038	0.082
220	-0.001	0.038	0.082
220.2	-0.001	0.038	0.082
220.4	-0.001	0.038	0.081
220.6	-0.001	0.038	0.081
220.8	-0.002	0.038	0.081
221	-0.002	0.038	0.081
221.2	-0.002	0.038	0.081
221.4	-0.001	0.039	0.081
221.6	-0.001	0.039	0.081
221.8	-0.001	0.039	0.081
222	-0.001	0.039	0.081
222.2	-0.001	0.04	0.081
222.4	-0.001	0.04	0.081
222.6	-0.001	0.04	0.081
222.8	-0.001	0.04	0.081
223	-0.001	0.04	0.081
223.2	-0.001	0.04	0.081
223.4	0	0.04	0.082
223.6	0	0.04	0.082
223.8	0	0.04	0.082
224	0	0.04	0.082
224.2	0	0.04	0.082
224.4	0	0.039	0.082
224.6	0	0.039	0.082
224.8	0	0.039	0.082
225	0	0.039	0.082
225.2	0	0.039	0.082
225.4	0	0.038	0.082
225.6	0	0.038	0.082
225.8	0	0.038	0.082
226	0	0.038	0.082
226.2	0	0.038	0.082
226.4	0	0.039	0.082
226.6	0	0.039	0.082
226.8	0	0.039	0.082
227	0.001	0.039	0.081
227.2	0.001	0.039	0.081
227.4	0.001	0.039	0.081
227.6	0.001	0.039	0.081
227.8	0.001	0.039	0.081
228	0.001	0.039	0.08
228.2	0.001	0.039	0.08
228.4	0.001	0.039	0.08
228.6	0.001	0.039	0.079
228.8	0	0.039	0.079
229	0	0.038	0.079
229.2	0	0.038	0.079
229.4	0	0.038	0.079
229.6	0	0.038	0.079
229.8	-0.001	0.038	0.08
230	-0.001	0.038	0.08
230.2	-0.001	0.038	0.08
230.4	-0.001	0.038	0.08
230.6	-0.001	0.038	0.08
230.8	-0.001	0.039	0.08
231	-0.001	0.039	0.081
231.2	0	0.039	0.08
231.4	0	0.038	0.08
231.6	0	0.037	0.08
231.8	-0.001	0.035	0.08
232	-0.001	0.033	0.08
232.2	-0.001	0.031	0.079
232.4	-0.001	0.03	0.079
232.6	-0.002	0.028	0.079
232.8	-0.002	0.026	0.079
233	-0.002	0.024	0.079
233.2	-0.002	0.023	0.079
233.4	-0.002	0.021	0.079
233.6	-0.002	0.02	0.079
233.8	-0.002	0.019	0.079
234	-0.002	0.019	0.08
234.2	-0.002	0.019	0.08
234.4	-0.002	0.019	0.08
234.6	-0.001	0.02	0.08
234.8	-0.001	0.021	0.08
235	-0.001	0.021	0.08
235.2	-0.001	0.021	0.08
235.4	-0.001	0.021	0.079
235.6	-0.001	0.021	0.079
235.8	-0.002	0.021	0.079
236	-0.002	0.02	0.079
236.2	-0.002	0.02	0.08
236.4	-0.002	0.02	0.08
236.6	-0.002	0.02	0.08
236.8	-0.002	0.02	0.08
237	-0.002	0.019	0.08
237.2	-0.002	0.019	0.08
237.4	-0.002	0.019	0.079
237.6	-0.002	0.019	0.079
237.8	-0.002	0.019	0.08
238	-0.002	0.019	0.08
238.2	-0.002	0.019	0.08
238.4	-0.002	0.019	0.08
238.6	-0.002	0.02	0.08
238.8	-0.002	0.02	0.08
239	-0.002	0.02	0.079
239.2	-0.002	0.02	0.079
239.4	-0.002	0.02	0.079
239.6	-0.002	0.02	0.079
239.8	-0.002	0.02	0.079

## Sheet: mUbRab5K165
		Response unit
Time (sec)	mUbRab5K165 100 uM	mUbRab5K165 25 uM	mUbRab5K165 12.5 uM
0	0	0	0
0.2	0.008	0.008	0.005
0.4	0.017	0.018	0.01
0.6	0.026	0.029	0.015
0.8	0.036	0.04	0.02
1	0.046	0.052	0.026
1.2	0.057	0.065	0.031
1.4	0.067	0.077	0.037
1.6	0.077	0.088	0.041
1.8	0.086	0.098	0.045
2	0.093	0.107	0.048
2.2	0.098	0.114	0.05
2.4	0.104	0.119	0.052
2.6	0.108	0.123	0.053
2.8	0.114	0.128	0.055
3	0.117	0.131	0.056
3.2	0.121	0.134	0.057
3.4	0.125	0.137	0.058
3.6	0.128	0.14	0.059
3.8	0.13	0.142	0.059
4	0.133	0.143	0.06
4.2	0.136	0.144	0.06
4.4	0.138	0.146	0.061
4.6	0.141	0.148	0.062
4.8	0.144	0.149	0.064
5	0.147	0.151	0.066
5.2	0.15	0.154	0.069
5.4	0.153	0.155	0.071
5.6	0.157	0.157	0.073
5.8	0.16	0.16	0.075
6	0.163	0.162	0.076
6.2	0.166	0.164	0.078
6.4	0.169	0.167	0.079
6.6	0.172	0.17	0.081
6.8	0.175	0.173	0.082
7	0.177	0.175	0.083
7.2	0.18	0.178	0.083
7.4	0.183	0.18	0.084
7.6	0.185	0.182	0.084
7.8	0.188	0.183	0.084
8	0.19	0.184	0.084
8.2	0.192	0.186	0.085
8.4	0.194	0.188	0.086
8.6	0.196	0.19	0.087
8.8	0.198	0.192	0.088
9	0.2	0.193	0.09
9.2	0.202	0.194	0.09
9.4	0.203	0.196	0.091
9.6	0.206	0.198	0.091
9.8	0.209	0.199	0.092
10	0.211	0.201	0.092
10.2	0.214	0.202	0.093
10.4	0.216	0.204	0.094
10.6	0.219	0.206	0.095
10.8	0.221	0.208	0.096
11	0.223	0.209	0.096
11.2	0.226	0.211	0.097
11.4	0.228	0.212	0.099
11.6	0.23	0.214	0.1
11.8	0.231	0.214	0.102
12	0.233	0.216	0.103
12.2	0.235	0.217	0.105
12.4	0.237	0.218	0.106
12.6	0.238	0.22	0.107
12.8	0.24	0.221	0.107
13	0.242	0.221	0.108
13.2	0.243	0.222	0.108
13.4	0.245	0.223	0.108
13.6	0.247	0.224	0.108
13.8	0.249	0.225	0.109
14	0.251	0.226	0.109
14.2	0.253	0.227	0.109
14.4	0.255	0.228	0.11
14.6	0.256	0.229	0.111
14.8	0.257	0.23	0.112
15	0.258	0.231	0.114
15.2	0.259	0.232	0.116
15.4	0.26	0.232	0.117
15.6	0.261	0.233	0.118
15.8	0.262	0.234	0.12
16	0.263	0.235	0.121
16.2	0.265	0.236	0.121
16.4	0.266	0.238	0.122
16.6	0.268	0.239	0.122
16.8	0.27	0.241	0.123
17	0.271	0.242	0.123
17.2	0.273	0.244	0.123
17.4	0.275	0.246	0.124
17.6	0.277	0.248	0.124
17.8	0.28	0.25	0.125
18	0.282	0.252	0.125
18.2	0.284	0.253	0.126
18.4	0.286	0.254	0.127
18.6	0.287	0.255	0.128
18.8	0.289	0.255	0.129
19	0.291	0.256	0.131
19.2	0.292	0.257	0.131
19.4	0.294	0.257	0.132
19.6	0.296	0.258	0.133
19.8	0.298	0.258	0.134
20	0.3	0.259	0.135
20.2	0.302	0.26	0.135
20.4	0.304	0.261	0.136
20.6	0.306	0.262	0.136
20.8	0.309	0.264	0.136
21	0.311	0.266	0.136
21.2	0.313	0.268	0.137
21.4	0.315	0.27	0.138
21.6	0.317	0.272	0.138
21.8	0.318	0.274	0.14
22	0.319	0.276	0.141
22.2	0.32	0.277	0.142
22.4	0.321	0.278	0.143
22.6	0.322	0.279	0.144
22.8	0.323	0.279	0.145
23	0.324	0.28	0.145
23.2	0.325	0.28	0.145
23.4	0.326	0.281	0.145
23.6	0.326	0.28	0.145
23.8	0.326	0.281	0.145
24	0.327	0.281	0.145
24.2	0.328	0.282	0.144
24.4	0.329	0.282	0.144
24.6	0.33	0.283	0.143
24.8	0.331	0.284	0.144
25	0.332	0.285	0.144
25.2	0.333	0.286	0.145
25.4	0.333	0.288	0.147
25.6	0.334	0.289	0.148
25.8	0.335	0.29	0.15
26	0.335	0.291	0.151
26.2	0.336	0.292	0.151
26.4	0.337	0.293	0.152
26.6	0.338	0.293	0.152
26.8	0.339	0.293	0.152
27	0.34	0.294	0.152
27.2	0.341	0.294	0.152
27.4	0.342	0.295	0.153
27.6	0.344	0.295	0.153
27.8	0.345	0.296	0.153
28	0.346	0.297	0.153
28.2	0.348	0.298	0.153
28.4	0.35	0.299	0.153
28.6	0.352	0.301	0.154
28.8	0.355	0.302	0.155
29	0.357	0.303	0.155
29.2	0.359	0.305	0.156
29.4	0.361	0.306	0.157
29.6	0.364	0.307	0.157
29.8	0.365	0.307	0.158
30	0.366	0.308	0.159
30.2	0.368	0.309	0.159
30.4	0.37	0.31	0.16
30.6	0.371	0.31	0.16
30.8	0.373	0.311	0.161
31	0.374	0.311	0.162
31.2	0.375	0.311	0.162
31.4	0.375	0.312	0.162
31.6	0.375	0.312	0.162
31.8	0.374	0.312	0.162
32	0.374	0.312	0.162
32.2	0.373	0.312	0.162
32.4	0.373	0.313	0.163
32.6	0.373	0.313	0.163
32.8	0.373	0.314	0.163
33	0.374	0.315	0.163
33.2	0.375	0.316	0.164
33.4	0.375	0.317	0.165
33.6	0.376	0.318	0.166
33.8	0.378	0.32	0.168
34	0.381	0.32	0.169
34.2	0.384	0.322	0.17
34.4	0.387	0.323	0.171
34.6	0.391	0.324	0.172
34.8	0.394	0.325	0.173
35	0.396	0.326	0.173
35.2	0.398	0.327	0.174
35.4	0.399	0.328	0.174
35.6	0.399	0.328	0.174
35.8	0.399	0.329	0.174
36	0.4	0.33	0.174
36.2	0.4	0.331	0.175
36.4	0.401	0.332	0.175
36.6	0.401	0.333	0.175
36.8	0.401	0.334	0.176
37	0.401	0.335	0.176
37.2	0.401	0.336	0.176
37.4	0.402	0.336	0.176
37.6	0.402	0.337	0.176
37.8	0.403	0.338	0.177
38	0.404	0.338	0.177
38.2	0.406	0.339	0.178
38.4	0.407	0.339	0.179
38.6	0.409	0.338	0.18
38.8	0.41	0.338	0.18
39	0.412	0.338	0.181
39.2	0.413	0.338	0.181
39.4	0.414	0.338	0.181
39.6	0.416	0.34	0.181
39.8	0.418	0.341	0.182
40	0.421	0.342	0.183
40.2	0.423	0.343	0.184
40.4	0.425	0.345	0.185
40.6	0.428	0.346	0.186
40.8	0.43	0.347	0.186
41	0.432	0.348	0.186
41.2	0.433	0.349	0.186
41.4	0.435	0.35	0.187
41.6	0.436	0.35	0.187
41.8	0.437	0.351	0.188
42	0.437	0.351	0.189
42.2	0.438	0.351	0.19
42.4	0.439	0.35	0.19
42.6	0.439	0.35	0.19
42.8	0.44	0.35	0.191
43	0.441	0.351	0.19
43.2	0.441	0.352	0.19
43.4	0.442	0.353	0.19
43.6	0.442	0.354	0.19
43.8	0.442	0.355	0.19
44	0.443	0.356	0.19
44.2	0.443	0.358	0.19
44.4	0.443	0.359	0.189
44.6	0.444	0.359	0.189
44.8	0.443	0.359	0.188
45	0.443	0.359	0.188
45.2	0.444	0.359	0.189
45.4	0.443	0.358	0.189
45.6	0.443	0.358	0.19
45.8	0.444	0.358	0.191
46	0.444	0.358	0.193
46.2	0.444	0.358	0.194
46.4	0.445	0.358	0.195
46.6	0.447	0.36	0.197
46.8	0.448	0.361	0.198
47	0.45	0.362	0.2
47.2	0.452	0.364	0.202
47.4	0.453	0.366	0.203
47.6	0.455	0.367	0.205
47.8	0.456	0.369	0.206
48	0.458	0.37	0.207
48.2	0.459	0.372	0.207
48.4	0.46	0.373	0.208
48.6	0.461	0.374	0.208
48.8	0.463	0.376	0.208
49	0.465	0.377	0.208
49.2	0.466	0.378	0.208
49.4	0.467	0.38	0.209
49.6	0.469	0.382	0.209
49.8	0.47	0.383	0.209
50	0.471	0.384	0.21
50.2	0.472	0.386	0.21
50.4	0.473	0.386	0.21
50.6	0.474	0.387	0.21
50.8	0.475	0.387	0.21
51	0.475	0.388	0.211
51.2	0.476	0.388	0.211
51.4	0.477	0.387	0.211
51.6	0.477	0.388	0.211
51.8	0.477	0.388	0.211
52	0.478	0.388	0.212
52.2	0.479	0.388	0.213
52.4	0.48	0.388	0.213
52.6	0.482	0.387	0.213
52.8	0.484	0.387	0.213
53	0.485	0.386	0.213
53.2	0.486	0.386	0.213
53.4	0.488	0.387	0.213
53.6	0.488	0.387	0.214
53.8	0.487	0.387	0.214
54	0.488	0.388	0.214
54.2	0.487	0.388	0.214
54.4	0.486	0.387	0.214
54.6	0.487	0.387	0.215
54.8	0.487	0.388	0.215
55	0.487	0.389	0.216
55.2	0.488	0.391	0.217
55.4	0.49	0.393	0.217
55.6	0.491	0.395	0.218
55.8	0.494	0.397	0.219
56	0.496	0.399	0.221
56.2	0.498	0.4	0.221
56.4	0.501	0.401	0.222
56.6	0.503	0.401	0.223
56.8	0.504	0.401	0.223
57	0.505	0.402	0.223
57.2	0.507	0.402	0.223
57.4	0.507	0.402	0.223
57.6	0.507	0.402	0.222
57.8	0.507	0.402	0.222
58	0.507	0.402	0.221
58.2	0.507	0.403	0.221
58.4	0.507	0.403	0.22
58.6	0.508	0.405	0.221
58.8	0.509	0.405	0.221
59	0.509	0.406	0.221
59.2	0.511	0.407	0.222
59.4	0.512	0.408	0.222
59.6	0.512	0.409	0.223
59.8	0.512	0.41	0.224
60	0.513	0.411	0.225
60.2	0.513	0.411	0.227
60.4	0.513	0.412	0.229
60.6	0.513	0.411	0.23
60.8	0.512	0.412	0.231
61	0.512	0.412	0.232
61.2	0.511	0.412	0.232
61.4	0.511	0.412	0.233
61.6	0.511	0.413	0.234
61.8	0.51	0.413	0.234
62	0.51	0.414	0.235
62.2	0.51	0.415	0.235
62.4	0.511	0.415	0.235
62.6	0.511	0.416	0.236
62.8	0.512	0.416	0.236
63	0.513	0.417	0.236
63.2	0.515	0.417	0.236
63.4	0.516	0.418	0.236
63.6	0.518	0.419	0.236
63.8	0.521	0.42	0.237
64	0.524	0.421	0.238
64.2	0.527	0.423	0.239
64.4	0.529	0.424	0.239
64.6	0.532	0.425	0.24
64.8	0.534	0.427	0.241
65	0.535	0.428	0.241
65.2	0.537	0.43	0.242
65.4	0.538	0.431	0.243
65.6	0.538	0.431	0.244
65.8	0.538	0.432	0.245
66	0.537	0.432	0.245
66.2	0.536	0.432	0.246
66.4	0.535	0.432	0.246
66.6	0.534	0.433	0.246
66.8	0.534	0.433	0.246
67	0.534	0.432	0.246
67.2	0.535	0.432	0.246
67.4	0.536	0.432	0.246
67.6	0.538	0.431	0.246
67.8	0.54	0.431	0.245
68	0.542	0.43	0.245
68.2	0.544	0.431	0.245
68.4	0.546	0.43	0.244
68.6	0.548	0.43	0.244
68.8	0.55	0.431	0.244
69	0.551	0.431	0.244
69.2	0.552	0.431	0.244
69.4	0.553	0.431	0.244
69.6	0.554	0.432	0.243
69.8	0.554	0.433	0.243
70	0.554	0.434	0.243
70.2	0.554	0.435	0.242
70.4	0.554	0.437	0.242
70.6	0.554	0.438	0.241
70.8	0.555	0.439	0.241
71	0.555	0.441	0.241
71.2	0.555	0.442	0.242
71.4	0.556	0.443	0.243
71.6	0.557	0.444	0.244
71.8	0.557	0.444	0.245
72	0.558	0.445	0.246
72.2	0.559	0.445	0.248
72.4	0.56	0.444	0.249
72.6	0.561	0.444	0.25
72.8	0.563	0.444	0.251
73	0.564	0.444	0.252
73.2	0.565	0.444	0.252
73.4	0.566	0.444	0.252
73.6	0.568	0.443	0.252
73.8	0.568	0.443	0.251
74	0.569	0.442	0.25
74.2	0.57	0.442	0.248
74.4	0.57	0.442	0.247
74.6	0.57	0.441	0.247
74.8	0.571	0.441	0.247
75	0.571	0.441	0.247
75.2	0.572	0.442	0.248
75.4	0.572	0.442	0.25
75.6	0.573	0.443	0.251
75.8	0.574	0.444	0.252
76	0.575	0.445	0.253
76.2	0.576	0.446	0.253
76.4	0.577	0.448	0.254
76.6	0.579	0.45	0.254
76.8	0.581	0.452	0.255
77	0.581	0.453	0.255
77.2	0.582	0.454	0.255
77.4	0.583	0.454	0.255
77.6	0.582	0.454	0.254
77.8	0.581	0.453	0.254
78	0.58	0.452	0.254
78.2	0.58	0.451	0.254
78.4	0.579	0.45	0.254
78.6	0.578	0.449	0.254
78.8	0.578	0.448	0.255
79	0.577	0.447	0.255
79.2	0.577	0.447	0.256
79.4	0.577	0.448	0.257
79.6	0.578	0.45	0.257
79.8	0.579	0.451	0.258
80	0.58	0.453	0.258
80.2	0.581	0.456	0.258
80.4	0.582	0.458	0.259
80.6	0.584	0.46	0.259
80.8	0.585	0.462	0.259
81	0.586	0.464	0.26
81.2	0.588	0.466	0.261
81.4	0.589	0.467	0.262
81.6	0.59	0.468	0.262
81.8	0.59	0.468	0.263
82	0.591	0.468	0.263
82.2	0.592	0.467	0.264
82.4	0.592	0.467	0.264
82.6	0.593	0.466	0.265
82.8	0.594	0.465	0.266
83	0.594	0.465	0.266
83.2	0.595	0.465	0.266
83.4	0.596	0.465	0.267
83.6	0.597	0.465	0.267
83.8	0.598	0.465	0.267
84	0.598	0.465	0.267
84.2	0.599	0.465	0.267
84.4	0.6	0.465	0.268
84.6	0.6	0.465	0.268
84.8	0.601	0.465	0.269
85	0.602	0.465	0.269
85.2	0.603	0.465	0.269
85.4	0.605	0.465	0.269
85.6	0.606	0.465	0.269
85.8	0.607	0.465	0.269
86	0.608	0.465	0.269
86.2	0.61	0.467	0.269
86.4	0.612	0.468	0.27
86.6	0.614	0.469	0.27
86.8	0.615	0.471	0.27
87	0.617	0.473	0.271
87.2	0.618	0.475	0.271
87.4	0.619	0.477	0.271
87.6	0.62	0.479	0.272
87.8	0.621	0.481	0.272
88	0.622	0.482	0.273
88.2	0.622	0.483	0.273
88.4	0.623	0.485	0.273
88.6	0.623	0.486	0.273
88.8	0.624	0.486	0.273
89	0.624	0.486	0.273
89.2	0.625	0.486	0.272
89.4	0.626	0.486	0.272
89.6	0.626	0.485	0.272
89.8	0.627	0.485	0.272
90	0.628	0.485	0.272
90.2	0.628	0.485	0.273
90.4	0.628	0.484	0.274
90.6	0.627	0.484	0.275
90.8	0.626	0.484	0.276
91	0.624	0.485	0.277
91.2	0.623	0.485	0.278
91.4	0.622	0.486	0.279
91.6	0.621	0.487	0.281
91.8	0.621	0.488	0.282
92	0.621	0.489	0.283
92.2	0.622	0.49	0.284
92.4	0.623	0.491	0.285
92.6	0.624	0.492	0.285
92.8	0.626	0.492	0.286
93	0.628	0.493	0.286
93.2	0.631	0.493	0.286
93.4	0.633	0.493	0.286
93.6	0.635	0.493	0.286
93.8	0.637	0.493	0.287
94	0.638	0.492	0.287
94.2	0.638	0.492	0.287
94.4	0.638	0.492	0.287
94.6	0.639	0.492	0.288
94.8	0.639	0.492	0.288
95	0.639	0.492	0.288
95.2	0.639	0.492	0.289
95.4	0.64	0.494	0.29
95.6	0.64	0.494	0.291
95.8	0.641	0.495	0.291
96	0.642	0.496	0.291
96.2	0.643	0.497	0.29
96.4	0.644	0.498	0.29
96.6	0.646	0.5	0.289
96.8	0.647	0.501	0.289
97	0.649	0.503	0.289
97.2	0.649	0.504	0.288
97.4	0.649	0.504	0.287
97.6	0.649	0.505	0.287
97.8	0.649	0.505	0.287
98	0.648	0.505	0.286
98.2	0.647	0.505	0.286
98.4	0.647	0.505	0.287
98.6	0.646	0.503	0.287
98.8	0.645	0.502	0.288
99	0.646	0.501	0.288
99.2	0.646	0.501	0.29
99.4	0.647	0.5	0.29
99.6	0.647	0.5	0.291
99.8	0.648	0.5	0.291
100	0.649	0.5	0.292
100.2	0.651	0.501	0.292
100.4	0.653	0.503	0.292
100.6	0.655	0.504	0.293
100.8	0.656	0.506	0.292
101	0.658	0.508	0.292
101.2	0.658	0.509	0.291
101.4	0.659	0.511	0.291
101.6	0.66	0.512	0.29
101.8	0.66	0.512	0.29
102	0.661	0.514	0.29
102.2	0.662	0.514	0.29
102.4	0.662	0.514	0.29
102.6	0.663	0.514	0.29
102.8	0.665	0.514	0.29
103	0.667	0.514	0.291
103.2	0.668	0.514	0.292
103.4	0.67	0.515	0.294
103.6	0.671	0.516	0.296
103.8	0.672	0.518	0.297
104	0.672	0.518	0.298
104.2	0.673	0.519	0.299
104.4	0.674	0.52	0.299
104.6	0.673	0.521	0.299
104.8	0.673	0.521	0.299
105	0.673	0.521	0.299
105.2	0.673	0.521	0.298
105.4	0.672	0.52	0.297
105.6	0.672	0.52	0.296
105.8	0.672	0.519	0.295
106	0.673	0.518	0.294
106.2	0.673	0.517	0.294
106.4	0.674	0.517	0.294
106.6	0.675	0.517	0.294
106.8	0.677	0.516	0.295
107	0.677	0.517	0.296
107.2	0.678	0.517	0.297
107.4	0.678	0.518	0.298
107.6	0.678	0.519	0.3
107.8	0.677	0.519	0.301
108	0.677	0.52	0.302
108.2	0.677	0.521	0.303
108.4	0.678	0.521	0.304
108.6	0.678	0.522	0.305
108.8	0.678	0.522	0.306
109	0.678	0.523	0.307
109.2	0.677	0.523	0.307
109.4	0.677	0.524	0.308
109.6	0.677	0.524	0.308
109.8	0.677	0.524	0.308
110	0.678	0.524	0.309
110.2	0.68	0.524	0.31
110.4	0.681	0.525	0.31
110.6	0.683	0.527	0.311
110.8	0.685	0.528	0.311
111	0.686	0.53	0.311
111.2	0.688	0.531	0.311
111.4	0.689	0.532	0.31
111.6	0.69	0.533	0.31
111.8	0.693	0.535	0.31
112	0.694	0.535	0.31
112.2	0.695	0.536	0.31
112.4	0.696	0.536	0.31
112.6	0.696	0.537	0.309
112.8	0.695	0.536	0.308
113	0.694	0.536	0.307
113.2	0.693	0.536	0.306
113.4	0.693	0.535	0.306
113.6	0.692	0.535	0.305
113.8	0.692	0.534	0.304
114	0.694	0.534	0.304
114.2	0.695	0.534	0.304
114.4	0.697	0.534	0.304
114.6	0.699	0.534	0.304
114.8	0.702	0.534	0.304
115	0.704	0.534	0.304
115.2	0.706	0.534	0.305
115.4	0.708	0.534	0.305
115.6	0.709	0.535	0.307
115.8	0.71	0.535	0.308
116	0.71	0.535	0.309
116.2	0.709	0.535	0.31
116.4	0.709	0.535	0.312
116.6	0.708	0.535	0.313
116.8	0.706	0.535	0.314
117	0.706	0.536	0.315
117.2	0.705	0.538	0.317
117.4	0.705	0.538	0.318
117.6	0.704	0.539	0.318
117.8	0.705	0.54	0.319
118	0.705	0.541	0.32
118.2	0.706	0.541	0.32
118.4	0.708	0.541	0.32
118.6	0.709	0.542	0.321
118.8	0.71	0.542	0.32
119	0.712	0.541	0.32
119.2	0.712	0.541	0.32
119.4	0.713	0.541	0.32
119.6	0.713	0.54	0.321
119.8	0.713	0.54	0.321
120	0.713	0.54	0.321
120.2	0.716	0.54	0.322
120.4	0.72	0.54	0.324
120.6	0.723	0.541	0.326
120.8	0.727	0.541	0.328
121	0.73	0.541	0.33
121.2	0.733	0.542	0.331
121.4	0.735	0.542	0.333
121.6	0.737	0.542	0.334
121.8	0.739	0.542	0.335
122	0.739	0.542	0.335
122.2	0.739	0.542	0.335
122.4	0.738	0.542	0.335
122.6	0.737	0.541	0.334
122.8	0.736	0.541	0.334
123	0.735	0.541	0.334
123.2	0.734	0.541	0.333
123.4	0.732	0.541	0.333
123.6	0.731	0.54	0.332
123.8	0.73	0.54	0.331
124	0.729	0.54	0.331
124.2	0.727	0.54	0.331
124.4	0.726	0.54	0.331
124.6	0.725	0.54	0.33
124.8	0.724	0.539	0.33
125	0.723	0.539	0.33
125.2	0.722	0.538	0.33
125.4	0.721	0.538	0.33
125.6	0.72	0.537	0.33
125.8	0.72	0.537	0.33
126	0.719	0.537	0.33
126.2	0.718	0.537	0.33
126.4	0.718	0.537	0.331
126.6	0.718	0.537	0.331
126.8	0.718	0.537	0.331
127	0.717	0.536	0.331
127.2	0.717	0.536	0.331
127.4	0.717	0.536	0.331
127.6	0.717	0.536	0.331
127.8	0.716	0.535	0.331
128	0.716	0.535	0.331
128.2	0.716	0.535	0.331
128.4	0.715	0.535	0.331
128.6	0.715	0.534	0.331
128.8	0.714	0.534	0.331
129	0.714	0.534	0.331
129.2	0.713	0.534	0.331
129.4	0.712	0.534	0.33
129.6	0.712	0.534	0.33
129.8	0.711	0.533	0.33
130	0.711	0.533	0.329
130.2	0.711	0.533	0.329
130.4	0.711	0.533	0.329
130.6	0.711	0.533	0.329
130.8	0.71	0.532	0.329
131	0.71	0.532	0.328
131.2	0.71	0.531	0.328
131.4	0.71	0.531	0.327
131.6	0.71	0.53	0.327
131.8	0.709	0.53	0.326
132	0.709	0.529	0.326
132.2	0.709	0.529	0.326
132.4	0.708	0.528	0.326
132.6	0.708	0.528	0.325
132.8	0.708	0.528	0.325
133	0.707	0.527	0.325
133.2	0.706	0.527	0.325
133.4	0.705	0.527	0.325
133.6	0.705	0.527	0.325
133.8	0.704	0.527	0.325
134	0.704	0.528	0.325
134.2	0.704	0.528	0.325
134.4	0.704	0.529	0.325
134.6	0.703	0.529	0.325
134.8	0.703	0.529	0.325
135	0.703	0.529	0.325
135.2	0.703	0.529	0.325
135.4	0.703	0.528	0.324
135.6	0.703	0.528	0.324
135.8	0.703	0.527	0.324
136	0.702	0.527	0.323
136.2	0.702	0.526	0.323
136.4	0.702	0.525	0.323
136.6	0.701	0.525	0.322
136.8	0.701	0.524	0.322
137	0.7	0.524	0.321
137.2	0.699	0.524	0.321
137.4	0.699	0.524	0.321
137.6	0.698	0.524	0.32
137.8	0.697	0.524	0.32
138	0.697	0.524	0.32
138.2	0.696	0.525	0.32
138.4	0.696	0.525	0.321
138.6	0.695	0.525	0.321
138.8	0.695	0.525	0.321
139	0.695	0.525	0.321
139.2	0.695	0.525	0.321
139.4	0.695	0.525	0.321
139.6	0.694	0.524	0.321
139.8	0.694	0.524	0.321
140	0.694	0.524	0.321
140.2	0.695	0.524	0.321
140.4	0.695	0.523	0.321
140.6	0.695	0.523	0.321
140.8	0.695	0.523	0.32
141	0.694	0.522	0.32
141.2	0.694	0.522	0.319
141.4	0.693	0.522	0.319
141.6	0.693	0.522	0.318
141.8	0.693	0.522	0.318
142	0.693	0.522	0.318
142.2	0.693	0.522	0.318
142.4	0.693	0.523	0.319
142.6	0.692	0.523	0.319
142.8	0.692	0.524	0.319
143	0.692	0.524	0.319
143.2	0.692	0.524	0.319
143.4	0.692	0.524	0.319
143.6	0.692	0.524	0.319
143.8	0.692	0.524	0.319
144	0.692	0.524	0.319
144.2	0.692	0.524	0.319
144.4	0.692	0.523	0.319
144.6	0.692	0.523	0.318
144.8	0.691	0.522	0.318
145	0.69	0.522	0.317
145.2	0.69	0.521	0.317
145.4	0.689	0.521	0.317
145.6	0.689	0.52	0.317
145.8	0.688	0.52	0.317
146	0.688	0.52	0.316
146.2	0.688	0.52	0.316
146.4	0.688	0.519	0.316
146.6	0.688	0.52	0.316
146.8	0.688	0.52	0.316
147	0.688	0.52	0.316
147.2	0.688	0.52	0.316
147.4	0.688	0.521	0.316
147.6	0.688	0.521	0.316
147.8	0.688	0.521	0.315
148	0.688	0.521	0.315
148.2	0.688	0.521	0.315
148.4	0.688	0.521	0.315
148.6	0.688	0.52	0.315
148.8	0.687	0.52	0.315
149	0.687	0.52	0.315
149.2	0.687	0.519	0.315
149.4	0.686	0.518	0.315
149.6	0.686	0.518	0.315
149.8	0.686	0.517	0.315
150	0.686	0.517	0.315
150.2	0.685	0.517	0.315
150.4	0.685	0.517	0.315
150.6	0.685	0.517	0.315
150.8	0.686	0.517	0.315
151	0.685	0.518	0.315
151.2	0.685	0.518	0.315
151.4	0.685	0.518	0.314
151.6	0.685	0.518	0.314
151.8	0.684	0.519	0.313
152	0.684	0.519	0.313
152.2	0.684	0.519	0.313
152.4	0.683	0.519	0.313
152.6	0.683	0.519	0.313
152.8	0.683	0.519	0.313
153	0.682	0.519	0.314
153.2	0.682	0.518	0.314
153.4	0.681	0.518	0.314
153.6	0.681	0.518	0.314
153.8	0.681	0.517	0.314
154	0.681	0.517	0.314
154.2	0.681	0.517	0.314
154.4	0.682	0.517	0.314
154.6	0.682	0.517	0.313
154.8	0.682	0.517	0.313
155	0.681	0.516	0.313
155.2	0.681	0.516	0.312
155.4	0.681	0.516	0.312
155.6	0.681	0.516	0.311
155.8	0.68	0.515	0.311
156	0.68	0.515	0.311
156.2	0.68	0.515	0.311
156.4	0.68	0.515	0.311
156.6	0.679	0.515	0.311
156.8	0.679	0.515	0.312
157	0.678	0.515	0.311
157.2	0.678	0.514	0.311
157.4	0.677	0.515	0.311
157.6	0.677	0.515	0.312
157.8	0.677	0.515	0.312
158	0.678	0.516	0.312
158.2	0.678	0.516	0.313
158.4	0.678	0.516	0.312
158.6	0.678	0.516	0.312
158.8	0.677	0.516	0.312
159	0.677	0.516	0.311
159.2	0.676	0.516	0.311
159.4	0.676	0.515	0.31
159.6	0.676	0.515	0.31
159.8	0.676	0.514	0.31
160	0.676	0.514	0.31
160.2	0.676	0.514	0.309
160.4	0.676	0.513	0.309
160.6	0.676	0.513	0.309
160.8	0.675	0.513	0.309
161	0.675	0.513	0.309
161.2	0.675	0.513	0.309
161.4	0.675	0.513	0.309
161.6	0.675	0.513	0.309
161.8	0.675	0.513	0.309
162	0.675	0.513	0.309
162.2	0.675	0.514	0.309
162.4	0.675	0.514	0.309
162.6	0.675	0.514	0.309
162.8	0.675	0.514	0.309
163	0.675	0.514	0.309
163.2	0.675	0.514	0.309
163.4	0.675	0.514	0.309
163.6	0.675	0.513	0.309
163.8	0.675	0.513	0.309
164	0.675	0.513	0.309
164.2	0.675	0.513	0.31
164.4	0.675	0.513	0.31
164.6	0.674	0.513	0.31
164.8	0.674	0.513	0.31
165	0.674	0.512	0.31
165.2	0.673	0.512	0.309
165.4	0.673	0.512	0.309
165.6	0.673	0.512	0.309
165.8	0.672	0.511	0.308
166	0.672	0.511	0.308
166.2	0.672	0.512	0.308
166.4	0.673	0.512	0.308
166.6	0.673	0.512	0.308
166.8	0.673	0.512	0.308
167	0.672	0.512	0.307
167.2	0.672	0.512	0.307
167.4	0.672	0.512	0.307
167.6	0.672	0.511	0.307
167.8	0.672	0.512	0.307
168	0.672	0.512	0.308
168.2	0.672	0.512	0.307
168.4	0.672	0.512	0.307
168.6	0.672	0.512	0.307
168.8	0.672	0.511	0.308
169	0.672	0.511	0.308
169.2	0.672	0.511	0.308
169.4	0.672	0.511	0.308
169.6	0.672	0.512	0.308
169.8	0.672	0.512	0.308
170	0.672	0.512	0.308
170.2	0.672	0.512	0.308
170.4	0.672	0.512	0.308
170.6	0.672	0.512	0.308
170.8	0.672	0.512	0.308
171	0.672	0.512	0.309
171.2	0.672	0.512	0.309
171.4	0.671	0.512	0.309
171.6	0.672	0.512	0.309
171.8	0.672	0.512	0.309
172	0.672	0.512	0.309
172.2	0.671	0.512	0.308
172.4	0.671	0.512	0.308
172.6	0.67	0.511	0.308
172.8	0.67	0.511	0.308
173	0.669	0.511	0.308
173.2	0.669	0.51	0.307
173.4	0.668	0.51	0.307
173.6	0.668	0.51	0.307
173.8	0.668	0.509	0.307
174	0.668	0.509	0.307
174.2	0.668	0.509	0.307
174.4	0.668	0.509	0.307
174.6	0.668	0.509	0.307
174.8	0.668	0.509	0.307
175	0.668	0.51	0.307
175.2	0.668	0.51	0.307
175.4	0.668	0.51	0.307
175.6	0.668	0.511	0.307
175.8	0.667	0.511	0.307
176	0.667	0.511	0.307
176.2	0.667	0.511	0.307
176.4	0.667	0.511	0.307
176.6	0.667	0.511	0.307
176.8	0.666	0.511	0.307
177	0.666	0.51	0.306
177.2	0.665	0.51	0.306
177.4	0.665	0.51	0.306
177.6	0.665	0.51	0.307
177.8	0.665	0.51	0.306
178	0.664	0.51	0.306
178.2	0.664	0.51	0.306
178.4	0.664	0.51	0.305
178.6	0.663	0.51	0.305
178.8	0.663	0.51	0.305
179	0.663	0.509	0.304
179.2	0.663	0.509	0.304
179.4	0.663	0.509	0.304
179.6	0.664	0.509	0.304
179.8	0.664	0.508	0.305
180	0.665	0.508	0.305
180.2	0.665	0.508	0.305
180.4	0.666	0.508	0.305
180.6	0.666	0.507	0.305
180.8	0.666	0.507	0.305
181	0.666	0.507	0.305
181.2	0.666	0.508	0.305
181.4	0.666	0.508	0.306
181.6	0.665	0.508	0.306
181.8	0.665	0.508	0.306
182	0.664	0.508	0.306
182.2	0.664	0.508	0.305
182.4	0.663	0.508	0.305
182.6	0.662	0.508	0.305
182.8	0.662	0.508	0.305
183	0.661	0.507	0.305
183.2	0.661	0.507	0.305
183.4	0.661	0.506	0.305
183.6	0.661	0.506	0.305
183.8	0.661	0.506	0.305
184	0.661	0.506	0.305
184.2	0.661	0.506	0.305
184.4	0.661	0.507	0.305
184.6	0.661	0.507	0.306
184.8	0.661	0.507	0.306
185	0.661	0.508	0.306
185.2	0.661	0.508	0.307
185.4	0.661	0.508	0.307
185.6	0.661	0.508	0.306
185.8	0.66	0.508	0.306
186	0.66	0.508	0.306
186.2	0.66	0.508	0.305
186.4	0.659	0.508	0.304
186.6	0.659	0.507	0.304
186.8	0.659	0.507	0.303
187	0.659	0.507	0.303
187.2	0.659	0.506	0.303
187.4	0.659	0.506	0.303
187.6	0.659	0.506	0.303
187.8	0.659	0.506	0.303
188	0.659	0.506	0.303
188.2	0.659	0.506	0.303
188.4	0.66	0.507	0.304
188.6	0.66	0.507	0.304
188.8	0.661	0.508	0.304
189	0.661	0.508	0.304
189.2	0.661	0.508	0.304
189.4	0.661	0.508	0.304
189.6	0.661	0.508	0.304
189.8	0.66	0.508	0.304
190	0.66	0.508	0.304
190.2	0.66	0.508	0.305
190.4	0.659	0.508	0.305
190.6	0.659	0.508	0.305
190.8	0.658	0.508	0.305
191	0.658	0.508	0.305
191.2	0.657	0.507	0.304
191.4	0.657	0.507	0.304
191.6	0.656	0.506	0.303
191.8	0.656	0.506	0.302
192	0.656	0.506	0.302
192.2	0.656	0.506	0.302
192.4	0.657	0.507	0.302
192.6	0.657	0.506	0.301
192.8	0.657	0.506	0.301
193	0.658	0.506	0.301
193.2	0.658	0.506	0.301
193.4	0.658	0.506	0.301
193.6	0.659	0.506	0.301
193.8	0.659	0.506	0.302
194	0.659	0.506	0.302
194.2	0.659	0.506	0.303
194.4	0.659	0.506	0.303
194.6	0.659	0.506	0.303
194.8	0.659	0.506	0.303
195	0.658	0.506	0.303
195.2	0.658	0.506	0.303
195.4	0.658	0.506	0.303
195.6	0.657	0.506	0.302
195.8	0.657	0.506	0.303
196	0.657	0.506	0.303
196.2	0.657	0.506	0.303
196.4	0.657	0.506	0.303
196.6	0.657	0.506	0.302
196.8	0.657	0.506	0.302
197	0.657	0.505	0.302
197.2	0.656	0.506	0.302
197.4	0.656	0.506	0.303
197.6	0.656	0.506	0.303
197.8	0.656	0.506	0.303
198	0.656	0.506	0.303
198.2	0.656	0.505	0.303
198.4	0.656	0.505	0.303
198.6	0.656	0.505	0.303
198.8	0.655	0.505	0.303
199	0.655	0.504	0.302
199.2	0.655	0.504	0.302
199.4	0.655	0.504	0.302
199.6	0.655	0.504	0.302
199.8	0.656	0.505	0.302
200	0.656	0.505	0.302
200.2	0.656	0.505	0.302
200.4	0.656	0.505	0.302
200.6	0.656	0.505	0.302
200.8	0.656	0.505	0.302
201	0.656	0.505	0.302
201.2	0.656	0.506	0.302
201.4	0.656	0.506	0.302
201.6	0.656	0.506	0.302
201.8	0.655	0.506	0.301
202	0.655	0.506	0.301
202.2	0.654	0.506	0.3
202.4	0.654	0.505	0.3
202.6	0.653	0.505	0.3
202.8	0.653	0.505	0.299
203	0.653	0.505	0.299
203.2	0.652	0.505	0.299
203.4	0.652	0.505	0.3
203.6	0.652	0.505	0.3
203.8	0.652	0.505	0.3
204	0.653	0.505	0.301
204.2	0.653	0.505	0.302
204.4	0.653	0.506	0.302
204.6	0.653	0.506	0.302
204.8	0.653	0.506	0.303
205	0.654	0.506	0.303
205.2	0.654	0.507	0.303
205.4	0.654	0.507	0.303
205.6	0.654	0.506	0.303
205.8	0.654	0.506	0.302
206	0.653	0.506	0.302
206.2	0.653	0.506	0.302
206.4	0.653	0.506	0.301
206.6	0.653	0.506	0.301
206.8	0.652	0.506	0.301
207	0.652	0.506	0.301
207.2	0.652	0.505	0.301
207.4	0.652	0.505	0.301
207.6	0.652	0.505	0.301
207.8	0.652	0.504	0.301
208	0.652	0.504	0.301
208.2	0.652	0.504	0.301
208.4	0.652	0.504	0.301
208.6	0.652	0.503	0.301
208.8	0.652	0.503	0.301
209	0.652	0.503	0.302
209.2	0.652	0.503	0.302
209.4	0.652	0.503	0.302
209.6	0.651	0.503	0.302
209.8	0.651	0.503	0.302
210	0.65	0.502	0.301
210.2	0.65	0.503	0.301
210.4	0.649	0.502	0.3
210.6	0.649	0.503	0.3
210.8	0.649	0.502	0.299
211	0.648	0.502	0.299
211.2	0.648	0.502	0.299
211.4	0.648	0.502	0.298
211.6	0.648	0.502	0.298
211.8	0.648	0.502	0.298
212	0.648	0.502	0.298
212.2	0.649	0.502	0.299
212.4	0.649	0.503	0.299
212.6	0.649	0.503	0.299
212.8	0.65	0.504	0.299
213	0.65	0.504	0.3
213.2	0.65	0.504	0.3
213.4	0.651	0.504	0.3
213.6	0.651	0.504	0.3
213.8	0.651	0.504	0.3
214	0.65	0.504	0.3
214.2	0.65	0.504	0.3
214.4	0.65	0.504	0.3
214.6	0.65	0.504	0.301
214.8	0.65	0.504	0.301
215	0.649	0.504	0.301
215.2	0.649	0.503	0.301
215.4	0.649	0.503	0.301
215.6	0.648	0.503	0.3
215.8	0.648	0.503	0.3
216	0.648	0.503	0.3
216.2	0.647	0.502	0.3
216.4	0.647	0.502	0.299
216.6	0.647	0.502	0.299
216.8	0.647	0.502	0.299
217	0.647	0.502	0.298
217.2	0.647	0.502	0.298
217.4	0.647	0.502	0.298
217.6	0.647	0.501	0.298
217.8	0.647	0.501	0.299
218	0.647	0.501	0.299
218.2	0.648	0.501	0.299
218.4	0.648	0.501	0.3
218.6	0.648	0.501	0.3
218.8	0.648	0.501	0.3
219	0.648	0.501	0.3
219.2	0.648	0.501	0.3
219.4	0.648	0.501	0.3
219.6	0.648	0.501	0.3
219.8	0.647	0.502	0.299
220	0.647	0.502	0.299
220.2	0.646	0.502	0.299
220.4	0.646	0.502	0.298
220.6	0.645	0.502	0.298
220.8	0.645	0.502	0.298
221	0.645	0.502	0.298
221.2	0.645	0.502	0.298
221.4	0.645	0.502	0.298
221.6	0.645	0.503	0.299
221.8	0.645	0.503	0.299
222	0.646	0.503	0.299
222.2	0.646	0.503	0.299
222.4	0.646	0.503	0.299
222.6	0.646	0.503	0.299
222.8	0.647	0.503	0.299
223	0.647	0.502	0.299
223.2	0.647	0.502	0.299
223.4	0.647	0.502	0.299
223.6	0.647	0.502	0.299
223.8	0.647	0.502	0.299
224	0.647	0.502	0.299
224.2	0.647	0.502	0.299
224.4	0.647	0.502	0.299
224.6	0.647	0.502	0.299
224.8	0.647	0.501	0.299
225	0.647	0.501	0.3
225.2	0.647	0.501	0.3
225.4	0.647	0.501	0.3
225.6	0.647	0.501	0.3
225.8	0.647	0.501	0.3
226	0.647	0.501	0.3
226.2	0.647	0.501	0.3
226.4	0.646	0.501	0.299
226.6	0.646	0.501	0.299
226.8	0.646	0.501	0.299
227	0.646	0.501	0.299
227.2	0.646	0.501	0.299
227.4	0.646	0.501	0.299
227.6	0.645	0.502	0.299
227.8	0.645	0.502	0.299
228	0.645	0.502	0.298
228.2	0.645	0.501	0.298
228.4	0.645	0.501	0.298
228.6	0.645	0.501	0.298
228.8	0.645	0.501	0.298
229	0.644	0.5	0.298
229.2	0.644	0.5	0.297
229.4	0.644	0.5	0.297
229.6	0.644	0.5	0.298
229.8	0.645	0.5	0.298
230	0.645	0.5	0.298
230.2	0.645	0.5	0.298
230.4	0.645	0.5	0.299
230.6	0.645	0.501	0.299
230.8	0.645	0.501	0.299
231	0.645	0.501	0.299
231.2	0.645	0.502	0.299
231.4	0.646	0.502	0.299
231.6	0.646	0.501	0.298
231.8	0.646	0.501	0.298
232	0.645	0.501	0.298
232.2	0.645	0.501	0.298
232.4	0.645	0.501	0.297
232.6	0.645	0.501	0.297
232.8	0.644	0.501	0.298
233	0.644	0.501	0.298
233.2	0.644	0.501	0.298
233.4	0.644	0.501	0.298
233.6	0.644	0.501	0.298
233.8	0.644	0.501	0.298
234	0.643	0.501	0.298
234.2	0.643	0.501	0.299
234.4	0.643	0.501	0.298
234.6	0.642	0.501	0.298
234.8	0.642	0.501	0.298
235	0.641	0.501	0.297
235.2	0.641	0.501	0.297
235.4	0.641	0.501	0.297
235.6	0.641	0.501	0.296
235.8	0.641	0.501	0.296
236	0.641	0.501	0.296
236.2	0.641	0.501	0.296
236.4	0.641	0.501	0.296
236.6	0.641	0.501	0.296
236.8	0.641	0.501	0.296
237	0.641	0.5	0.296
237.2	0.641	0.5	0.296
237.4	0.642	0.5	0.296
237.6	0.642	0.5	0.297
237.8	0.643	0.499	0.297
238	0.643	0.499	0.297
238.2	0.643	0.499	0.297
238.4	0.643	0.499	0.297
238.6	0.643	0.499	0.297
238.8	0.643	0.499	0.297
239	0.643	0.5	0.297
239.2	0.643	0.5	0.297
239.4	0.643	0.5	0.298
239.6	0.643	0.5	0.298
239.8	0.643	0.5	0.298
